# Supplementary material for: Cerebrospinal fluid protein biomarkers are associated with response to multiagent intraventricular chemotherapy in patients with CNS lymphoma
Source: Neurooncol Adv. 2025 Feb 25;7(1):vdaf046. doi: 10.1093/noajnl/vdaf046 (PMC12048878; doi:10.1093/noajnl/vdaf046)
Supplement: vdaf046_suppl_Supplementary_Tables_S2 [file vdaf046_suppl_supplementary_tables_s2.xlsx]

## Sheet: Sheet 1
sample	Steroids within +/- 2 weeks at the time of sample collection? (Yes/No)	Brain Radiation at any point? (Yes/No)	CNS disease dx by brain biopsy (Y/N)	CNS disease dx by imaging (Y/N)	CNS disease dx by CSF (Y/N)	Sex	Intrathecal/intraventricular therapy # cycles	Is patient dead? (Y/N)	Overall survival (date of last follow up - date of CNS dz dx)	Tumor Volume (mm3)	MRI evaluation for tumor burden (0=negative, 1=positive)	CSF cytology evaluation for tumor burden (0=negative, 1=positive)
S10071	no	no	Y	Y	N	Female	7	N	2818	0	0	0
S10072	no	no	Y	Y	N	Female	17	N	2818	0	0	0
S10091	yes	no	Y	Y	N	Male	1	N	2632	8070	1	0
S10092	no	no	Y	Y	N	Male	5	N	2632	0	0	0
S10141	no	no	Y	Y	N	Male	4	N	2682	450	1	0
S10142	unknown	no	Y	Y	N	Male	10	N	2682	0	0	0
S10191	yes	no	N	Y	Y	Male	10	Y	263	396	1	0
S10192	no	no	N	Y	Y	Male	13	Y	263	396	1	0
S10201	no	no	N	Y	Y	Male	1	Y	228	5566	1	1
S10202	yes	yes	N	Y	Y	Male	8	Y	228	1456	1	0
S10231	yes	no	Y	Y	N	Female	2	Y	76	56022.9	1	0
S10232	yes	no	Y	Y	N	Female	5	Y	76	2380	1	0
S10311	yes	no	N	N	Y	Male	2	unknown	2321	0	0	0
S10312	yes	no	N	N	Y	Male	4	unknown	2321	0	0	0
S10561	yes	no	Y	Y	N	Male	1	Y	1331	22350.1	1	0
S10562	yes	yes	Y	Y	N	Male	12	Y	1331		1	0
S10641	yes	no				Female	1	unknown	382	0	0	0
S12131	no	no	N	N	Y	Female	3	Y	200	0	0	1
S12132	no	no	N	N	Y	Female	6	Y	200	0	0	0
S12341	not stated	no	Y	Y		Female	1	N	1826	7632	1	1
S12342	not stated	no	Y	Y		Female	10	N	1826	0	0	0
S12521	no	no	Y	Y	N	Male	12	N	1957	0	0	0
S12522	no	no	Y	Y	N	Male	13	N	1957	0	0	0
S13181	yes	no	N	Y	N	Female	3	N	1849		0	0
S13182	no	no	N	Y	N	Female	14	N	1849	0	0	0
S13411	yes	no	N	Y	Y	Female	2	Y	575		1	0
S13412	no	yes	N	Y	Y	Female	11	Y	575	0	0	0
S14141	no	no	Y	Y	N	Male	17	N	3233	0	0	0
S14142	no	no	Y	Y	N	Male	17	N	3233	0	0	0
S14231	no	no	N	Y	Y	Male	1	Y	527		1	0
S14232	no	no	N	Y	Y	Male	10	Y	527	0	0	0
S14341	yes	no	N	N	Y	Female	3	Y	502	0	0	0
S14342		no	N	N	Y	Female	10	Y	502	0	0	0
S14701	no	no	N	Y	Y	Female	5	unknown	127		1	0
S14702	no	no	N	Y	Y	Female	6	unknown	127	0	0	0
S14871	yes	no	Y	Y	N	Male	1	Y	102	12990	1	0
S14872	no	no	Y	Y	N	Male	2	Y	102	15231	1	0
S14891	no	No	N	N	Y	Male	0	N	1349	0	0	0
S14892	no	No	N	N	Y	Male	13	N	1349	0	0	0
S14931	no	no	N	N	Y	Male	3	N	1487	0	0	0
S14932	yes	No	N	N	Y	Male	22	N	1487	392.04	1	0
S15191	no	No	N	N	Y	Male	7	N	1468	0	0	1
S15192	no	No	N	N	Y	Male	8	N	1468	0	0	0
S15211	yes	no	Y	Y	Y	Male	1	Unknown	489	31028.8	1	0
S15212	no	yes	Y	Y	Y	Male	12	Unknown	489	426	1	0
S15771	no	no	Y	Y	N	Female	3	N	1324	2880	1	0
S15772	no	yes	Y	Y	N	Female	9	N	1324		1	0
S15821	no	yes	N	Y	N	Male	1	Y	342	14067.5	1	0
S15822	no	yes	N	Y	N	Male	3	Y	342	1528.8	1	0
S16041	yes	no	Y	Y	N	Male	1	Y	174	47124	1	0
S16042	yes	yes	Y	Y	N	Male	3	Y	174	17334	1	0
S16181	no	no	N	Y	N	Male	1	Y	60	87248.6	1	0
S16182	no	no	N	Y	N	Male	4	Y	60	11861.6	1	0
S16281	no	no	N	Y	N	Male	4	N	1248		0	0
S16282	no	no	N	Y	N	Male	5	N	1248		0	0
S16291	yes	no				Male	2	N	1239	0	0	0
S16292	no	no				Male	6	N	1239	0	0	0
S16321	yes	no	N	N	Y	Male	1	Y	560	0	0	0
S16322	yes	no	N	N	Y	Male	5	Y	560	0	0	0
S16571	yes	no	Y	Y	N	Male	1	Y	575	1120	1	0
S16572	no	no	Y	Y	N	Male	20	Y	575	585	1	0
S16641	no	no	Y	Y	N	Male	1	Y	172		1	1
S16642	no	yes	Y	Y	N	Male	8	Y	172		1	0
S16671	No	no	N	N	Y	Female	1	N	1220		1	0
S16672	no	no	N	N	Y	Female	12	N	1220		1	0
S16781	yes	no	N	N	Y	Female	3	N	1055	0	0	1
S16782	yes	no	N	N	Y	Female	17	N	1055	0	0	0
S16801	yes	no	N	Y	N	Female	3	Y	84		1	0
S16802	yes	no	N	Y	N	Female	9	Y	84		1	0
S16811	yes	no	Y	Y	N	Male	2	N	915		1	0
S16812	no	no	Y	Y	N	Male	12	N	915	0	1	0
S16831	yes	no	Y	Y	N	Male	7	Y	509	34200	1	0
S16832	yes	yes	Y	Y	N	Male	10	Y	509	871.2	1	0
S16861	yes	no	Y	Y	N	Female	8	N	1094		1	0
S16862	no	no	Y	Y	N	Female	13	N	1094	0	0	0
S16881	no	no	N	N	Y	Female	12	N	1086	0	0	0
S16882	no	no	N	N	Y	Female	12	N	1086	0	0	0
S16911	yes	no	N	Y	N	Male	1	N	910	4422.6	1	0
S16912	yes	no	N	Y	N	Male	3	N	910	1920	1	0
S16931	no	no	N	N	N	Male	11	Y	454	0	0	0
S16932	yes	no	N	N	N	Male	19	Y	454		0	0
S16951	No	yes	N	Y	N	Male	6	N	1142		1	0
S16952	no	yes	N	Y	N	Male	12	N	1142		1	0
S17001	yes	no	Y	Y	N	Female	2	unknown	59		1	0
S17002	yes	no	Y	Y	N	Female	3	unknown	59		1	0
S17191	no	no	N	Y	Y	Male	1	Y	57		1	0
S17192	yes	no	N	Y	Y	Male	4	Y	57		1	0
S17231	yes	no	N	N	Y	Female	1	N	805	0	0	0
S17232	yes	no	N	N	Y	Female	7	N	805	0	0	0
S17451	yes	no	N	Y	Y	Male	2	Y	648	13952.5	1	0
S17452		no	N	Y	Y	Male	23	Y	648	0	0	0
S17511	yes	no	N	Y	N	Male	1	unknown	82	10287.8	1	0
S17512	No	no	N	Y	N	Male	3	unknown	82	2808	1	0
S17571	yes	no	N	N	Y	Male	3	N	834	0	0	0
S17572		no	N	N	Y	Male	16	N	834	0	0	0
S17581	yes	no	N	Y	Y	Male	3	N	838		1	0
S17582	unknown	no	N	Y	Y	Male	15	N	838	0	0	0
S17601	Yes	No	N	N	Y	Male	2	unknown	91	0	0	1
S17602	Yes	no	N	N	Y	Male	5	unknown	91	0	0	0
S17631	No	No	Y	Y	N	Male	13	unknown	965		1	0
S17632	No	no	Y	Y	N	Male	20	unknown	965	0	0	0
S17661	Yes	No	N	N	Y	Male	3		61	0	0	1
S17662	Unclear	No	N	N	Y	Male	6	Y	61		1	0
S17851	Yes	No	N	N	Y	Male	1	N	727		1	0
S17852	No	No	N	N	Y	Male	6	N	727	0	0	0
S18211	Yes	No	Y	Y	N	Female	2		692	3000	1	0
S18212	Yes	No	Y	Y	N	Female	7	N	692	195	1	0
S18341	yes	no	Y	Y	N	Female	1	N	524	11543	1	0
S18342	no	no	Y	Y	N	Female	9	N	524	0	0	0
S18371	yes	Yes	N	Y	N	Female	1		360		1	0
S18372	yes	Yes	N	Y	N	Female	4	unknown	360		1	0
S18501	No	No	Y	Y	N	Female	1		304	0	0	0
S18502	No	No	Y	Y	N	Female	6	Y	304	0	0	0
S18991	Yes	No	N	Y	N	Male	1	N	566		1	0
S18992	Yes	No	N	Y	N	Male	3	N	566		1	0
S19081	no	No	Y	N	N	Male	1	N	493	2050.96	1	0
S19082	No	No	Y	N	N	Male	5	N	493	1242	1	0
