# Supplementary material for: Cerebrospinal fluid protein biomarkers are associated with response to multiagent intraventricular chemotherapy in patients with CNS lymphoma
Source: Neurooncol Adv. 2025 Feb 25;7(1):vdaf046. doi: 10.1093/noajnl/vdaf046 (PMC12048878; doi:10.1093/noajnl/vdaf046)
Supplement: vdaf046_suppl_Supplementary_Tables_S3 [file vdaf046_suppl_supplementary_tables_s3.xlsx]

## Sheet: ProteinGroups_all
Gene_names	Protein_IDs	S10202	S10231	S10232	S10311	S10312	S10561	S15212	S15771	S15772	S15821	S15822	S16041	S16042	S16181	S16182	S16281	S16282	S16321	S16322	S16931	S16951	S18212	SQC1_1	SQC2_1	S10091	S10092	S10142	S14141	S14932	S15191	S16571	S16802	S16831	S16832	S16861	S16881	S16952	S17191	S17231	S17452	S17511	S17582	S17631	S17662	S19081	SQC2_2	SQC3_1	SQC4_1
IGKV3-7	A0A075B6H7
IGLV4-69	A0A075B6H9						25.5122	26.1167	24.8817				25.1611	24.2395				25.4891		25.044				25.7288	23.6728			26.8476	25.8466	24.4559		25.499	25.7013	25.7362	24.4297	25.9036	24.9528	25.2348		27.037	23.398	25.5832	20.6883			23.6966	25.9107	24.9713	25.6884
IGLV8-61	A0A075B6I0	27.3587	24.1703		26.4045	26.1669	28.2625	26.3946	26.5104	27.1697	26.2505	26.6139	27.204	26.1841	26.4421	25.7049	27.5627	27.6236	26.1523	27.2251	25.3434	26.4826	25.5721	28.8702	28.7539	26.5839	25.8713	25.0561	25.9313	26.2428		26.7191	29.2571			25.3556	25.8677	26.8795	25.3025	27.9987	25.6949	27.894	32.7073	24.6491	27.5168	25.0755	28.6928	28.2216	28.2199
IGLV7-46	A0A075B6I9	25.9472	25.1709	24.5188	24.9201	25.1655	28.1905	28.1611	26.0228	26.8496	25.606	25.8813	26.926	25.8959	23.8712		27.3967	27.3393	25.3598	26.8106	25.5786	26.9563	27.8398	27.8026	27.9548	26.0866	25.8392	27.5912	27.2127	25.3396		29.4614	29.2106	28.1523	26.0645	27.5593	27.4143	26.4165		28.6491	26.4108	28.5369	25.0789		26.3973	27.002	27.748	27.6338	27.9395
IGLV2-18	A0A075B6J9																23.8698								24.1593			26.3035					27.4045		23.3045				27.8483			26.7733	26.2824			27.198
IGLV3-10	A0A075B6K4				23.3347		24.4226	25.0808	24.497				27.0048	24.4415			23.6995	24.4775		23.9423			24.4692	25.4766	24.3458	24.661	24.4351	25.1274	23.9502	22.6667		27.8075	27.8634	27.3313	26.2282	26.8013	27.0383		23.702	26.5655	24.8761	26.1914		24.3668	24.7389	24.7685	24.3276	25.8455	25.7047
IGLV3-9	A0A075B6K5	22.3946					24.9062		24.635	23.0717	22.6124							22.4918		23.2325								25.6467				26.7576	23.9687	22.0659													23.8256
IGKV2D-28	A0A075B6P5;P01615	28.4623	27.8988	27.5202	26.747	25.8605	29.3855	29.2438	27.5931	27.718	28.578	28.4658	28.8231	27.9116	28.1392	27.1303	28.0617	28.2175	27.651	28.5357	25.6395	28.2119	27.7285	29.1864	28.3789	28.9778	28.6806	29.4052	29.1521	27.2122	26.3428	29.4131	29.751	28.2472	27.9618	28.5368	28.2702	28.3302	27.3174	28.6365	27.2718	29.6667	27.7127	27.5593	27.1759	28.07	28.7553	28.3502	27.7461
IGHV3-64	A0A075B6Q5	22.8866	23.0926				24.6119								25.0039			22.0809						23.3229								26.1352	24.6554	23.0792	25.5241
IGHV4-4	A0A075B6R2	25.1235		22.2473			26.8987		22.2296		24.5669			22.5624	23.8131		24.7872									24.4742				21.5268		25.7752
IGKV1-27	A0A075B6S5	24.3004											25.7397				25.0367									26.3195		26.0863				26.4967	26.0158	24.497		24.4124					21.4879	23.5198
IGKV2D-30	A0A075B6S6
IGKV1D-8	A0A087WSZ0																															23.5038	24.6656	23.4371
IGHV3-49	A0A0A0MS15	26.1392	24.5819	22.78	24.3371		27.1155	24.8785	23.2366	21.6892	22.9685	23.9456	26.5363	24.8782	24.3336	24.6877	26.5699	26.0786	25.8908	25.5971				24.979	24.3882	26.4923		26.1931	25.2831	24.8406		28.8027	28.2142	26.8164	25.2387	25.8883	24.1043	24.8125	24.7081	25.1611	24.5354	27.8005	23.4657	23.5666	24.8675	27.0259	25.7417	25.3992	24.1673
IGKV6D-21	A0A0A0MT36;A0A0C4DH26						25.2851	24.4975																24.0395				26.4039	25.6377	25.1585	24.6478	26.7322	27.4878			26.4186		23.0885		25.1604	23.8782	26.7615					23.4067
IGHV6-1	A0A0B4J1U7	26.3288	24.7903	23.0007	26.6771		29.7171	28.3701	28.2576	28.4129	27.1843	26.5976	27.2757	25.5652	26.1332	26.002	27.6163	27.6459	26.8503	27.707		26.4008	27.0745	28.2798	27.6003	29.2761	26.7425	28.5809	27.8824	27.0282	25.8782	29.3397	30.5266	29.0251	26.4315	27.7948	28.2103	26.9792	27.6543	28.3949	27.5938	30.6963	28.2398	26.4401	26.469	27.5973	27.5765	28.6314	27.8944
IGHV3-15	A0A0B4J1V0	22.4959			23.6275		24.4179	25.0356	24.5923	23.0234	25.271	25.1802	27.2047	25.9224	24.2603	23.3804	26.2819	26.0658	21.5774	25.633		24.5634		25.1842	25.0366	26.4496	23.4359	27.8602	24.1836	23.9898	22.9934	27.024	27.6887	26.2934	24.0379	26.3597	25.7947	25.395		21.6273	23.8181	26.3576	25.2821	26.282		25.6694	25.6014	25.8354	23.8376
IGHV2-26	A0A0B4J1V2	24.7263	20.5623				24.7731										23.4305	25.1549		23.3839				23.9689		22.4073		26.3215	24.5057			26.6919	23.0515	25.3408	23.7209	24.6326	24.4322			24.6776		26.0997	25.7893			24.841	24.628	23.7073	22.0035
IGHV3-73	A0A0B4J1V6																	23.745										22.7705						24.7249			23.4939
IGHV3-74	A0A0B4J1X5;A0A0C4DH42;P0DP02;P01767	28.3687	26.8841	26.0522	26.5368	25.0043	29.6101	29.026	27.5092	27.42	28.4308	27.7129	29.0846	28.121	27.7904	27.0248	29.2146	28.9421	27.6484	29.0898	25.0366	27.1727	26.881	28.4927	28.5504	29.8728	27.7424	28.9292	28.4783	28.0601	26.9216	30.8802	30.0021	29.4503	28.2836	29.4651	28.3825	28.1268	27.3119	28.5362	27.9319	29.9105	28.9349	26.6622	28.454	28.2061	28.5504	29.0832	27.9426
IGLV9-49	A0A0B4J1Y8			23.631	24.2175		25.5266	24.444	22.5387		24.7792	23.843	23.8464	23.9162			24.44	24.2184							23.2872				25.521			26.7222	25.0784	23.739			24.405			23.8367		24.4696	24.5648				24.7977	24.1809
IGHV3-72	A0A0B4J1Y9	28.4854	27.7844	26.4386	26.9459	26.1086	29.3854	28.6423	27.4579	28.1313	28.4652	27.3861	29.3198	28.0649	28.3794	26.9527	29.0727	28.5629	27.9931	28.6168	24.6908	27.6498	28.5764	28.8793	28.4812	29.4977	28.3153	28.6927	28.2699	27.5395	26.3049	31.0442	31.0427	29.8404	27.8117	29.7663	27.9448	27.9821	27.9314	27.919	27.8636	30.0558	27.8232	26.4971	27.7685	29.1955	28.8074	28.9182	28.8554
	P0DPI2-2;A0A0B4J2D5-2;P0DPI2;A0A0B4J2D5			22.5334	21.7145		22.9182	23.9435		21.2692	23.9386		22.3774			21.6413		22.3969		24.1067				21.8765
IGKV1D-13	P0DP09;A0A0B4J2D9							24.6012	26.0954	26.8025			28.279	27.0197							26.7931			24.6989	24.8061	23.7623	24.4143	28.6561	28.1358		24.9395	25.0311	26.7499	23.6621		22.6067										27.951	25.2296	24.0902	25.1004
IGHV1-69-2	A0A0B4J2H0		24.9965		23.5804		26.4451						24.1633		25.858		23.8844		24.7219				23.8263					21.871	23.4357			27.705	28.0073	26.8517	26.0563	27.2107						24.8699		23.2877		25.2461	22.8458
IGKV3D-20	A0A0C4DH25	25.5057	25.3959	24.8864	25.0024	25.6191	27.3071	26.9125	25.3363	26.9368	26.0687	25.9381	27.4971	25.8189		24.3191	26.1929	26.7367	24.7886	26.2262	24.397	27.0302	26.366	26.7348	26.1647	25.9576	26.52	25.9065	26.6128	24.0604	23.8093	28.3631	29.0907	27.9147	25.7899	27.8389	26.5102	25.9246	26.863	26.1637	26.6453	26.6247	24.5936	26.0556		27.026	26.7772	26.8837	26.1123
IGHV1-18	A0A0C4DH31																											25.3953	25.3289			27.3041	26.3235	24.9534	25.2784	25.4316						26.5703						25.4382
IGHV1-24	A0A0C4DH33																													23.0467				23.6399		25.6058						28.3153			24.0285		21.9963
IGHV4-28	A0A0C4DH34	25.6111	21.8096	26.7532			26.7825	25.5692	21.5479	25.1163	21.8466				24.0256	23.7512	21.8706	23.1346	23.2627							26.215		25.9576	20.6788			24.1194							23.2614				23.2683			22.73	21.4207
IGHV5-51	A0A0C4DH38	26.5174	25.021				27.7438	26.5431	25.0373		25.8326		26.4462	25.7933	24.4844		27.2912	25.9278	25.6038	27.143				25.4171	24.6789	26.9864		28.0272	26.4456	25.576		28.7849	27.7502	28.642	26.8527	26.1984					23.2972	27.3488	25.196		25.6894	25.6055	26.3134	25.5393	25.7913
IGKV1-8;IGKV1-9	A0A0C4DH67;A0A0C4DH69	27.2081	27.2016	25.1751	25.8929		28.8624	27.5125	26.3628	25.7596	28.0111	26.1469	27.8576	26.1862	27.4199	26.6846	27.5882	26.9127	27.6161	27.4936		25.6507	26.4773	27.3621	27.1824	26.8102	25.8703	27.6148	27.6466	26.7801	24.3235	29.1535	28.1767	26.6618	25.4151	26.7592	25.9283	26.3562	25.2468	27.1849	26.4459	26.6229	26.4836	24.6842	26.0885	26.1008	27.2375	26.5641	25.5491
IGKV2-24;IGKV2D-24	A0A0C4DH68;A0A075B6R9	27.1256	26.0797	23.6751			27.8396	26.5489	26.448	25.3768	27.5161	26.7053	27.2265	24.4694	25.0544		26.4203	25.3218	27.4463	27.0705		24.9723	25.1478	27.6754	27.0109	27.5203	25.2728	27.6407	25.3906	25.5468		27.7654	28.7946	26.9977	26.0309	26.8585	26.4248	26.5175		23.9619	26.0812	26.6403	25.3838		23.7687	27.2781	27.563	27.2237	26.5636
IGKV1-6	A0A0C4DH72	25.2411	27.8147	25.3483	23.1841	26.3887	28.0845	27.3004	24.8419	25.1155	27.0923		26.0541	24.1547	26.1273	23.772	26.6429	25.7729	29.0163	27.2942			26.7249	26.031	26.7213	25.6038	24.4481	26.417	27.2931	25.2753		28.4019	27.6657	25.6904	24.1369	26.6153	23.9541	25.3605	24.6833	26.3911	25.7422	27.5909	24.324	26.7867	25.2823	25.8497	26.5092	25.745	26.1723
	A0A0J9YX35		24.1375	23.8664		24.1094	25.8799										25.1213				22.5975					27.5214		23.7697	21.7605			27.2546	26.7178	26.4268		24.7769					22.7026					25.2132		25.5767	24.0312
UBA6	A0AVT1;A0AVT1-2;A0AVT1-4;A0AVT1-3
SSC5D	A1L4H1;A1L4H1-2	20.7544		20.0092	19.2087			20.1392	20.452	19.7301	19.1773	19.6877	20.2754	19.1152	22.3205	20.2392	19.1842	19.3698		18.8664				19.6361	19.1537		18.8098	20.2024	18.3643	21.0664		18.8805			21.6536	20.1619		19.0178	19.8681	21.5937	22.0304	19.7302	20.4802	19.6792	17.6361	20.0064	19.9698	19.6123	18.9097
IGKV A18;IGKV2D-29;IGKV2D-26	A2NJV5;A0A075B6S2;A0A0A0MRZ7	27.4245	23.3617	24.5777	24.3968		27.8151	27.6064	25.8898	25.8251	26.7178	26.0761	27.9772	25.8472	25.0625	24.8073	27.8165	27.8244	23.6666	27.1965				27.4223	25.1203	28.3446	26.1989	27.6343	28.5442	26.7369	24.3981	26.0134	29.2484	27.241		26.8312	25.6913	25.3804	23.499	25.5723	25.3209	24.5087	25.3599	24.5873	22.1184	26.6171	26.577	26.0835	26.8388
IGLON5	A6NGN9								23.639			22.4112		22.3139			23.3274		20.704		21.8834	21.8947	21.9954									22.7942				22.4874		21.9676	23.5438	24.3038			22.2922		22.7098		22.6377	22.1781
SMCHD1	A6NHR9-2;A6NHR9;A6NHR9-3
NCF1C;NCF1;NCF1B	A8MVU1;P14598;A6NI72;P14598-2
VSTM2B	A6NLU5	25.8828	23.2977	25.2297	25.0596		23.6197	24.6766	25.1124	25.8063	22.4429	25.1485	26.1099	26.3123	25.4425	24.6601	25.4475	25.1369	24.168	25.367	25.2328	25.09	25.1779	24.2965	23.2175	25.3586	23.9012	24.8106	25.3972	24.6541	26.5149	25.2666	25.4718	25.1784	26.4677	25.9338	26.1958	25.8345	26.6955	25.2823	26.2539	25.8297	25.7477	26.7486	23.9707	25.2727	25.8129	26.4349	25.737
MYO1G	B0I1T2;B0I1T2-4;B0I1T2-3										22.2262	21.2154													20.1775
EIF3C;EIF3CL	Q99613;B5ME19;Q99613-2																19.0526
NACA;NACAP1	Q13765;E9PAV3-2;E9PAV3;Q9BZK3
	iRT	33.6233	33.9784	32.6808	32.7333	35.0695	34.0665	32.8135	33.2332	32.3151	33.674	32.7544	32.6988	32.8212	33.5473	32.878	33.5883	32.2829	33.6355	32.9935	34.3094	33.5545	33.9883	32.8955	32.5115	32.8168	33.0287	31.7733	31.6944	31.8193	32.3271	30.9767	32.2051	31.7981	31.5609	31.719	33.3201	32.4012	31.7547	31.1293	32.0036	31.9019	32.1002	32.3546	31.6533	32.0946	32.0396	31.6225	31.9296
DNASE2	O00115-2;O00115		21.0602	22.546	21.8808	23.8573			21.6375		21.4227					22.4396	21.5761	21.644			23.5548	23.5674	23.8409				24.2818	21.9251				22.6327	23.4279			24.419		23.4287		23.6711		22.1802	22.2734		22.4728	22.643	21.4113	23.1491	22.959
DDX39A	O00148;O00148-2;O00148-3
PDLIM1	O00151							19.3733				20.5407	20.8093							21.2299					19.9638			20.1989	20.5849	20.9375				20.2461		20.6531		18.9887			20.3283	21.5073	20.872
LGALS9	O00182-3;O00182-2;O00182-6;O00182;O00182-5;O00182-4;Q3B8N2-2;Q6DKI2;Q3B8N2
MASP2	O00187-2;O00187	21.687																		22.2582												24.0134	21.0825	24.4554	22.4095	19.6181			19.4915		20.705	23.1577	20.2201		21.8044			21.5485
AP3B1	O00203-3;O00203
PSMD11	O00231;O00231-2
PSMD12	O00232-2;O00232																20.3494
PSMD9	O00233;O00233-2;O00233-3										22.3681											21.6672			21.5321							23.0723														20.0095
ATOX1	O00244		25.7349	25.4956	25.2036							25.6029		25.2534	25.0378			25.3444						24.9839											24.3361											23.2371	25.0784
PGRMC1	O00264;O00264-2			21.6962	22.4393					22.9419	20.3129	23.7043							22.8116		22.3747			21.4887	22.2173			23.6278		23.3229		22.8335			23.3224	22.7254		23.8137	23.1328	23.7683	23.1849		23.4456				20.406	23.0625	22.3889
CLIC1	O00299		23.3265			21.0919	20.6705	21.7743	22.2877	21.6593	24.4832	23.8766	23.4325	21.9351	24.1322	21.6925		25.2898	23.825	25.0331		20.1977		23.1659	24.3832	23.8487		22.2973		25.1415		24.9561			21.2064			20.8988	23.4627	24.5117	20.2481	19.5994		22.9033		21.9891	24.3341	22.6924	24.0934
EIF3F	O00303
MATN2	O00339-3;O00339-2;O00339;O00339-4	21.6016						21.0049	20.4899	20.5376							18.962	20.6668			19.7784			20.5714			19.9431		20.8976	19.967					22.4005	20.5057				20.6827	20.2791		21.5756			19.593		18.1998
QSOX1	O00391;O00391-2	26.9555	27.0474	26.8123	27.0062	25.8661	27.0095	27.3798	27.3476	27.5045	27.0663	26.5062	27.2573	27.0953	27.5725	27.1104	27.034	26.8463	26.9016	27.3447	24.4687	26.1728	26.3854	27.1098	27.0665	27.2305	26.3978	27.3723	27.4539	27.2207	26.9852	26.833	26.9891	27.2782	26.948	27.2502	27.3921	27.1772	27.0822	26.3635	27.1907	26.6433	26.8306	27.2208	26.9911	26.9716	27.0197	26.6883	26.8669
IPO5	O00410;O00410-2;O00410-3																															19.0842
DNM1L	O00429-4;O00429-5;O00429-3;O00429-9;O00429-2;O00429;O00429-8;O00429-6;O00429-7
GFRA2	O00451;O00451-3;O00451-2	24.2553	24.0239	25.0266	24.3333	24.5846	21.5874	24.0892	25.1735	25.7419	22.9402	22.3507	25.3892	24.7623	23.7599	24.9807	24.4887	24.4759	24.2231	21.2855	25.5861	25.4087	25.5662	24.265	23.3719	25.4634	24.6867	24.4602	24.0696	23.5788	24.9865	22.6941	25.6177	24.6842	26.1977	25.8861	25.3992	24.5391	26.2565	25.9463	26.2524	24.0135	24.8774	25.7391	23.4814	24.7665	24.3562	25.6307	25.5465
GOLIM4	O00461			19.2383	20.1889					21.3889	19.4989	22.4542	22.1042	19.2461				20.9518			22.1526		22.2655	19.9796	20.5462		19.0844	21.7242		21.0147		20.2733	19.2662		22.8072	23.8723	22.6308	23.1927	23.9367	24.3803	24.3881	23.0359	23.7513	22.9347	22.1352	22.3671	21.1692	23.707	23.9517
MANBA	O00462	24.5239	22.5513	24.3017	24.6668	21.745	23.1673	23.0447	25.0844	25.6569	24.085	22.542	23.6577	23.6171	23.9951	25.078	25.215	24.6867	23.3373	22.9637	21.7055	20.7866	22.7094	24.2192	24.0936	24.7669	22.166	24.7934	24.7199	24.0719	25.5579	21.9705	23.2133	22.0535	23.3434	23.9448	23.5396	22.9619	23.0021	22.6065	22.7342	21.5693	24.3527	24.0699	23.6807	22.2107	24.1378	23.5392	22.5865
AGRN	O00468-6;O00468-3;O00468-7;O00468-5;O00468-4;O00468;O00468-2	27.3027	26.0079	27.6414	27.1872	25.5273	25.1381	27.2816	27.4057	27.6761	26.0408	27.0692	27.1669	27.8201	26.1696	27.2694	27.4754	27.4234	27.3196	26.8016	26.4859	25.6932	26.3402	27.0342	26.7856	27.0272	26.8033	27.0786	27.1812	27.211	27.333	26.8471	27.0062	26.7511	27.6422	26.9308	28.0134	27.0338	27.1969	27.5533	27.2925	26.0483	27.2253	27.7069	26.9588	26.6306	27.0263	27.1897	26.933
PSMD14	O00487
BIN1	O00499-9;O00499-10;O00499-7;O00499-8;O00499-4;O00499-6;O00499-11;O00499-3;O00499-2;O00499-5;O00499																											20.9287		19.8772					20.8565				21.0931							20.7989			20.6448
CHL1	O00533	31.1285	31.2477	31.4083	31.6867	29.9396	30.4433	30.6748	31.4383	31.6866	30.382	30.6951	31.8253	31.7578	30.6703	31.6291	31.3744	31.4007	31.2853	29.9867	30.1306	30.3441	30.9187	31.3204	31.0592	31.5432	30.9968	31.3508	31.3557	30.6071	31.6954	30.1937	31.2374	30.3313	31.402	31.0161	31.4835	31.2211	31.4164	31.0676	31.4992	30.846	31.2103	31.1454	30.2705	31.3202	31.1975	31.2041	31.1748
SDCBP	O00560;O00560-3;O00560-2	24.2526		23.5516	26.1615	24.0552	22.5192	25.6422	24.4101	24.1938	26.0094	26.4243	24.4775	24.713	21.8622	24.1861	25.8909	25.1363	23.2726	21.5211			22.757	23.3978	23.5165	25.4819	20.784	26.5575	24.4881	24.6425	25.3473	22.6372	23.786		25.2615	24.3655	22.5897	25.7979	23.1229	23.9944	22.4466	23.775	22.953	24.7313	24.6632	23.1162	25.4357	24.6539	23.0049
NOP56	O00567
DDX3X;DDX3Y	O00571-2;O00571;O15523-2;O15523
RNASET2	O00584;O00584-2	27.3001	26.408	28.1589	27.4134	25.6745	27.4665	27.5712	28.2759	28.004	27.1858	27.3954	27.4221	27.5119	27.7823	27.6024	27.8449	27.8259	26.3827	27.7863	26.2271	25.8841	26.3345	27.789	27.49	27.6696	26.9248	27.4488	27.5527	26.9516	27.4265	27.5407	26.9823	27.5566	27.58	27.3209	27.1111	27.202	27.5097	27.8328	26.7511	27.6083	27.4145	26.7577	27.8424	27.9126	27.4836	27.5743	27.3506
PPP6C	O00743-2;O00743;O00743-3		20.8466								22.956																					22.9994
ISLR	O14498	28.8005	26.8368	27.7945	28.4032	25.9505	27.6451	28.5544	28.0416	28.4791	27.994	28.1373	27.9124	27.9429	29.1874	28.4042	28.1964	28.1831	26.4975	27.9639	24.9903	25.4653	26.3974	27.9957	28.3948	28.086	27.5469	27.635	28.5347	28.3531	28.349	27.68	27.7889	27.4691	28.2947	28.2707	27.6433	28.0746	28.1732	28.5262	27.6769	27.5614	27.9533	28.0031	28.6354	27.7141	28.3044	28.0357	27.4685
BAI1	O14514	24.1984	21.3449	24.2828	21.5216	21.9578	23.0839	21.2402	23.893	23.8873	22.0433	22.4859	24.7485	24.3468	24.498	24.8124	23.4669	23.4232	20.995	23.2048	22.3066	20.9597	22.1637	20.9445	21.8896	24.9094	22.8889	21.8392	21.9923	21.6902	25.0676	23.1324	24.1886	23.8476	23.116	24.2961	23.0258	21.4448	22.9607	22.3491	22.6979	21.9531	19.5888	22.5488		19.1235	22.4594	18.8525	20.1179
PTPRT	O14522;O14522-1									19.8233						20.0867										17.862										19.0381			18.5197				18.941
NCAN	O14594	27.4962	28.4585	28.6982	28.4844	28.468	26.573	27.2055	28.0189	28.2432	27.0805	28.0989	28.8795	28.4734	27.4348	28.7146	28.1188	28.3399	27.6814	25.9193	28.4936	28.4037	28.633	28.2727	28.262	28.3985	28.2693	28.1371	28.4655	27.9762	28.5142	27.8884	28.3921	28.0128	28.7006	28.5123	28.6377	28.6083	28.989	29.083	28.5692	28.06	28.3474	28.4301	28.2378	28.2658	28.2256	28.6654	28.7048
CCS	O14618										21.5756																					22.2463														22.4314
ADAM10	O14672;O14672-2	18.9538										20.712			20.4549				19.1292			20.9118	20.3689							18.0054	18.0072				20.8579	20.1092	21.9462	22.9875		23.0304	23.0055	21.965	22.2733	21.174	20.2717	22.5126		22.7378	19.913
PRMT5	O14744-3;O14744-5;O14744-2;O14744;O14744-4
TPP1	O14773;O14773-2	26.7087	26.6504	26.4195	27.4018	22.7343	25.2349	26.2656	27.3687	27.3083	26.2489	26.9027	24.2538	25.8384	26.3692	26.8323	27.1169	27.1019	25.4547	24.6229	24.4126	25.2343	24.3342	25.4659	26.4884	25.9684	26.1641	27.4383	26.3981	25.9222	26.7237	24.7853	26.5752	25.5359	25.7965	27.2775	26.1821	26.626	25.3749	26.7434	24.9782	25.3221	25.8705	25.166	26.1758	24.7464	26.6806	26.07	25.8466
NRP1	O14786-3;O14786-2;O14786	24.8626	23.1109	23.1811	24.8113	21.1808	23.2468	24.1648	24.9999	25.2682	23.7066	22.2509	25.2221	24.8023	24.8598	24.4236	23.1869	23.0223	22.8121	25.2131	23.0148	20.7987	22.1563	23.9412	24.1078	24.7867	22.6842	24.8849	24.7946	24.9253	24.5539	23.5454	23.194	23.4956	24.9947	23.9601	24.6492	23.1298	24.7192	24.0557	24.2439	23.0969	24.1259	24.0231	23.4943	23.8103	24.2403	23.9989	23.4714
APOL1	O14791-3;O14791;O14791-2	24.8546	23.0513	23.8588	24.0797	24.6222	25.4564	23.7872	21.1653		24.9928	23.7292	24.6657	23.8853	25.0509	22.7584	24.1073	24.2156	23.2244	25.5285	24.7015	24.716	23.6135	24.0958	24.6717	25.1596	24.5147	22.6601	23.7237	25.2545	23.5763	27.7379	26.9107	28.3431	24.5093	25.783		24.2951	24.3938	24.8715	25.0596	27.1215	24.2926	21.9505	26.2236	25.6483	25.0947	25.8518	25.9761
MSTN	O14793	21.357		22.3244	22.6982		22.2417		22.4743	23.5907	20.0995				20.8142	23.4198	24.0956	21.8911				18.8292	20.7248			21.9287		23.783	23.4811		23.6362	20.9495	22.0114			22.9927	21.4928						22.1239	21.3721				21.1569	21.7842
PSMA7	O14818;O14818-2;O14818-4;Q8TAA3-2;Q8TAA3-5;Q8TAA3	21.1799	20.1622				21.4935			21.555	24.9542		22.9696	26.1471				26.3042						26.6494								21.8733		25.6015	22.3906		22.4002									20.8158			21.2919
PCDH17	O14917-2;O14917	24.3756	20.8849	24.5253	24.1	22.3836	20.9309	22.3101	24.3764	24.1007	21.9675	23.7238	21.5915	23.139		24.2013	24.038	23.6271	22.2201	20.3946	22.5884	22.5122	22.4688	22.4174	22.8838	22.1863	22.5828	22.8694	23.0589	21.5074	22.4325		22.47	19.8187	22.6109	23.7931	22.1529	24.1324	22.0983	24.1806	22.0144	20.8815	23.4666	23.4672	22.5763	22.8899	22.5931	23.4411	21.8287
HAT1	O14929-2;O14929
MYL12A;MYL12B;MYL9	P19105;O14950;P24844
XPO1	O14980										19.3258		20.3772								19.8655																					20.473
PLXNB2	O15031	26.4357	26.6795	27.3711	26.4864	24.8074	26.4632	26.8289	27.0934	27.6355	25.9945	27.0692	26.163	26.3029	25.9331	27.2866	27.0972	27.1117	26.175	25.8649	26.2944	25.6611	26.2889	26.723	26.8919	26.7163	26.8819	26.5865	26.8253	26.5716	26.3593	26.4979	27.0733	26.3411	26.5822	27.3855	26.8991	26.7291	26.5884	27.0535	26.7727	26.1085	26.7658	26.7948	26.8318	27.1126	26.6359	26.7309	26.6245
PFAS	O15067																															17.9774
ARPC1B	O15143;Q92747-2;Q92747																	22.8562													20.7895															21.2095
ARPC2	O15144						22.3929											22.1773																												20.0412
ARPC3	O15145																	24.4639		20.1762				21.6092																20.2985							21.6182	19.4408
EPHB6	O15197-3;O15197;O15197-2	23.6118	22.272	23.6364	22.5609		20.791	21.1091	23.6954	23.7722		21.1036	24.2235	23.768	22.5672	24.3601	22.6467	22.3403	20.6851	20.2273	21.8206	25.8128	21.5119	22.2603		23.0821	19.0248	21.5577	23.6386	23.1004	23.9622		21.0606	19.9627	24.5333	23.0487	21.9381	23.6133	23.5574	22.8494	23.6529	21.7926	23.598	18.8153	22.0062	22.8592	22.8106	22.7627	21.9365
ADAMDEC1	O15204-2;O15204											21.3954			25.2913						21.6535	23.3687	22.2894									22.2096		21.4165		22.0609		22.7817	21.6484	23.835	21.8804		21.9434	22.5003	22.3154	21.358		21.6466	22.8097
LAMA5	O15230;O15230-2;Q16787-3;Q16787	19.5847	19.5517	19.6087	17.7848		18.0259	18.8713	20.065	20.0113	18.5289			18.7366	19.2515	19.7057	19.7627	18.8866	18.9789	18.2527		17.3735	18.0398		17.575	19.1745	18.6152	17.5272	18.2966	18.0977	18.2265	16.832		16.3776	18.829	19.1873		18.6127	18.9418	19.7941	19.1301	18.6237	18.1277	17.1203	17.7847	18.2314	19.2856	19.126	18.4841
MATN3	O15232-2;O15232														20.9867											20.4643										19.1459
VGF	O15240	28.6739	29.1595	29.3569	29.5977	29.375	28.0355	28.073	28.9004	29.6443	27.4113	28.5221	30.3952	29.4488	28.0642	28.9417	29.1451	29.2386	29.1336	26.8118	30.0052	29.8223	29.9347	29.2954	29.163	29.213	29.2626	29.573	28.8924	28.1412	29.8377	28.0911	29.4606	28.8214	29.5096	30.027	30.2942	30.055	30.4309	30.7082	30.5857	28.4441	30.1273	30.1764	28.5161	29.5801	29.1241	30.2044	30.086
CHAD	O15335							21.4866	19.9077	24.1779				20.0325		24.0165	23.4815	22.6742	22.5783					21.2755				22.9354	21.8247	22.2409			21.1353			21.9348	21.4821	22.137			20.1042		20.8427	21.3919	19.5864			20.3463	20.1684
HMGB3	O15347
GPR37	O15354	23.8718	24.8374	23.4581	24.4061	22.0484	23.5747	24.0202	24.2473	24.3639	23.1984	23.2801	24.6296	24.2135	24.0976	24.7173	23.9347	24.5878	24.3624	22.3174	25.8122	25.2219	25.4177	23.9173	22.9102	22.833	25.0623	24.8653	23.368	24.1707	26.0681	23.3992	23.8494	24.6783	24.7984	24.5487	25.5986	24.6587	23.6169	24.5939	24.9246	23.8471	24.9892	25.9455	21.5294	23.6075	23.3712	24.4964	24.5128
EIF3D	O15371-2;O15371-3;O15371
EIF3H	O15372
NCAM2	O15394;O15394-2	28.5674	28.667	29.3144	28.8573	27.7981	28.8129	28.6009	28.9793	29.2003	28.5441	28.677	29.0614	29.1319	28.4355	29.4283	29.2259	29.0895	28.549	27.6151	28.3758	28.0521	29.111	28.656	28.8422	29.0156	28.5483	29.3356	29.024	28.2855	29.2961	28.5235	29.076	28.2685	28.9994	28.9456	28.9397	28.6979	29.0956	28.7337	29.3955	28.6848	28.9741	29.4031	28.7326	28.787	28.6368	28.8607	28.8407
STX7	O15400-2;O15400	22.996	22.9999	22.6288				22.565	23.3238	23.3821	22.512		23.3286	23.8047	23.2094	22.8226	22.2386	23.0596	22.3715	22.3114				22.812	22.0609	22.6765		21.8239		23.2233									20.8569		21.2712						23.4125	22.3732
ST8SIA5	O15466;O15466-2								21.158							21.7882										21.6489				20.2129	22.3215					21.6024
ARPC5	O15511;O15511-2
FABP7	O15540;O15540-2	25.311	24.1249	23.2168	21.8284	22.958	23.0996				25.5587	23.0849	24.6654			23.282	23.5066	26.1101	23.713			24.8897		22.7924	24.3362	22.8979			22.4138	20.8333	22.7995				22.0258				24.1233	22.9161						24.7508
DHX15	O43143			22.156
PLXNB1	O43157-2;O43157;O43157-3	20.8437	20.3192	20.498	21.7568		21.2434		20.0503	21.5553	21.2233					21.6355	18.9804	21.0835	18.7999	20.3645				20.4195		20.4645			21.2398	20.5589			20.5283	18.9111		17.8765	18.7248			19.3173						18.4128			18.6518
ST8SIA3	O43173	22.5981		24.0323	20.6261		22.3639	21.9307	23.6298	23.7866	22.9302	21.0378	23.1909		22.8956	23.4358	21.5113	22.8721						21.0468		21.8893		20.4972	21.8418	20.7608	20.7595		22.669	19.7446	21.6541	22.3782		20.3679	21.1408	19.6835	20.4184		20.6814			20.9034	19.1724
PHGDH	O43175
PSMD3	O43242;O43242-2										19.0373
SPINT1	O43278-2;O43278																																19.7814		20.2452	20.1935			19.6535				21.778
SPINT2	O43291;O43291-2	24.2493	23.202	24.5764	24.0463	24.4427	23.385	23.7063	23.4826	25.2771	22.5945	23.6393	24.6955	24.4733	23.3266	23.7474	23.9801	24.4669	23.7839	23.2262	25.3655	25.8217	24.5777	24.4887	24.3956	24.1085	24.6099	24.3171	24.0111	23.0052	24.2453	24.4254	24.7282	24.5183	25.673	25.3881	25.3859	25.4886	25.9973	26.3559	26.0951	24.1151	25.3624	25.1612	25.0908	25.3621	24.1823	25.4368	25.3553
LRRTM2	O43300									21.7031			22.8885			20.2741									21.1493	20.2191		22.4282	23.2136	20.3992			22.6905			18.2974					19.96					24.0797	21.3526	21.2631
HNRNPR	O43390-3;O43390;O43390-2;O43390-4																								20.0302				21.7402
TXNL1	O43396		21.1924								23.7915																					24.1342
COCH	O43405-2;O43405	22.8674	24.1376	23.7354	25.1846	23.2102	25.15	24.6193	24.418	24.4045		24.4977	24.9501	25.1204	23.2185	23.2031	24.3247	23.8274	24.9517	24.4514	24.8203	24.7288	24.9752	24.9564	23.9153	25.7963	23.7802	25.2577	26.1684	25.9478	25.5335	23.7397	25.4293	22.6844	24.9204	25.844	26.0546	25.6147	23.7884	24.0576	25.7952	25.7085	25.6939	25.9501	24.3902	25.4125	24.8793	24.6835	25.028
FIBP	O43427-2;O43427
AKR7A2	O43488;Q8NHP1;O95154										22.8455																23.3572																			21.7434
TGOLN2	O43493;O43493-5;O43493-3;O43493-7;O43493-4;O43493-6	22.0305	23.0921	21.673	23.5278	22.0795	19.7266	22.2282	21.5938	21.4446	21.2987	23.5243	23.6928	21.6637	20.001	23.5629	22.3336		22.9255		25.7999	25.0942	24.3939	22.7569	22.9996	19.8899	20.6268	20.3891	22.5095	23.2142	22.2722	23.3474	20.5949	21.1795	24.3327	25.1617	22.3675	23.8028	25.8944	25.6683	25.9577	23.9913	25.115	22.0815	24.1736	25.0434	23.3466	25.44	25.3299
B4GAT1	O43505	31.6325	31.7884	32.1239	32.3755	30.8454	31.1691	31.6937	32.2482	32.3166	30.9507	31.5381	31.8958	32.0012	31.0165	32.1421	32.2325	32.1639	31.4382	30.6512	30.5639	31.1352	31.4759	31.7246	31.6565	32.3699	31.7035	32.3175	32.2351	31.7261	32.5744	31.0109	32.031	31.6811	31.7767	31.9594	32.1738	32.1804	32.0269	31.9701	31.9091	31.8653	32.191	31.5785	31.6363	31.9587	31.9957	31.6055	31.9206
CHST10	O43529	24.5502	23.1532	23.6027	23.8301		23.0259	24.0795	23.5529	24.8791		23.7348	24.9708	24.3941	24.1197	23.8054	23.8536	24.53	22.5845	21.6284			21.5849	22.8901	23.1778	24.8582		24.6122	24.6343	23.1424	24.5748		22.7231	21.8479	22.0235	22.1785	22.7403	23.4385	23.5794	21.3401	23.2995	20.4344	24.6661	22.9682	21.7679	21.8127	22.9202	22.3603	22.4468
SGCE	O43556;O43556-3;O43556-4	24.3149	24.3536	25.1839	25.5974	24.2599	23.8381	25.6073	25.7773	26.3529	24.0979	24.9559	25.4861	25.6458	24.6727	25.9684	25.8911	25.821	24.9615	23.3968	24.3328	24.4905	24.3832	24.8501	25.2412	26.2326	25.4578	26.1673	26.8137	25.7743	26.9778	24.281	25.4603	24.4831	26.1369	25.8092	26.1243	25.6587	25.4499	25.8217	26.2827	25.1746	26.4894	26.3918	25.2981	24.7914	25.3261	25.5587	25.0863
RNF13	O43567		20.0082	20.4602					21.5138							22.2122							23.2535		21.7649											20.8589		23.3004	21.8136	22.8645			23.0503		21.7229	22.4622	22.787	22.1158	21.2821
DNPH1	O43598-2;O43598										23.6436
ASNA1	O43681						20.0085																										22.0497
BUB3	O43684-2;O43684	20.7496													19.9582		20.93									19.7942
ACTN4	O43707;O43707-2;O43707-3	21.7834		20.8228			22.8042		21.5741		20.5631		22.2568	20.6768			22.3636	22.7359				20.9709		18.7322	18.6067	19.8811	18.877			17.9537		16.6365	24.6439	21.7787			22.5804			19.4163				21.6472		21.6452	16.3365	19.0339	21.5946
NUDT21	O43809
ANGPTL7	O43827																															22.2923				20.7221							20.7477		21.7951
EDIL3	O43854-2;O43854	20.7742		20.3166	20.0498											19.9485	19.65							20.0148						20.3585			20.1625
AHCYL1;AHCYL2	O43865-2;O43865;Q96HN2-4;Q96HN2-3;Q96HN2-2;Q96HN2
CD5L	O43866		24.0413	25.2481	23.6106	24.088	24.5847	22.6666	23.0597	22.9769	23.7227	24.8366	25.032	24.3005	23.7417	23.6877	23.6171	24.0504	23.5158	22.3123	24.7555	24.5052	24.6038	24.2538	24.1733	24.4323	25.338		23.2196	22.8126		28.6387	24.7972	28.582	23.1537	23.9235		21.6955	25.1349	24.9551	20.9644	27.2648	25.0105	20.5077	22.4467	27.0612	23.7927	26.1478	25.5748
BAI2	O60241-4;O60241-3;O60241-2;O60241	24.6528	22.2847	23.5149	23.9019		23.4405	23.2683	24.634	24.7675	22.6578	23.5516	25.0202	24.8679	23.7084	24.5672	24.9894	24.1898	22.9796	22.4687	21.1133	20.9305	20.7996	24.0329	23.4816	24.1164	22.9688	23.3849	24.1672	23.9877	24.1511	22.5175	21.4075	22.1329	23.7078	23.1439	23.9029	23.7026	24.0313	23.7527	23.8199	22.4716	23.5288	22.272	22.8761	22.9429	23.9147	22.9767	23.4297
BAI3	O60242	20.3769	18.8454	19.9912	19.876				20.1145	19.0172				18.3811		20.4033	20.2808	19.4856						18.37		18.2389		17.7087		17.8831			18.6836			18.1899	17.9456					17.3348			17.5427	19.2506	18.6545
PCDH7	O60245;O60245-2	23.0324	21.3808	21.9492	20.9917	21.8138	22.6791	20.5025	22.0166	22.4078	22.7032	20.7227	21.5674	21.8139	20.3075	21.4627	22.2763	21.9557	21.6875	23.3996	24.9721	23.8383	24.65	20.6549	22.9284	21.112	18.4643	21.8934	19.7813	21.6308	21.8046		23.5099	22.53	22.585	22.8805	23.3868	21.2186	22.2348	21.6935	22.9622	19.3248	23.0713	22.9953	21.8459	20.6803	19.7917	22.4508
PRPSAP2	O60256;O60256-4;O60256-3;O60256-2										21.4517
SUSD5	O60279	24.6092	25.6807	25.4783	25.715	23.0406	21.9809	24.6776	25.1956	25.5166	22.3103	24.9196	26.4424	25.4176	24.5561	25.3152	25.1069	25.4434	23.722	24.033	24.963	25.2746	25.0785	24.887	25.1522	25.8949	25.0516	25.0676	24.8304	25.4676	26.1637	25.0347	25.0448	24.7152	26.7561	25.2294	24.4467	25.54	26.5062	26.1676	26.246	24.9707	25.1584	24.9353	25.2395	25.6467	25.2488	25.7675	25.3695
LY75	O60449;O60449-2;O60449-3									20.5778		19.9053						19.962						20.1754	20.6596									20.6928
NRP2	O60462-3;O60462-4;O60462-5;O60462-2;O60462;O60462-6		21.8936	21.0182	21.1302			21.9399	21.0188	21.1669		20.7806	20.539	21.164	20.2981	21.8875	19.8734	21.9763	21.4729		19.9294		19.7111	20.4914	21.378	23.1634		22.0711	19.8258	20.8728	22.5317	21.2641	22.0847	20.0399	22.509	21.2153	20.3635	21.8388	22.9166	21.2715	22.7456	20.943	23.2224		21.1498	22.3884	21.6245	21.5854	21.7518
MAN1A2	O60476				19.8684																			20.6071				19.0132										19.884
SYNCRIP	O60506-5;O60506-4;O60506-3;O60506-2;O60506
PLOD3	O60568	21.6201		21.1291	19.6611			19.8003		21.466								21.0661									19.9174	22.9138	22.0545	21.8845	21.5088		19.8085		19.6626	20.8688		20.9456		18.5928			19.9856		19.7688		19.9716	19.7905
DIAPH1	O60610-2;O60610-3;O60610
SEP15	O60613;O60613-2			22.2982				21.81	21.4537			23.276		22.3198		21.3864								21.9681	21.9208			22.4989	21.6506			23.0927	22.3978		23.5353	23.1718	22.6845	22.362	23.1847	23.6218	23.4409	21.6698	22.892	23.6072	23.1463	22.3461	21.9977	22.0068	22.3733
PLIN3	O60664-4;O60664;O60664-3;O60664-2										22.0768			19.6067	20.0899			22.0534			23.0925				18.3444					20.1135				23.2096			21.4363		20.9525			20.4662		22.887			18.6825
FAIM3	O60667-3;O60667;O60667-2						22.9216
KPNA6;KPNA1;KPNA5	O60684;P52294;O15131
SNX2	O60749-2;O60749																											22.7711
HIST1H2BM;HIST1H2BN;HIST1H2BH;HIST2H2BF;HIST1H2BC;HIST1H2BD;H2BFS;HIST1H2BK;HIST1H2BL	Q99879;Q99877;Q93079;Q5QNW6;P62807;P58876;P57053;O60814;Q5QNW6-2;Q99880;Q96A08;A0A2R8Y619	21.9996	26.9638			28.9157				21.2937	26.6914		23.0672		22.6221			25.9768	23.1669			25.0164		27.2665	27.067	27.5163				26.0863	24.1607	23.933	22.7876	27.9918					26.7606	26.5228		23.5759			22.5706	27.4134	27.6491	27.5155	27.1234
DKC1	O60832-2;O60832
GPR37L1	O60883	22.4108	21.764	22.9256	21.9631	24.5798	21.9565	23.4632	23.383	24.4513	22.2263	23.3213	24.4431	21.7561	21.6532	22.6395	23.2981	24.3423	21.5144		26.0906	26.1886	25.9039	23.9498	22.6982	23.0216	23.4058	24.5535	24.3806	24.4412	25.2776	24.0583	23.7744	22.7108	25.9352	25.6827	24.0943	25.5621	25.9831	26.3446	25.1744	24.0433	24.7322	25.6379	24.3084	24.0948	23.2873	25.4256	26.0418
CUTA	O60888-3;O60888;O60888-2	28.8234	29.3865	28.6741	29.6892	26.5635	28.1236	30.0495	29.5653	30.5365	28.5286	28.6951	28.5226	29.8664	28.054	29.6511	30.4074	30.0589	29.8432	26.2068	28.5894	28.6994	28.5025	28.9217	28.8341	28.6253	29.7905	30.2242	30.2177	29.8558	29.6439	27.1547	28.9381	28.037	29.3221	28.9974	29.8179	29.7547	29.0777	28.7907	29.9736	27.8963	29.3673	30.0883	29.037	28.0034	29.312	28.6652	29.338
SCN2B	O60939	23.7937	23.1847	24.0991	24.2015		23.1499	22.7247	23.5262	24.637		24.0823	24.3472	23.0059		23.5938	23.6263		22.519						23.5733	24.5463	21.24	24.8552	24.736	23.2991	25.2974					22.5645		23.0321									24.0707
FAM20B	O75063
EFCAB14	O75071	23.0837	22.5449	24.7552	22.5128		22.9785	23.9876	24.064	24.5685	21.6934	23.4117	23.1846	24.5176	23.3001	23.5338	24.0312	23.7359	22.9515	24.047				22.9955	22.1509	23.1676	22.3162	22.6472	24.5735	22.8241	23.7938		22.072	23.1251	24.1738	21.9359	23.1684	23.1381	24.4997	22.8508	24.2471		23.5592	22.3035	20.2167	21.7275	22.7068	22.0792	22.2138
ADAM23	O75077-3;O75077-2;O75077	20.861		21.4469	21.0987			21.2696	21.5981	21.7506			20.7197	21.0628	21.6877		20.8018	21.2265							21.3825			19.9279	20.6619							20.3817		21.6922	21.2347	20.428	20.842		19.7223				20.3447
ADAM11	O75078;O75078-2	20.6935	22.4534	21.336	22.5884			20.3353	23.6056	23.7169	20.2326	21.0897	22.9395	22.8655	21.7066	23.1244	23.5491	23.0809	23.4229					20.4593	21.8999	22.577	21.3914	19.9778	23.5839	22.2514	22.226		21.0899	19.9049	20.7712	23.0792		23.2953	22.2876	22.4385	20.6732		22.0443		21.6449		20.875	19.0031	21.4592
WDR1	O75083;O75083-3	21.0149	19.202	19.6207														22.1513		21.72					19.7145			20.1942	21.9115	20.6769		24.7456						22.5837	22.6545	23.3296	23.8897	20.9749			21.0219	21.9884	19.3654	21.8392	20.4259
SLIT1	O75093;O75093-2	22.6136	22.2126	22.538	22.571	21.2783	21.8024	21.7296	22.3654	22.5971	21.7448	22.8583	23.0452	23.6745	21.6265	22.0757	22.5628	22.2903	22.3634	21.7466	23.9265	23.5319	24.3776	22.3005	22.7402	23.331	22.0673	22.1133	22.9286	22.6869	23.3615	23.3436	24.7358	24.4774	25.0117	24.9007	24.8405	24.7664	25.52	25.1533	25.4613	23.8672	24.8654	24.7707	23.7052	25.3295	22.7554	24.2257	24.4827
ICOSLG	O75144;O75144-2;O75144-3	26.678	26.5846	25.9749	26.0944	26.7362	26.1525	26.3177	26.9373	27.424	26.0998	26.6634	26.8022	27.1351	26.5839	26.7057	26.7448	26.7486	26.2162	26.0406	25.4591	25.4787	25.3597	26.0891	26.4159	25.9984	25.782	25.011	27.3251	26.4529	26.8927	26.2804	26.1583	25.3132	26.0918	25.8676	26.2416	26.1762	26.8927	26.1663	27.272	25.9768	26.4807	25.6422	25.985	26.9607	26.4683	26.425	25.7014
ADAMTS4	O75173;O75173-2	22.553	22.4554	23.3391	23.5023	22.6336		23.0674	22.6809	23.3267	22.7517	23.7442	22.8129	22.4907	23.4238	23.1257	22.8164	23.3156	22.6166	22.2039	23.5929	23.3224	22.6631	23.4716	23.1442	22.3862	22.9701	23.89	23.4514	22.1617	24.1797	18.3157	17.6273	22.8584	24.2753	22.8696	23.9409	23.8912	23.1411	24.5745	24.2356	22.7491	23.4291	23.5867	23.8451	22.4437	23.2678	22.9338	22.8807
GGCT	O75223;O75223-3;O75223-2;O75223-4		20.5128	21.8359			21.3318				21.6264		23.8581	22.854	22.6101	21.4055	22.3064	23.0361						21.3541	19.9855	24.2805					23.6718	22.3763		21.7934	23.7818			20.5126	23.3429	22.1492	21.2043			22.1569		21.1934		23.024
SEMA7A	O75326;O75326-2	27.5884	27.7138	28.6435	27.8641	27.2529	26.6351	27.403	28.0077	28.3432	25.9802	27.9433	27.0163	27.4508	25.7644	27.8555	28.2528	28.5217	26.8032	23.9078	27.8777	27.7135	28.5612	27.9343	27.5509	27.2366	28.4318	28.3653	27.5424	27.3245	26.9919	27.5316	28.3747	27.5659	27.4289	29.5097	27.8687	28.4232	27.7707	29.4345	27.806	27.3525	27.9203	28.1579	28.9776	28.3818	27.764	28.6094	28.2845
PDCD6	O75340-2;O75340;O75340-3
TBCA	O75347;O75347-2																					22.897										25.1173			24.113				24.6628	24.4767	25.5328					24.4442		23.8175	23.6663
VPS4B	O75351;Q6PIW4-2;Q6PIW4
ENTPD6	O75354-2;O75354-3;O75354								21.268	22.1512		20.1377	20.9317																20.7073		20.8341														19.9711
H2AFY	O75367-2;O75367-3;O75367;Q9P0M6																									20.1076
SH3BGRL	O75368	24.1737	24.1727	24.7021	24.7112	25.1175	22.5299	24.2846	22.5468	23.337	23.9336	25.0059	25.2149	24.4566	24.3919	24.9647	23.8898	24.7211	22.2252	22.6463		22.3737	23.0047	23.6514	25.5496	24.2273	23.0395	24.9571	22.9004	24.7252	24.8373	26.6421		23.3646	24.6171	23.531	22.8356	24.9528	26.7715	26.307	24.6832	25.0222	23.6555	23.8515	24.9115	25.6565	25.0595	25.0624	24.7809
FLNB	O75369-6;O75369-3;O75369-2;O75369-9;O75369;O75369-8;O75369-5;O75369-4;O75369-7
CS	O75390
VPS26A	O75436-2;O75436
PSIP1	O75475																				21.561
GPC4	O75487;O75487-2	21.0951	23.6121	23.6203		21.578			20.471	20.9999		20.548	21.6099			22.1398										20.411	21.3428		20.8742	19.4044	20.7713				18.5794	19.8359									19.5366
CA11	O75493	24.5484	24.1152	24.3913				24.3829	24.4222	24.5836		19.8571		19.2393	23.17	24.3238	22.902	22.6239	19.7637				23.4338	23.0426	23.648	22.4052	23.7426	23.6085	23.4663				23.4759			24.1003	21.4976		21.4441	22.9369					23.3917	21.9634	19.8315	21.448	22.8345
CLN5	O75503	24.4506	19.4025	23.249	24.0814		23.7003	23.6629	25.1821	24.8686	22.8041	23.6324	20.8709	23.2898	22.6797	24.8129	24.4143	24.4798	20.4196	21.5576	21.3961	21.3412		23.9303	23.0746	24.4636	23.4601	24.7738	25.0017	24.4345	24.9158	21.7164	23.1698	20.4953	23.3291	24.323	23.3927	24.3703	22.6136	20.4539	22.333	21.4625	23.0585	21.6242	23.908	23.2611	24.2405	23.8118	22.6177
TNFRSF21	O75509	23.0628	23.4714	24.6654	24.3351	24.093		22.3241	24.394	24.445		24.0016	24.8051	24.7833	22.1698	24.4395	24.3453	24.5272	24.0678	20.3744	24.3693	24.7473	24.5978	23.6152	24.1465	24.2419	24.3091	24.7655	23.1154	23.1259	24.523	22.8716	24.785	23.8077	25.7361	24.8023	24.9419	24.8081	25.4601	26.0372	25.6581	23.2044	24.5144	25.0915	24.5827	24.0346	24.2059	24.9248	25.0505
BANF1	O75531
SF3B1	O75533
LYPLA1	O75608-2;O75608
CREG1	O75629	23.2701	24.4374	22.3476	23.3687		23.0089	23.0658	23.8081	23.6145		22.1366		22.5791		22.865	23.4306	23.0797	23.2906				23.3034	22.4415		22.5883	22.1003	22.9394	23.0374	22.9604	23.0629		22.8774		22.3285	22.8312		23.4639		22.8902			23.1937		23.605	22.7954	22.9035	21.1877	21.6743
FCN3	O75636-2;O75636						24.7107	23.9715					23.9087	24.4635	22.9044				22.9712	23.9471			21.5689	22.0051	23.1165	23.1664				22.0895		25.2683		27.1937		20.2041						24.8248			25.0736		24.7376	21.1824	22.3808
SNRNP200	O75643;O75643-2						24.6042																	18.4807	18.9417																						18.9375	19.0895
SCRG1	O75711	28.2334	27.606	28.4432	28.8024	29.5174	28.3668	29.1113	29.1378	29.1931	27.7362	28.7087	29.2942	29.1807	28.4897	29.7181	29.5369	29.7569	27.0431	27.4088	28.9328	28.0637	28.8839	28.7036	27.4122	29.3146	29.1951	27.7827	28.23	29.0089	30.0738	29.1973	30.3206	29.4545	28.7861	29.217	29.0238	28.9951	30.1037	27.4671	29.4739	30.4606	29.7835	28.5717	29.1891	29.8485	28.938	28.1324	29.7685
B3GALNT1	O75752	23.9437	23.9328	22.5022	24.1356		22.9081	23.6619	24.7724	25.0922	23.0851	21.4642	23.8031	23.4427	24.2264	24.8881	23.2521	23.0471	24.4878	23.6282				22.6413	23.3898	24.364			24.1288	22.6603	25.589	21.8897	21.6678	22.2914	23.398	20.1622		21.4684	23.2012	23.4497	21.1212	22.2274	22.318		19.963	23.8879	21.8999	18.8853	19.1488
ATP6AP2	O75787-2;O75787	25.7377	25.8424	26.7437	25.7781	24.1002	25.6795	26.3756	26.7104	26.642	25.9993	26.0069	26.0109	26.3349	26.1675	26.0696	26.4914	26.5846	25.5461	26.5376	24.6235	24.9274	25.0023	26.0891	26.0433	25.7703	25.2811	25.9862	26.3833	26.5135	24.3022	24.582	26.2926	25.1578	25.3224	26.2006	25.6249	25.8358	24.938	25.4786	24.7172	24.2413	25.7039	24.7775	24.9658	25.934	25.7196	24.6909	25.026
PSMD10	O75832;O75832-2		20.3006
IDH1	O75874	20.5896	22.1572		19.7753					21.2252	19.4474		20.695		20.2503	20.6342		23.2098	20.2659					19.3815	20.2442	21.5755				22.2883					19.5822	19.1868			20.3434		19.3941	18.9215					22.1331	20.3984
ATRN	O75882-3;O75882-2;O75882	26.308	26.3003	26.5104	26.5044	23.9262	26.4658	26.4449	26.6882	26.5756	26.6626	26.3923	26.5162	26.0514	26.5538	26.5391	26.4954	27.0015	26.2031	26.161	24.7361	24.8931	26.0612	26.443	26.4817	27.0957	25.9762	26.3748	26.265	26.4212	26.8235	26.873	26.6444	27.1646	26.36	27.0555	26.6334	26.0328	26.8167	27.0591	26.5026	27.4744	26.1379	26.3105	27.0417	26.485	26.6804	26.5305	26.7548
RBBP9	O75884-2;O75884																									21.661
DNAJC8	O75937
CPD	O75976;O75976-2		18.8876	19.4177				20.3425		20.2908								19.8395						19.2487	18.7888			19.809								19.0307		17.6885
GLRX3	O76003	21.4359		21.7073						21.561	21.7337					21.9909		20.9755				25.9784				22.1089			21.8177	21.3346	22.7776	21.5741			22.7671				21.5019	21.2856	22.1114	21.4743				22.3444	21.4982
STC2	O76061	24.8992	22.7677	25.2983	24.6452		23.0719	23.1252	25.6627	25.2623	24.2257		24.3721	23.2833	25.3778	25.3192	24.7837	22.8728	24.0458	23.8132					23.9175	24.5659		23.4666	24.022	23.1073	24.8764							22.9947			23.9495						23.9958
SNCG	O76070									21.7254																				19.7698			22.1586						23.1716		21.5055		21.2374			22.2737
DDAH1	O94760;O94760-2		20.8422	23.3046			20.4949	22.8455	24.635	24.8709	25.3758	22.4445	24.1841	23.6362	21.1156	25.1293	22.4079	25.6566	21.8298		23.0116	23.1389	23.9488	23.2086	23.8138	25.4723	22.3738	23.6215	23.5386	23.36	23.5943	24.1087	22.1751	22.3908	23.8894	24.1134	24.0966	23.4478	24.7708	26.035	25.4971	24.8247	24.48	24.6567	24.2813	26.8826	24.1447	24.0173	24.5329
B3GAT3	O94766-2;O94766			21.0658						21.6014	21.5131		21.9414		21.3535											21.9088			20.9704	20.0443
ECM2	O94769;Q8N3V7-2	26.1685	25.8252	26.3133	26.2354	25.1007	25.4818	26.9263	26.1808	26.8194	25.8592	26.4666	26.1538	25.9807	26.2588	26.9125	26.5199	26.3763	25.3627	26.5549	25.5135	25.5687	25.9558	25.7072	26.411	26.3704	25.6334	25.9272	26.9498	26.8183	26.2791	26.5776	26.2754	25.4244	26.3643	27.5895	26.409	26.5009	25.8647	26.913	26.4239	26.3466	27.0486	26.1624	26.4887	26.7752	26.1964	26.2615	26.105
ECM2	O94769-2	22.5612				23.4846		22.902	22.5623	21.4395		23.4466						22.3845			23.5997	23.9357					23.27	23.5975		22.0884	23.0056	23.5252	21.5394		23.8756	23.3638	23.6754	23.7768	22.9841	23.8195	22.9689		24.2079	23.4667	23.1083	21.6508	23.2805	23.0406	23.1916
LY6H	O94772;O94772-2	27.1488	27.3138	27.1324	28.0357	26.7191	26.4769	27.2931	27.8257	27.5057	26.3036	26.607	28.0537	27.3796	27.0659	26.9449	26.6579	27.4137	27.2384	27.4768	27.1058	25.6406	27.3876	27.3307	27.1209	27.2933	27.0696	27.6665	27.6776	27.0433	27.3415	26.3066	27.023	26.6237	28.6317	27.3073	26.8478	27.3917	28.4799	28.5261	27.738	27.4023	27.5016	27.5969	27.2585	27.0816	27.3307	27.39	27.287
MTA2;MTA3	O94776-2;O94776;Q9BTC8-2;Q9BTC8
STK10	O94804
NFASC	O94856-6;O94856-13;O94856;O94856-11;O94856-7;O94856-5;O94856-10;O94856-3;O94856-8;O94856-2	19.5145		21.9252	19.0398				19.6194	20.9015		19.688				19.6813	19.5027	19.3927						18.7257					21.1775							20.8559	19.3201						19.3842			18.8691
NFASC	O94856-9;O94856-4;O94856-12	27.7162	28.1559	28.6959	28.2306	26.308	27.1093	28.1361	28.4819	28.7686	27.5694	27.9748	28.2224	28.6183	27.4438	28.6147	28.2427	28.4505	27.9031	27.1531	28.062	27.9803	28.1759	28.0693	28.2216	28.1776	28.1834	28.1729	28.2497	27.6127	28.112	27.6239	28.2177	27.3086	28.2203	28.1707	28.6263	28.1653	27.9247	28.2815	28.0446	27.5141	27.9553	28.387	27.8234	28.2997	27.8459	28.2992	27.7559
LPHN1	O94910	23.8208	22.5518	24.107	24.1276	21.7603	23.5528	23.6081	24.4325	24.6217	22.5967	23.4452	24.8106	24.6211	23.2759	24.7452	24.388	24.5309	22.9767	22.7088	23.0704	23.6868	24.1872	24.1316	23.7926	25.0497	24.0525	24.6182	24.099	23.9264	25.0288	22.4715	24.3093	21.9147	25.2581	25.1727	25.121	24.7436	25.2186	25.1691	25.2616	24.1615	24.8289	24.4698	24.2264	24.8503	23.9022	25.1389	24.3656
ENDOD1	O94919	26.827	26.7857	27.7138	27.2568	26.637	26.1982	26.7997	26.8207	27.5078	26.4773	27.0919	27.5613	27.3367	26.0384	27.0166	26.8523	27.3777	26.887	26.3663	27.1765	27.1832	27.9445	27.5614	27.479	27.4937	27.5298	27.1403	27.2654	26.8141	27.4559	27.2172	26.857	26.4466	28.5128	27.5707	28.2603	27.3412	27.9415	28.2294	28.1023	27.0521	27.7068	28.1003	27.537	27.4752	27.3186	27.967	27.3441
SLITRK3	O94933	24.6743	23.5055	22.1381		24.2153	24.9489	20.2529	21.7563	21.9767	20.9939	20.6622	25.6778	21.9765	24.0855			21.5371		20.8507		26.4803	29.5479	21.3734		23.746		20.3436	19.5381	20.0855	24.4281		25.7483					21.5055						25.0603			21.4405
SEC31A	O94979-6;O94979-3;O94979-10;O94979-4;O94979-9;O94979-2;O94979;O94979-8;O94979-5;O94979-7											21.0336																	22.4719
CLSTN1	O94985	21.338	19.0056	21.9678	21.6175		20.7832	21.6517	21.5081	21.5372	20.8915			22.097	20.8535	21.6226	22.0976	22.0011	19.0139	21.5382			19.7937	21.7267		22.1518				22.184	22.3415	21.582												22.2357			21.8151
CLSTN1	O94985-2	30.7614	30.8391	31.668	31.1109	29.9879	30.704	30.9438	31.7932	31.8134	30.5242	31.0351	31.4312	31.4799	30.9806	31.9804	31.5124	31.5616	31.0539	30.6597	30.7245	30.8654	30.7791	31.1582	31.1383	31.575	31.2119	31.5392	31.094	30.9813	31.9402	29.9898	31.3674	30.7249	31.3185	31.3841	31.2932	31.5338	31.2731	31.3442	31.4086	30.9099	31.295	31.724	30.6909	30.8915	30.9999	31.2642	31.1687
SLITRK5	O94991;O94991-2	21.2574	21.1273	22.4945	19.8308		21.1048		22.9652	22.7652			22.2478	22.3883	21.2691	22.0696	22.8182	20.9557		21.6426				20.9921	21.9791	21.7772			22.5931	20.08	19.7125	20.1605			18.0093	20.8757		22.6182	21.7723	21.1726	20.4057		19.4169		22.4439	21.2888
PRSS23	O95084	23.4979	21.7082	23.2835	22.3569			22.16	22.3209	22.3384		22.2733		21.3905	22.308	23.0097	20.803	21.0897	20.4357	20.8025			21.5983	22.2321	21.8156	20.4555	21.7908	21.6959	20.7726	22.4662	21.6381		22.0421		21.7255	21.6058		21.3344	21.8343			20.9166	22.0545				21.0016
UNC5C	O95185-2;O95185	21.602		19.8747	19.5756			21.444	19.8024	21.7642			22.7365	20.6296		20.1342	19.674	20.7341	21.5086					20.1483	21.0065	20.5115		20.4475			22.4232		22.2688		22.9843	22.4664	21.9062	21.5206	23.0753	22.7481	23.1907	19.2918	22.6688	22.1952		22.2877	21.2778	22.6557	20.3985
PCDH8	O95206-2;O95206			19.2066	20.4325				20.658	20.5688		20.391	20.5994	20.5	20.2603	20.2997	20.3038				20.4779	20.8704	20.0845			20.6745		18.9831				19.5592	19.5124		22.4513	20.9834	21.4404	21.683	23.0949	22.4911	22.2854	21.1687	20.8291	22.7504		21.2636	20.1577	20.8925	19.2088
PGLS	O95336		23.2496	23.0655	22.2325		22.5935	21.9408	22.4017	22.6085	24.9753	23.4472	23.8807	23.6371	25.5875	23.9059	22.1086		23.5165	21.8718	24.2817		21.2857	21.4851	22.4242	25.568	23.1831	23.1649		24.4155	24.9309	24.7079	23.6327	24.2924	23.8131		23.499	22.3468	23.8743	23.8726	23.2041	24.2055	22.8011	24.3907	21.2138	25.5118	22.8875	23.4791	23.5324
TNFAIP8	O95379-3;O95379-2;O95379;O95379-4
GDF11	O95390	22.1289			20.713		20.463	22.6659	22.8954	21.4986				20.7454	21.8535	21.5124	21.317	23.3859		20.2649				22.0833	20.478	22.3892			22.9037	22.3959	23.0131				18.7475	22.6476			23.885	24.9167	23.9682	22.1295	22.8664		21.6782	21.4511	21.229	21.3329	22.1597
TNFRSF6B	O95407																			25.0875						21.6836
PAPLN	O95428;O95428-6;O95428-5;O95428-4;O95428-2;O95428-3	22.9255	23.3448	24.3783	22.4231			23.1655	24.1729	23.4181	20.9298	24.6229	24.013	23.4544	22.7741	23.058	21.8956	23.3627	23.3693	23.1105	22.5492	21.6412	22.7533	23.4934	22.5987	23.824	23.5982	23.1295	23.0279	24.9013	21.0881	22.6245	23.5111	21.5127	24.5831	23.6745	23.2484	24.1971	24.0369	23.7886	24.194	23.9473	24.1593	23.4503	23.6258	23.9212	23.0527	22.9668	23.0943
AHSA1	O95433-2;O95433																																	19.9254
APOM	O95445;O95445-2	24.8625	24.3996	23.0227	25.018	25.1924	25.0513	24.9117		21.4727	25.6266	25.0486	24.1792	25.0064	25.1655	24.6976	23.393	25.5878	26.1218	24.4047	25.9128	25.3926	25.6384	25.96	24.0611	26.1364	25.4149	23.1751	26.2325	27.1265	25.8788	27.8031	28.404	28.8798	26.1146	24.8913	24.4138	24.4899	25.7261	25.6023	26.8363	28.3681	27.4048		28.0065	24.8929	26.1992	25.9996	26.8918
VNN1	O95497						20.0394	21.4946	21.8458										21.8004	22.9784				20.1919		19.353			20.5573	21.7659	20.2035		19.1981				19.2255					21.0007	22.5506
NPTXR	O95502	28.6983	28.6445	29.4334	29.698	29.0129	28.6789	28.0142	29.419	29.3974	28.4689	28.5519	29.3455	29.2507	28.4406	29.3268	29.5184	29.2792	28.2403	26.6053	28.3626	28.781	28.4089	28.7208	28.605	29.8604	29.1496	29.5291	29.091	28.1732	29.5753	28.241	29.0477	28.2922	28.6356	29.465	28.9714	28.9993	29.2401	29.2142	28.9575	28.4545	29.1948	28.078	28.2999	29.2953	28.9004	28.8056	28.9669
FSTL3	O95633-2;O95633	22.4902	24.6079	23.9875	22.9113	24.1168	23.2447	23.4528	23.7038	22.8716	23.531	24.6398	22.4869	21.4286	25.0203	22.1187	22.4493	23.1895	23.6557	24.8392	24.7716	23.8825	24.2008	22.9848	23.6078	22.561	23.3093		22.9995	24.994	23.2476	23.1145	24.5282		25.5895	23.1913	23.108	22.5253	23.6167	20.0047	21.7684	25.024	23.8699		23.41	23.604	23.9079	23.8681	23.9649
LY86	O95711	25.0132					25.4405	25.5261	25.3853	25.6836	24.5708		25.9154	26.2023	25.5523	25.4854	25.7818	25.2376	26.4164	25.9717						25.2228			26.33			25.9607							25.7796	24.9213	26.3118					26.6568
PTBP3	O95758-5;O95758-1;O95758-6;O95758-2;O95758;O95758-4;O95758-7
LSM8	O95777
BPNT1	O95861-4;O95861;O95861-2;O95861-3	21.089							19.9947		20.5335		21.5994		21.5155					20.7297						21.0768		20.1734		19.5335				21.1241
DDAH2	O95865	20.3589	22.142	21.0928														21.3628	20.7711	22.0779				21.5192			20.4627
OLFM2	O95897		21.1589	21.8474												22.3853							21.3115			20.9102	21.5769	22.1797	22.0996			21.8075			20.5642	22.1826			20.267	22.079	21.2847	20.3184			22.0345			21.6377	19.7061
ITGBL1	O95965;O95965-2;O95965-3							19.3545	21.0733	20.1953			21.1802		21.6317	21.0835				18.5577	23.1449	23.5423	23.3401	19.2151	19.2017			19.7905	18.7611	21.1086	19.1788	23.2527	21.1307	20.9795	23.3993	24.2344	22.0661	23.0813	22.4268	23.5792	21.4555	20.4623	20.4141	21.9727	21.6223	21.564		23.0827	23.096
EFEMP2	O95967	24.9266	25.079	24.5564	25.1825	24.6474	25.5545	26.083	25.458	25.3309	24.0676	23.8582	25.6937	24.6764	24.9859	25.661	24.6281	24.879	24.7185	24.7295	25.3984	26.4127	25.6955	24.9558	25.367	25.0801	25.9217	24.3263	25.3195	25.5943	24.2003	25.5952	26.4062	25.8424	26.6945	26.8155	26.2061	25.6472	25.8679	26.7623	26.3694	26.0086	26.0039	26.2053	26.405	25.8091	25.2774	26.0345	26.2664
LGI1	O95970-2;O95970;O95970-3	21.9026								22.666								22.0991													21.0673							22.2261
IL18BP	O95998;O95998-4	24.5872		24.3847	23.7261		23.8773	23.3757	25.302	24.7853	23.7793	23.1125	25.2436	24.9769	24.5534	23.8241	23.8561	24.1194		26.0898						24.2102	22.7777	23.6137		26.7611	24.1216		23.4283	22.8253		21.8479	23.89	22.9883			22.4712		22.9938	23.7443		24.5452	22.989		22.9536
CYB5A	P00167-2;P00167;P00167-3
LDHA	P00338;P00338-3;P00338-4;P00338-5;P00338-2	26.5422	26.4887	25.1473	26.4683	25.5692	25.7209	26.206	26.4332	27.1428	26.0933	25.168	27.063	27.0855	27.1022	27.4581	26.3142	27.1606	25.654	25.7323	24.2116		25.593	26.2469	26.311	27.2381	25.4412	25.2188	26.5961	26.2101	25.3333	26.5897	25.4641	29.7684	26.7891	25.8067	26.2959	26.1015	26.8419	26.5041	26.3335	26.0172	26.3095	25.4412	26.102	27.5385	26.7394	26.4943	26.4634
ALDH1A1	P00352;P05091;O94788-4;P05091-2;O94788-2;O94788-3;P47895;P30837;O94788		19.628	23.0299	21.944	21.5612	21.983				26.5623	22.4887	22.3455					23.5642	20.1921					22.0285	22.3095	21.0945	19.7261		20.0133	21.7682		26.7415	21.3279			17.9478	20.9027		19.4767	24.2783				20.8731		25.3045	22.0516	20.0664	22.8304
GLUD1	P00367;P00367-3;P00367-2																																													20.3952
GSR	P00390-5;P00390-4;P00390-2;P00390-3;P00390	22.4265	21.0248	22.6439							22.7769	21.3167	21.9838	22.293		20.105	19.6263	21.3065	19.9783		20.6521	21.0964		22.8969	22.0829	21.2665		21.5614	20.3428	21.8297	22.4883	22.6012		23.5134	23.2184	20.9586		20.1833	21.5916	23.1802				20.9925		23.8269		22.3926	19.9605
SOD1	P00441	29.6314	30.2564	30.2188	30.1653	29.7878	29.5262	29.9475	30.4274	30.7166	29.7354	29.7488	30.8333	30.7314	29.9936	30.5147	30.4786	30.3496	30.3251	29.4793	30.2059	30.6743	30.667	30.073	30.2246	30.4921	30.4816	30.3272	30.1039	29.5839	30.383	30.5846	29.4863	30.3091	31.4527	30.1581	30.8853	30.6286	31.3048	30.6394	30.7781	30.4218	30.8252	31.2085	30.6341	30.4058	30.195	30.6149	30.5598
CP	P00450;CON__ENSEMBL:ENSBTAP00000031900	32.4173	31.1846	31.8751	32.7942	32.1505	32.1389	32.6303	31.7147	31.7683	32.2513	32.5699	32.0347	32.6522	32.0028	31.4824	31.911	32.2654	32.0995	33.0287	32.4912	32.5777	32.103	32.6965	32.6847	32.1912	33.2288	32.9747	32.5669	33.2735	32.6167	32.9054	31.8014	32.3621	33.2016	32.9437	32.7859	33.1586	32.7618	32.5328	32.8283	33.0952	32.4606	33.0087	33.3709	32.5452	32.9278	32.8231	32.9735
F13A1	P00488	22.1203	23.0325	18.0935	20.9638		22.1611	21.7747	20.3362	21.6554	21.079	21.997	20.3123	21.3243		20.503	20.6903	20.1806	19.4463	24.068				21.225	21.5103	22.2968			18.726	24.3815		24.5409		20.2285	20.5399	20.5536	19.4514	18.7012	22.0113		21.5741	20.8322	21.1301	18.7257	19.5951	21.5899	21.8394	21.5741	21.8258
PNP	P00491		21.3279					21.3593			27.6656		22.5265		22.157										21.1027							27.3526								18.7886						25.0547		22.0765
HPRT1	P00492;Q9NRG1-2;Q9NRG1		21.2869	22.7282			22.381	22.0817	22.9326	24.8451	26.0876	22.3301	23.8921	24.3343	23.3461	25.4005	23.5508	24.8059						23.8397	22.4142	24.1138		21.7445	23.7968	23.6605	22.0083	24.9381	21.498		23.5316	21.8263	22.1836	21.5418	23.8209	22.6242	24.0074	21.4594	22.3718		21.2077	25.186	22.5588	22.6227
GOT2	P00505;P00505-2		22.1887	22.9808	22.9917			22.4312	21.8398	24.247		23.3311		22.6049	21.5396		23.3942	24.9144	22.6556					22.5891	23.3268			22.0266	23.4769	21.4218	22.3642				21.3141	23.2575	21.68	22.8391		20.7357	22.7222				23.1877		23.4847	23.2044	21.9528
EGFR	P00533-4;P00533-3;P00533;P00533-2			20.4428					18.8682								19.8419	20.098																				19.0729		20.0489	19.6972
PGK1	P00558;P00558-2;P07205	26.175	26.2019	26.2001	25.2213	25.6317	23.2327	26.424	25.7255	26.1203	27.4668	26.2816	25.914	25.5568	26.0783	26.6911	24.6215	27.5405	24.7512	25.2027	23.5612	24.1458	23.6125	26.2161	26.2277	26.3001	24.8793	25.6973	25.5335	26.2015	25.7302	27.5301	23.5921	25.7068	25.7595	24.7255	24.2851	24.4276	26.544	26.6124	25.4962	25.1538	23.7435	24.4734	25.5931	26.6434	26.6402	26.0455	25.3271
AK1	P00568										25.6411	22.8642				22.3605		25.1017						22.3456	22.1944	22.7691						25.534						22.6337	22.8587	24.9061	20.3355	21.2371				25.2238			21.3799
SUC2	P00724	31.1205	30.147	31.0812	31.434	30.2144	31.3897	31.4896	30.5622	30.8049	31.4897	31.5601	31.0385	30.7871	30.5318	30.8743	30.694	30.9984	30.006	30.8702	30.0987	30.2874	30.3386	30.9947	30.7961	31.2416	32.4369	31.678	31.6242	31.2217	31.5985	30.8965	30.8447	30.6312	31.2137	30.7727	31.0383	31.2849	30.8648	31.2305	31.1951	31.354	31.396	31.5339	31.3985	31.6533	31.052	31.3434	31.7244
F2	P00734;CON__P00735	29.9803	29.5452	29.4072	29.6205	29.7156	30.3871	30.5637	29.5723	29.6656	29.7488	30.5931	29.6855	29.6372	30.2838	30.035	29.9313	29.9557	30.1089	31.0322	30.9677	30.711	30.8102	30.2498	30.2758	30.4317	30.7642	30.285	30.2033	31.0119	30.1669	31.3127	31.4851	30.7659	30.8856	30.7175	30.7105	30.7672	30.5406	30.6298	30.8069	31.6252	30.8261	30.4305	31.4172	30.476	30.3173	31.0556	30.7564
C1R	P00736	30.8268	30.5875	30.546	30.2089	30.5522	30.4008	30.1789	30.5877	30.4636	30.4651	30.4551	30.7906	30.4498	31.116	30.6232	30.355	30.2899	30.1897	31.3314	29.7663	29.8865	29.984	30.5908	30.4952	30.6317	30.5713	30.3588	30.318	31.7103	30.3947	30.7846	30.7791	30.6132	31.1269	30.7941	30.0933	30.3851	31.1285	30.8497	30.3316	30.6256	30.8578	31.1322	30.7811	31.0648	30.7336	30.6545	30.9839
HP	P00738;P00738-2	34.6935	31.0496	32.5384	31.5044	32.3482	33.3913	34.4096	21.8738		33.6083	34.1671	30.372	32.7061	32.2367	31.0709	33.6667	33.5826	33.799	35.1638	27.6943	34.181	31.337	32.7385	32.6185	32.6747	33.9599	33.2429	32.2002	32.4583	31.4062	33.3193	33.1105	34.84	33.9954	33.4888	31.8565	34.292	32.4208	32.0339	33.5337	34.3603	33.7546	30.7233	32.767	30.0267	32.6177	33.2486	33.1925
HPR	P00739;P00739-2	26.5478	23.4884	23.6197	27.1045	25.3161	26.9551	26.2772			24.0685			24.8447	24.6103	23.0462	25.878	25.5828	25.8293	27.0071		22.5503		25.9628	26.2294	24.5182	25.8073	25.1269	25.5403	26.0645	25.2062	27.6133	25.265	28.4277	25.5896	24.1249	23.5836	26.2675	23.974	25.0195	26.0949	26.8655	25.5792	22.6132	26.8955	24.5589	25.9276	25.7417	25.1061
F9	P00740;P00740-2	25.6128	25.1966	25.9318	26.5406	23.7458	25.5971	25.9017	24.4703	24.5707	24.9493	25.9252	24.4991	23.3532	25.9971	25.9296	25.0856	25.0957	24.3075	25.6811	25.5789	24.3541	22.6366	25.7642	25.5701	25.6167	25.3005	26.1127	25.8812	26.1731	26.4942	26.4413	27.4568	26.6326	25.7494	26.1689	23.9891	26.2558	24.0152	25.9511	25.0876	26.4159	24.7854	24.6	25.3506	25.102	25.8178	25.244	25.6007
F10	P00742	24.9391	24.2924	24.7485	24.2676	24.3683	24.4187	24.6569	24.0088	24.9397	23.928	24.7111	24.8154	24.7011	24.1594	24.6257	24.4737	25.2653	23.888	24.7945	25.6315	25.9674	25.2532	24.6851	24.9115	24.315	25.7223	24.7083	24.6727	24.8168	24.6475	26.077	26.2911	25.6257	25.8925	25.9393	26.0336	25.9513	25.6636	26.2556	25.8752	26.4224	26.196	25.9552	26.1881	25.4408	24.9144	25.8169	25.7061
CFD	P00746	27.8847	28.4267	28.2366	28.3876	28.0132	28.0152	28.9415	28.4947	28.4929	28.3901	28.7114	28.061	28.2395	28.3527	28.3068	27.988	27.8877	27.389	28.5324	28.1712	28.3407	27.8671	28.4164	28.6771	28.7269	28.6052	27.7102	28.3588	28.6934	27.8089	28.5674	27.2795	28.5526	29.1144	27.4792	28.0986	28.6055	29.7559	28.0968	29.0591	28.3729	28.9022	28.6785	28.5879	28.5645	28.4061	28.4791	28.4445
PLG	P00747;CON__P06868;Q15195;Q02325	30.39	29.4216	29.8069	30.0196	30.1721	30.0784	30.3834	29.2103	29.5746	30.1237	30.7369	29.9739	29.4507	30.5173	30.2061	29.8185	30.0602	30.031	30.7606	30.9553	30.6496	30.9371	30.7169	30.5006	30.1661	30.5988	30.5697	30.4421	31.0663	30.2716	31.9351	32.011	31.2658	31.1287	31.3114	30.9013	31.202	31.0043	31.5571	31.4288	31.974	31.4311	31.251	32.1688	30.8994	30.461	31.473	31.1943
F12	P00748	27.3211	27.7307	27.4041	28.1351	27.4675	28.794	28.2102	27.1794	27.0367	28.7243	28.8223	27.2566	26.3558	28.4037	27.7938	26.8316	26.865	28.6286	28.9462	27.7712	27.391	28.3373	28.2795	28.3621	28.5275	29.0067	28.0887	28.3911	27.1459	28.2518	28.953	28.843	28.7208	28.0616	27.8544	28.8174	28.2971	28.4909	27.3114	28.6598	29.5169	28.8266	28.5982	29.4761	28.271	28.2244	28.7387	27.9041
CFB	P00751;P00751-2	31.8364	30.5224	31.1089	30.968	31.5196	30.8934	31.6692	30.5904	30.1809	30.7071	31.0793	30.435	31.2712	31.1447	30.871	31.0347	31.3882	31.7718	32.4969	32.378	32.4726	31.7	31.7044	31.525	30.845	32.3754	31.6264	31.4171	32.6889	31.9283	31.9319	32.6282	32.5769	32.4326	32.3179	32.0449	32.3759	31.7819	31.738	31.8075	31.9867	31.8202	32.2916	33.174	32.1476	31.6205	31.9926	32.1102
ADA	P00813																									22.3688								24.8823
CA1	P00915		30.8881	27.2309			31.6026			23.7936	33.8909	30.6931	30.7391		30.325	23.706	21.6807	25.792	26.2042					30.3218	30.1723	30.3995	21.7123					34.4652				23.0449			30.6523	31.0379		27.0723	23.119	21.4463	24.3969	32.0906	30.338	30.3582	29.8853
CA2	P00918	23.4823	28.321	24.8297	21.3704	23.6666	28.7615	22.0071		20.548	31.1879	28.1807	27.8564	21.3448	27.8439			26.6601			23.0365			27.7348	27.5327	27.3991	23.0153	24.5635	22.7375	22.456	21.2845	31.7507				21.4196		24.0534	27.7332	28.4309	20.8104	23.6169	20.3185		21.3364	29.3979	27.4811	27.8236	27.4945
SPINK1	P00995																			24.3936																		24.0876
SERPINC1	P01008;CON__P41361	32.1738	31.1787	31.8415	32.1354	31.6923	32.302	32.4902	31.1138	31.5911	32.184	32.4331	31.7391	31.4177	32.7516	32.4724	31.4292	31.0872	31.6985	32.4757	31.5252	31.3985	31.46	32.1971	32.1234	32.3765	32.4332	31.7094	32.3483	32.0888	32.4779	32.3567	32.1488	32.1688	31.5667	31.8132	31.5282	31.9484	31.9006	31.5941	31.9613	32.9874	32.4485	31.4018	32.9523	31.643	32.334	32.2193	31.9954
SERPINA1	P01009;P01009-2;P01009-3	36.7885	35.3539	35.7741	36.0253	34.2991	36.4973	36.3609	36.2739	35.6453	35.7397	35.1189	35.615	36.4382	36.3473	35.7712	35.787	35.6627	36.1605	37.543	34.6119	33.4927	34.4978	36.1543	36.0274	36.1292	36.2012	35.9789	36.2213	36.4573	36.2878	35.5899	35.7383	35.5097	35.81	35.5153	35.4828	35.6277	35.7018	34.7845	35.4166	36.0923	35.3651	35.4832	35.6271	35.5622	36.3022	35.6238	35.6343
SERPINA3	P01011;P01011-3	34.6367	33.3302	34.4415	33.2973	32.2055	34.4202	34.222	33.8534	33.3243	34.7435	33.8514	34.2815	34.2772	34.9592	34.6511	32.9484	32.8874	32.9018	35.5916	31.3072	31.1684	31.3965	33.7075	33.5365	34.9023	33.8632	32.7212	33.3154	34.7196	34.1616	34.538	34.0929	33.4735	33.7928	33.1902	32.8596	32.5939	33.8485	32.5462	33.1603	33.7539	32.7378	32.953	33.6087	34.0348	33.9297	33.3768	33.3267
AGT	P01019	33.823	34.4425	33.9203	34.1712	32.8581	33.9709	33.6581	34.3391	33.8131	33.37	33.0266	33.6792	33.6234	33.9163	34.2969	34.3637	33.9965	33.7517	33.4188	32.3105	32.2538	33.4869	33.2963	33.4399	34.3949	33.368	33.4512	33.5771	33.7811	34.0436	33.3496	33.7433	33.2675	32.9205	33.2796	33.0517	33.1158	32.9984	32.5615	32.4905	33.5427	33.3919	32.5531	33.7224	33.5388	33.5971	32.8789	33.108
A2M	P01023	34.2423	33.2272	32.5472	33.4422	31.6569	34.7827	34.0365	34.6837	34.2201	34.3253	33.2484	34.5604	34.6306	34.3667	34.0014	34.1923	33.6941	33.9196	34.1867	31.9158	31.6508	32.5718	33.9469	33.9389	34.1838	33.2684	33.4671	33.9812	34.3857	34.0567	34.7902	33.4561	35.0448	33.8192	33.7008	33.735	33.1191	34.4537	33.1539	33.8598	34.0056	33.8347	33.3627	33.9122	34.0615	34.058	33.8577	33.8044
C3	P01024;O95568	35.0622	34.2229	34.5753	34.8423	34.1358	35.0013	35.2857	35.0882	34.7071	34.7397	34.6053	34.6341	35.0774	34.6359	34.838	34.8764	34.7807	34.6843	35.1408	34.4032	34.0836	34.2988	35.0952	35.0734	34.9486	35.1218	34.7277	34.7577	35.4314	35.0402	35.7656	35.3419	35.286	35.3301	34.8746	34.8234	34.8613	35.5113	34.9555	35.1765	35.452	34.816	34.8075	35.4145	35.9409	35.1421	34.9989	34.9764
C5	P01031;CON__Q1A7A4	29.5643	28.59	28.5412	29.0888	26.8655	30.2188	29.505	28.626	28.1035	29.3104	28.8861	28.811	28.8003	29.5319	29.0195	29.1247	29.0843	29.2384	30.2997	27.9122	27.2186	27.9725	29.2701	29.3029	29.4471	29.1946	28.2433	29.2619	29.9007	28.9909	30.4643	30.0826	30.5854	28.8669	28.8886	28.7557	28.495	28.9511	28.0381	29.0412	30.1992	29.2377	28.7607	30.0894	29.1419	29.4572	29.2457	29.0894
TIMP1	P01033	29.1198	28.6977	28.7341	28.8628	28.8531	28.5778	28.3733	29.0931	28.6716	30.0003	29.2922	29.4532	28.678	30.6474	29.4443	28.4752	28.522	28.4842	29.1618	28.2279	28.4511	28.8629	29.0837	28.9197	29.6812	29.2589	28.5108	28.6868	29.5964	29.1944	29.3992	28.765	28.7564	29.2804	28.947	28.9697	28.8839	29.1637	28.9348	28.4507	29.0635	29.0579	29.1884	28.8061	29.6372	29.2602	29.0392	29.4642
CST3	P01034	33.7089	33.9594	33.6253	34.0565	34.1602	33.3228	33.8115	33.9729	34.1137	33.3755	34.0863	33.9846	33.6734	33.0287	33.8401	33.5215	33.8862	33.8844	33.0186	34.3978	34.4457	34.4016	33.8965	33.9303	34.5622	34.5693	34.661	34.1	34.199	33.9604	33.5487	33.7191	34.0185	35.2339	34.6028	34.5293	34.6376	34.7217	34.5568	35.3492	33.9707	34.9651	34.4294	33.6472	34.0055	33.9698	34.5831	34.4689
CST1	P01037;P01036;P09228												23.2416	22.8529	30.2034	22.7094								21.9098	23.7125				22.2788	21.3267						22.0732											22.5189
CSTA	P01040		21.5837																																			21.9268								21.0015
KNG1	P01042;CON__P01045-1;CON__Q2KJ62;CON__P01044-1	31.1702	30.4208	30.8518	30.7244	31.3492	31.135	31.256	30.218	30.2281	30.7017	31.2876	30.7142	30.6993	31.0312	30.9239	30.2359	30.3992	31.0642	31.419	31.3951	31.34	31.3252	31.0664	31.1136	30.4325	31.8777	31.2624	31.1453	31.4013	30.9838	31.3122	31.5295	31.7756	30.9514	31.2675	31.1334	31.4812	30.9721	31.3449	30.9866	31.5336	31.0274	31.4583	32.0599	30.7797	31.076	31.3342	31.6074
KNG1	P01042-2;P01042-3	26.4098	24.4396	25.3432	25.5581	28.1543	25.8591	25.4529	24.1068	24.1563	25.9161	26.4476	26.5329	24.7398	25.6211	24.6995	24.5435	24.8042	25.3478	26.9064	28.2617	28.6541	28.0697	26.5993	26.346	24.0409	25.6087	25.8982	26.0464	27.4765	25.6248	27.1454	26.3428	28.3633	26.6613	27.9425	25.048	28.5099	27.9663	28.9578	27.6788	28.6142	27.9694	26.4276	29.149	27.0242	25.7462	27.7615	28.5608
PDGFB	P01127-2;P01127		22.2297	22.6463	23.0199	23.3184			22.5995	20.83		23.6858		23.331					22.8865		25.0913	24.8636	25.2083	23.3599	22.2855	24.9322	24.233	24.439	23.569	24.0187	24.6714	24.2008		24.925	26.4161	25.3748	24.8075	25.4499	26.5257	26.6189	26.4332	24.0271	24.3737	26.733	25.0684	25.07	23.8727	24.9399	25.9798
OXT	P01178	22.0198																			23.8924									23.0575	22.2455	21.6432		22.4365	21.9893	22.4246	23.6365	23.2079	22.1227	22.5525	22.9213	23.7566	23.2117	23.9344	22.2614	22.1154	22.7482	22.179	23.6235
PENK	P01210	28.6852	26.4639	27.3989	28.2849	26.8495	28.0745	28.5023	28.1799	28.8508	27.1254	27.7921	28.7584	28.593	27.7888	28.0602	28.3939	27.9926	28.5095	27.2367	28.9159	28.783	28.2199	28.3648	27.9452	29.1916	27.8599	29.5772	29.4899	28.4786	29.0672	27.4951	27.149	28.0488	28.357	28.8639	29.1629	28.2311	28.7404	28.2596	28.8917	28.2645	29.1478	29.269	27.7772	28.7452	28.5053	28.4385	28.685
PDYN	P01213	23.9339	23.1104	24.2955	24.9726		23.7788	23.2885	23.9516	25.5762			25.0269	24.1617	22.9187	24.2249	24.6546	24.1484	22.936				22.8378	23.8988	23.4647		22.9732	24.6719	24.5425	21.3904			23.4896		22.6523	23.9205	24.4309		24.2787	24.6473	23.6761	23.3063	23.9211	23.8358	22.6613	24.3174	23.7584	23.6014	23.6157
PRL	P01236				21.5615			22.3448	23.7071	22.9068	21.0779				21.7584	21.8117				22.4859					21.3363			23.6835		23.5871	24.5445		22.9357	22.6605	21.7827			23.0842	20.6754		23.442		21.0997		23.7764		21.9301		21.719
IGF2	P01344;P01344-3	26.4338	26.6089	26.0049	26.2269	27.2343	25.8621	26.0315	26.1773	26.7216	25.9987	27.1042	26.7789	26.3785	26.1755	26.6341	26.4703	26.6483	27.1282	27.1951	28.7693	28.4505	28.6319	26.4007	26.5437	26.6346	27.5671	26.5361	26.1042	27.1935	26.6158	27.8039	27.5523	27.4037	28.4927	27.9687	28.6237	28.1959	28.1093	28.1424	27.9185	27.8251	28.5294	28.8924	28.4987	27.4182	26.4607	28.1997	27.7221
IGJ	P01591		24.6848		22.8273		28.403	25.6798	24.1914		25.7817	24.5857	26.7329	26.0448			22.1924		24.4315	26.0126			25.024	27.1696	26.2856	22.0884	23.5246		22.4212	23.9885		30.157	26.3635	30.2233	22.4933	24.2276	24.7545		27.1038	27.2584	23.9895	27.367	29.4071	27.2305	24.4578	27.887	27	28.312	28.3521
	P01594;P01593	27.787	26.3415	24.9931	26.0323	24.7994	29.0559	28.3918	26.2754	25.4859	26.6625	27.1065	28.2888	26.2423	26.4076	26.2207	27.2491	26.9653	26.354	27.0013		26.5461	26.7509	27.7851	27.6258	25.7632	27.8211	27.4908	27.3995	26.9791	25.2165	29.0702	29.7739	29.1718	26.9545	28.2561	28.631	27.617	27.3631	26.6966	27.0882	29.8038	26.7426	28.9154	26.5038	27.4819	27.7069	27.3995	27.8015
	P01599	27.834	25.3293	24.5503	26.0967	25.2609	28.9769	27.9842	27.2851	27.3167	27.6679	26.7582	28.0758	26.1028	26.805	25.1302	27.3279	27.437	26.0929	27.6604		24.4096	26.0111	27.8474	27.4532	28.2208	26.8018	27.7898	26.3726	27.2365	23.9162	29.4009	29.7516	29.0846	27.4791	27.8968	26.6226	27.1847	27.3326	24.6566	26.8497	29.0458	28.3892	27.9876	26.2657	25.7826	28.0758	27.6571	27.5318
IGKV1-5	P01602						26.2372				25.0464		25.771				25.4491		25.7432							25.9948		25.8273	25.2125	25.0742		27.2386	26.8029			25.5256		26.2869				26.0599				25.432	25.3531
	P01619	30.3643	28.7407	28.5147	29.1312	28.8012	31.0805	30.2587	29.9452	29.6768	29.6707	29.282	30.6351	29.6539	29.5617	28.7271	30.5225	30.0022	29.0259	29.9969	27.3709	29.0553	29.6388	30.0015	29.9354	30.7834	29.1443	28.9285	29.9524	27.8532	27.9045	31.9368	32.2262	30.7512	29.6508	31.072	30.2319	29.4441	29.5369	30.0647	29.3476	30.8242	28.9852	29.72	31.087	30.3567	30.107	30.2486	29.887
	P01624;A0A0C4DH55	30.2606	29.795	29.7176	29.2005	29.7226	31.6118	30.6709	30.2972	29.6786	29.9585	29.097	30.4271	29.4019	29.1134	28.2322	30.7475	30.3092	29.0941	29.936	28.5674	29.7086	30.2363	30.2898	30.497	30.508	30.161	29.8131	30.2814	28.5599	27.7631	32.4598	32.5313	31.0578	30.038	31.3926	30.2385	29.071	30.0086	30.6033	29.2508	30.7131	29.2209	29.4812	29.9955	30.8626	30.4598	30.6902	30.5475
	P01700	28.9449	26.1732	26.2263	27.9241	27.8186	29.3368	28.3967	28.6547	28.4564	28.3287	27.7819	28.4378	27.5845	27.2906	26.4835	29.0089	27.8236	26.9325	26.9494	25.2847	27.8107	27.6865	28.3499	28.2049	29.0427	28.2216	28.6239	28.2685	26.8537	24.4669	29.88	30.2227	28.6721	27.8887	29.4053	29.0976	27.252	28.9916	29.6593	28.2159	28.9261	27.3927	28.2777	28.1965	27.4572	28.3455	28.7842	28.4645
	P01701	27.6131	25.325	26.4543	26.2116	25.3985	29.8022	27.8788	27.0012	26.8979	27.6078	27.9157	29.4928	27.9473	28.2321	27.101	28.5255	28.8117	27.1521	28.8241			27.0271	28.9553	28.713	27.7822	23.479	26.8599	28.0218	26.0321		30.5802	29.5948	28.3281	26.099	28.1493	27.3949	25.437	26.7847	29.505	26.1731	29.625	27.0428		29.4867	26.2822	28.3086	28.1355	27.9995
	P01703	26.5656	24.0182		27.4975	28.2301	28.8278	27.6194	26.1588	26.0344	27.0227	26.4211	28.042	26.6758			27.3142	27.0965	26.7564	27.3593	26.186	26.678	27.7576	27.134	27.3008	26.877	25.5349	26.9888	27.7775	25.2102	25.3913	28.6883	28.2902	26.9471	25.8682	27.5005	27.769	25.3418		28.4908	25.8758	28.3183	25.7309	25.8418	26.0205	26.2221	27.3799	26.9339	26.3688
	P01705										24.497	24.3056	26.063	24.809			24.4424	25.5937		24.6791				24.7219	24.552				24.8261	23.8067		27.7938				25.7753				26.219		27.0658			25.306		24.5347
	P01706	24.2369			25.0364		25.0363	24.5092			25.8296	25.8981	25.6564	23.6787	23.6178		25.1779	24.9524		25.1674				25.4476	25.1217	24.8822	24.289	25.4017	25.0102	24.075		28.771	26.5066	25.2856	24.9076	26.2162	26.4732	24.9383	23.9268	25.0759	25.4974	27.6454	23.943	24.3494	25.5615	25.1327	25.1993	25.6943	24.3032
	P01714												24.4324				25.6518		24.7616													24.8715	24.2989	23.4925		23.2515	24.6006					23.3339		24.4023	23.8863		23.3935
	P01717	27.2261	25.6166	27.2755	25.7938	24.6106	29.0182	27.0798	27.4763	26.3393	27.7102	27.6751	28.7711	26.5081	25.6857	25.207	26.5965	26.8118	25.7175	27.6947	24.4878	23.8996	26.8769	27.5286	27.1079	25.4095	24.684	27.6692	26.1545	26.2353	23.2922	29.2899	28.5538	28.6881	25.7388	27.7725	26.1645	24.59	26.8164	27.522	27.2464	28.8158	26.51	27.2746	27.2335	28.0583	27.5897	27.9708	28.3982
	P01718				25.6555																											27.3461	24.6509									26.1216	26.36			23.0402
	P01721						23.865																	25.5111	25.6643							29.5185	27.7092	24.9041		23.8533						27.0376			25.4986			27.1696	27.1434
IGHV3-23	P0DP03;P01768;P01764	25.4156	24.3724	24.035	23.093		27.0616	25.0134	23.4647		23.2397	25.1172	26.0995	24.5592	24.0257	22.7551	24.6818	23.8137	24.258	26.8722			24.8724	25.0921	25.1222	27.1898	24.3448	26.2189	24.3952	26.26		28.7654	28.4341	27.2814	25.1243	26.0258	25.7216	24.0848	24.581	25.157	25.7865	27.5676	24.6624	25.8544	23.9594	25.683	24.7522	25.8368	25.4751
	P01780;A0A0B4J1V1;P01763;P01762;A0A0C4DH32	27.6522	25.0974	24.4099	25.6884	24.3619	27.6215	27.6402	26.4204	26.1618	27.2203	26.7433	27.8269	26.5906	26.3403	25.4662	27.5238	27.21	26.4405	27.902	23.5194	24.5743	24.907	27.4795	26.6671	28.1608	25.9327	26.8467	27.1677	26.7856	24.8487	28.7757	29.1264	27.5198	26.5346	27.811	26.9114	26.7124	27.2206	26.2819	26.8373	28.966	26.4959	25.9074	25.8791	27.3618	27.6348	28.1203	27.2385
	P01782;P0DP04	23.5176	21.5218	22.2452			25.2987					23.2204	25.7499	24.018	26.1574	25.1921	22.3605		25.0815	25.793					24.4161	25.4916		24.7733	22.9709	26.7099		27.3685	27.6343	26.8969	22.452	26.0279	25.079		22.879	23.2672	24.5356	26.9958				25.1732	22.4646	24.5858	24.3633
PIGR	P01833						22.5713	18.1545	19.6122	19.2676			19.5381	21.1689		18.3382	19.3495	18.8623		20.8514				20.3336	19.5127	19.0662	20.8011	18.2444	21.0038	20.0928	18.9897	22.1118	16.537	23.0205			21.2175			20.5994	20.6791					21.3461	18.4998	20.0687	20.1561
IGKC	P01834	32.6116	31.7651	31.2006	31.3182	29.6998	34.0634	32.8256	32.2784	31.4121	31.6136	31.8926	33.037	31.9188	31.8777	30.7091	32.7446	32.3831	31.8152	32.4484	30.0154	31.3951	31.6455	32.564	32.3208	33.0978	32.0802	32.6109	32.1898	31.9131	30.9861	33.9339	34.7593	33.563	31.7796	32.4707	32.4223	31.7322	32.2785	32.1529	32.2201	33.7803	31.9735	32.6221	31.9048	32.6827	32.2557	32.6274	33.1852
IGHE	P01854;P0DOX4	20.2559			21.3151		21.0536	21.6558	19.4731	20.8833	20.9341	21.3665		21.7253	20.4618	22.0868		20.9795		21.1705	20.8923	21.5632		21.5037	21.8804							21.9195							20.5597							21.6672	20.5409	20.1939
IGHG2	P01859	32.6585	32.6783	31.0597	31.7231	29.837	33.8554	34.2147	32.4128	32.5769	32.3064	32.0652	33.3896	32.0345	32.8053	31.6421	33.6172	33.4575	32.7618	33.367	29.0125	31.3831	31.4057	33.326	33.249	33.4859	32.7663	34.383	32.9116	32.4466	31.0707	34.2802	33.8362	33.1405	32.0324	31.7801	31.2793	32.8026	32.7038	33.3568	32.405	33.8385	31.8332	30.5646	31.6808	33.4626	33.2688	32.61	32.6992
IGHG3	P01860	28.8242	28.9059	29.6211	28.0271	27.4378	29.978	30.4278	29.3086	28.8983	30.2533	29.7575	30.3591	29.0604	28.8016	27.6175	30.1473	29.6837	28.172	29.3115	27.0906	28.375	29.0807	29.5162	29.2896	29.0683	28.8769	28.9121	27.702	29.197	26.7308	30.3552	31.2327	31.4244	29.5542	30.7886	28.6944	28.4357	28.5704	29.4584	29.5159	29.2846	27.5618	29.3004	27.2095	29.5079	29.4344	28.9337	29.4221
IGHG4	P01861;CON__ENSEMBL:ENSBTAP00000024466;CON__ENSEMBL:ENSBTAP00000024462	29.2881	29.8228	27.5389	29.1021	28.2357	32.029	31.8032	29.4159	28.6382	26.9584	26.7141	28.4826	26.8777	27.4988	26.2257	30.2767	30.0538	28.6807	29.9637	26.6699	25.7833	28.593	29.78	29.54	28.854	27.127	32.6279	32.3909	29.3045	27.7598	28.0874	30.8028	30.3413	27.8774	25.6909	28.2375	26.1405	31.2653	31.0459	29.1895	29.2817	30.0979	29.2165	29.7086	32.0358	29.8474	29.1928	30.0969
IGHM	P01871;P01871-2	25.8515	25.567	22.5373	27.1671	25.16	31.8379	29.3023	30.1941	28.8127	28.713	27.5744	29.2427	28.574	27.261	24.4801	28.7745	27.6099	26.828	27.609	21.6223	22.4319	25.8314	30.5287	30.4444	27.9581	26.8251	26.0369	26.3914	27.4437	20.1829	32.9354	29.5672	31.898	26.5262	27.962	26.4088	20.6498	28.5544	29.0269	24.4599	30.2706	33.249	27.6711	28.5337	31.229	30.4257	30.8875	30.8898
IGHA1	P01876	31.4985	32.2459	31.3268	30.2197	29.9154	34.9024	33.0285	31.8626	30.6082	31.1082	30.9589	32.2577	31.2446	31.1796	30.0394	31.9285	31.4818	32.5657	32.4026	29.3033	29.8444	31.9249	32.4714	32.4854	31.1135	31.7653	32.3202	31.4849	31.4455	27.3928	33.2044	32.6851	33.5382	30.6124	32.7803	29.1614	29.7754	31.2832	31.5443	31.5406	32.3801	30.2297	31.8236	30.4791	32.4319	32.5659	32.3537	32.5
HLA-B	P01889																									22.7495				22.2877	20.2972	22.1501	21.7617	24.2781	21.7025	21.7072			24.6546	22.4731	21.7815		22.3586			24.8841	21.715	22.184	21.9824
HLA-DRA	P01903;P01906	24.0161						24.7703						23.4808	26.0426	22.0468		24.0574		24.8134				24.1315	22.8334	25.8782	23.7427				21.9603				21.6699	21.8705			24.9126	22.5788		23.4235	22.3312		24.7463	25.6846	21.6773	23.9029	23.6539
HLA-DRB1	P01911							22.9362							23.2839										20.8555	22.1024													22.8045	22.6278			21.7792		21.0638	24.1004	22.6854
HBZ	P02008						23.831				24.7149		24.1068																			26.9223					23.0907							22.4682
HBD	P02042	25.8989	31.817	27.0186			31.7417	25.7398			34.7034	31.1827	31.0793		30.607		23.8316	26.6891	27.2731	24.8776				30.8195	30.6749	30.9163						34.3585							30.8114	31.2555		28.712	24.1018	23.4355	24.1813	33.0581	30.9243	30.461	30.2962
HBE1	P02100																		20.357				21.8129									23.9503														21.698
MB	P02144																											22.2741					23.5184
COL1A1	P02452;CON__Q862S4;P02458	27.4221	26.6943	22.7684	26.6638	25.7008	25.9631	26.9988	26.1127	26.2224	26.8644	26.7162	26.613	26.2213	27.5453	26.9419	26.2172	26.1266	26.8948	26.5592	28.0383	28.6976	28.6701	27.2661	26.9811	26.636	26.6449	27.5944	26.9687	27.8275	26.3208	27.9005	28.2575	28.2511	28.2547	29.0962	28.3059	28.2459	28.4835	28.4719	27.787	27.6276	28.1332	29.0884	29.7312	27.6017	27.1412	28.6134	28.675
COL3A1	P02461;P02461-2;CON__P04258	22.4299	20.6898		21.9957	20.1962		22.5422	20.5178	21.8849	20.6174	21.1928		21.4353	23.961	23.1822	20.095	20.7428	22.6194	21.2875	21.0255	23.529	21.9024	22.6637	23.8343	22.5192	22.0869	23.3223	22.9412	23.8157	22.2639	23.5063	23.8112	24.3028	24.5942	24.9372	24.3265	23.5467	24.2194	25.7615	23.072	24.2962	23.8003	24.1765	25.4147	23.3321	22.5629	24.6127	24.161
COL4A1	P02462		19.5619							19.5751				18.4002					19.3978							20.8855		20.9089	19.3675	20.8638					20.0647			19.7258	18.5917		19.9269	18.8649	19.8895					18.5583
CRYAB	P02511	21.0927		21.6351	20.6335			23.3515				22.2646	21.4611			21.7976		26.6829	20.6943				21.9057			24.1937				24.6106					21.7075	21.8837			22.8954	22.6671							20.6905	21.1407
LMNA	P02545-2;P02545-6;P02545-3;P02545;P02545-5;P02545-4																																													18.425
SPTA1	P02549;P02549-2	23.5353	22.8931	23.205	20.604	23.1267	23.2479	18.999	20.8564	21.3791	26.3589	21.665	25.3391	22.7904	23.3602	22.0366	22.4302	21.3661	22.4304	20.531	27.4984	24.662	26.4405	21.8772	19.2282	22.6839	23.1672	21.5937	20.0832	20.9371	24.683	26.4784	24.6988	25.2778	20.2585	24.4231	23.7456	22.6703	21.7316	22.2864	23.0773	20.2384		17.8925	18.1551	25.342	21.5016	22.1814	19.7151
APOA1	P02647;CON__P15497	35.8049	33.6002	33.8956	34.7025	33.1518	35.4639	35.7133	34.1784	34.244	35.5005	34.8148	35.0376	34.4015	35.2786	34.4912	34.7383	34.703	34.2097	35.0041	32.0722	31.8467	32.5772	35.1108	34.962	35.4244	34.9316	34.8055	35.3753	35.6114	35.0987	34.402	34.6922	35.2546	33.6537	34.4228	34.3398	33.9207	33.9111	33.9172	34.28	34.8922	34.3752	34.1848	34.4586	33.5722	35.0197	34.0601	34.2831
APOE	P02649	35.4079	36.0513	35.9592	35.6136	34.1999	36.0783	35.5836	35.7957	35.8545	36.139	35.8065	35.8498	35.5811	35.7009	35.7463	35.6894	35.6373	35.652	34.837	33.7684	34.1753	34.1157	35.422	35.5361	36.2582	34.9111	35.5216	36.1674	35.2769	36.33	34.0922	34.8772	34.2079	34.9292	34.7069	35.2621	34.7104	34.8102	35.0331	35.1573	34.4514	34.7962	34.8045	34.504	34.717	35.5034	34.8154	35.0165
APOA2	P02652	33.3123	31.1771	30.2445	32.676	31.9043	32.4642	32.6642	30.7604	30.6536	32.2942	31.3056	31.9832	31.6175	32.0237	31.9883	32.3332	32.1041	32.7511	32.1816	31.5714	31.7343	32.0246	32.0246	32.2764	32.8465	32.1747	32.2558	32.5664	33.1985	33.1068	31.62	33.0175	32.8764	31.5214	32.3698	32.7005	31.7398	30.8192	31.6048	32.0861	32.3079	31.9547	32.9973	32.532	31.1586	32.1202	31.7	31.9643
APOC1	P02654	29.8641	27.9679	26.6089	28.1081		29.182	29.5558	28.321	28.2111	30.1518	27.6076	29.5745	28.6503	30.2392	28.9802	29.0209	28.9167	28.7947	28.7031				28.9834	29.0635	30.8298	26.631	26.3601	29.6123	30.6252	29.7903	30.779	31.0114	30.1468	26.2973	28.3619	28.5916	25.9743	27.6663	26.4691	27.8797	30.383	29.2645		28.4333	27.7514	28.6859	28.033	27.4522
APOC2	P02655	26.7301	26.9141	26.6262	26.3068	26.4016	27.3756	26.6676	26.6911	25.8181	27.8162	26.6288	26.9681	27.6859	27.7816	27.5339	26.944	27.0059	27.0043	27.8011	27.8945	24.3549	26.7273	27.0491	26.9515	28.5728	27.772	24.9023	26.7879	28.1447	27.3603	26.8498	28.388	27.9968	26.3165	26.8492	26.9387	25.6951	26.8577	26.9612	26.8445	27.433	27.0338	25.8495	27.1478	27.2003	26.8232	26.4927	26.9025
APOC3	P02656	27.3567	29.0544	27.9447	27.3177	27.9141	28.1813	27.8219	26.9753	27.0317	28.8615	28.375	28.4907	28.1693	30.5442	28.6279	27.7037	27.8428	28.5257	28.5808	26.6019	27.1978	28.109	28.3323	28.6661	29.4336	27.8777	26.5096	28.144	28.5854	28.6257	29.8894	29.7055	28.8876	27.2051	28.465	28.016	27.0112	28.1198	27.8614	28.0842	29.1638	27.518	27.7833	28.5509	27.3455	28.3246	28.4046	28.326
FGA	P02671;P02671-2;CON__P02672	30.7984	28.9667	29.7549	29.8354	30.054	30.3378	30.2271	29.2069	28.3711	30.6315	30.4446	29.2804	30.0794	30.5464	29.5577	29.8057	29.815	29.8545	32.1341	30.6156	30.6305	29.8618	30.8415	30.7867	29.394	30.66	29.5907	29.8708	31.9182	29.1247	33.2177	32.9336	33.1763	31.9165	31.6136	30.2983	31.6861	32.1348	31.1412	31.4004	31.8501	30.8162	31.2279	32.1675	31.6861	30.7837	31.858	31.9319
FGB	P02675;CON__P02676	31.2151	29.5906	30.11	30.2601	30.5143	30.7484	30.8903	29.6966	28.6891	31.4909	30.9141	29.7716	30.7623	31.0889	30.2944	30.321	30.3007	30.8141	32.2232	30.1466	30.6439	29.8863	31.4868	31.1187	30.2934	31.6206	30.4558	30.6732	31.9089	29.7071	33.3684	32.765	33.0763	31.9342	31.1337	30.5242	31.9027	31.4644	30.3727	31.0572	31.4259	30.4107	30.9954	32.1814	32.3889	31.5306	31.5587	31.3367
FGG	P02679-2;P02679	31.9604	29.6783	30.6675	30.4999	29.3395	31.4183	31.47	30.4095	29.1786	32.077	31.0963	30.065	31.2921	31.5537	30.9449	30.9397	30.5406	30.9417	32.95	28.7327	29.8619	29.4272	31.7454	31.7845	30.6258	31.7796	30.692	31.0449	32.5894	29.813	33.5211	32.9456	33.378	32.0181	31.3326	30.6543	31.6696	31.7257	30.4749	31.1955	31.6563	30.6154	31.2809	32.2451	32.4516	31.7515	31.6837	31.7401
MBP	P02686-5;P02686-3;P02686;P02686-6;P02686-4;P02686-2					22.4695												24.3012	21.0785			24.2012									21.0041			22.3036													21.0173
GYPA	P02724-3;P02724-2;P02724		25.7581				25.4188				27.9084	24.9742	25.426		24.8676									24.4805		24.4139						27.0281							24.2989	24.8854						24.9771		24.0779	24.5839
SLC4A1	P02730;P02730-2		25.4091				25.1332				29.1339	25.1844	26.0679	21.5186	25.0857				20.0048					23.6527	24.3696	25.6131						28.4608							24.948	25.955		20.7686				27.7258	24.7622	24.1713	24.5232
CRP	P02741;P02741-2	27.9389		25.322	26.9273		24.6131		26.894	23.3138				27.5178			24.2395	24.215	23.3763	30.3415	26.5117	27.6409		26.0854	26.9245		26.7901	24.991		28.5589		27.6571	28.4263	24.8513	28.2415	26.1969		26.4422	25.9687			25.2784		24.2554	25.6774	26.4908	27.0819	26.1036	26.8143
APCS	P02743	25.5505	21.5725	25.5062	25.5913	22.7255	25.8918	26.9293		21.5847	24.5409	25.689	23.51		25.1662	26.0853	25.6289	26.6177	22.0602	26.4765		24.764		26.4595	25.9357	23.6549	27.3812	26.3249	24.9718	26.5592	26.4322	28.469	27.1146	26.4122	25.1267	25.9025	24.3912	25.5016	25.0474	25.7026	24.6154	26.9268	25.3102	24.9029	26.1609	25.1769	26.462	25.8159	25.5634
C1QA	P02745	25.9608	26.8427	26.3465	27.1804	25.2165	27.7086	27.0461	27.427	27.012	27.7073	27.1748	27.921	27.321	28.3128	26.9239	27.2236	26.8797	27.6862	28.3119	27.0051	28.1453	26.9708	27.2775	27.151	27.6523	26.1467	27.8225	27.3487	28.1181	27.78	27.7598	27.0908	27.9063	28.3056	25.6458	27.1941	27.4805	28.9509	27.9208	27.4288	27.8046	27.7811	27.3626	26.4928	28.994	27.5914	27.6546	27.6891
C1QB	P02746	28.066	27.8282	27.6631	27.918	28.7649	29.3348	28.3478	28.6792	28.3396	29.3549	28.93	29.2783	28.6763	29.5131	29.1277	28.4665	28.3317	28.4163	29.776	26.7414	28.174	28.193	29.0381	28.9433	29.4698	27.477	28.0451	28.6434	29.3749	29.1625	30.0384	28.7038	30.0928	30.15	28.0932	28.9084	28.9216	30.4545	29.5748	29.2987	29.5337	29.8941	28.4637	28.7026	30.8987	29.0091	29.5164	29.387
C1QC	P02747	27.5452	28.2204	27.8105	27.9665	27.5071	29.4118	28.6178	29.0598	28.4503	29.424	28.6402	29.3819	28.8013	29.574	29.0835	28.6834	28.3623	28.6496	29.9563	28.0392	28.2392	28.3125	28.8869	29.0861	29.2229	26.7852	28.5005	28.9023	29.4614	29.0327	29.4265	28.3131	29.7232	29.855	27.0857	28.6774	28.5691	30.5238	30.0229	28.8454	28.9677	29.3139	28.6561	28.2061	30.2511	29.0408	29.1883	29.006
C9	P02748;CON__Q3MHN2;REV__Q4AC99;Q96BY6-2	30.8644	29.0338	30.3139	29.6134	29.2772	30.0946	30.3835	29.5579	29.2322	29.8619	29.595	29.3017	30.2912	30.188	30.0371	29.347	29.5351	29.5193	30.945	30.2442	29.6141	29.6428	29.9263	30.0417	29.7614	30.6751	29.9425	29.7945	31.0258	30.0044	30.8702	31.5134	30.87	30.8163	30.4666	30.1012	30.2414	30.3809	29.5832	30.3833	31.0771	29.9629	30.7817	31.2765	30.3579	29.9662	30.2887	30.4039
APOH	P02749;CON__P17690	31.8307	31.6373	31.0762	31.8019	32.0586	31.8322	32.3871	30.1225	30.1477	31.4148	31.4229	31.4243	31.0207	32.2975	32.5814	31.3772	31.6676	32.2728	32.0837	32.6449	32.4585	32.0731	31.904	31.7467	31.3318	32.2023	31.9194	31.8664	31.8754	31.9842	32.2132	32.1566	32.9293	32.2359	31.5607	31.995	32.6987	31.8373	31.8488	31.8948	32.7963	32.2563	32.1298	32.5235	31.2991	31.763	32.0359	32.1085
LRG1	P02750	31.7874	27.8634	29.8142	30.3098	28.5402	30.5105	30.6421	30.5432	29.8862	29.656	29.6844	29.0991	31.2083	30.3192	29.6941	29.4312	29.6104	29.1585	32.7278	28.92	29.4282	27.9276	30.7293	30.8209	29.0447	30.5722	30.0762	29.9237	31.1606	30.0692	30.9399	30.9884	30.7513	31.1649	29.9025	30.3351	30.34	30.6682	29.016	30.3087	30.9366	29.8717	30.7561	30.5377	30.5715	30.6317	30.2207	30.53
FN1	P02751;P02751-7;P02751-11;P02751-12;P02751-16;P02751-2						19.2368		21.4099	21.9255			22.6594	23.2718	20.8501	23.2096	23.3029	22.4516	20.7995					20.6727				21.7942	21.001	23.2682	22.0421	20.487			22.5052	22.6608	23.0691	19.8434	20.4006		22.0343	21.829	22.464	21.6525		23.0322		22.0819	20.9757
FN1	P02751-1;P02751-3;P02751-8;P02751-14;P02751-17;P02751-9;P02751-6;P02751-4	33.3478	32.5961	32.5256	32.8638	32.1601	32.482	32.7343	33.5039	33.1071	33.2122	32.7513	33.5761	33.615	34.2932	33.9155	33.1446	32.6349	32.6959	32.4788	32.2697	32.0408	32.7109	32.9521	32.8324	32.9529	32.607	32.9458	32.8747	33.1565	32.7449	32.6787	33.0476	33.1582	33.6163	33.1248	33.0694	32.5344	33.171	32.7556	33.0394	32.2547	32.7652	33.1127	33.1841	32.7724	32.9519	32.9907	33.027
FN1	P02751-10	19.7347							19.8101		21.3493				19.7208	20.5506												19.9277				19.863		21.5863	21.0914	19.8722			20.9603	20.4531	21.6762		20.1677		18.8093	20.8483		19.2729
RBP4	P02753	30.0987	30.5617	29.8649	30.652	30.9022	30.2644	30.129	29.0672	29.2854	29.8453	30.5526	29.9438	29.1304	30.7636	30.4532	29.308	29.2022	30.47	30.0208	30.5342	30.4056	30.3568	30.0401	29.6301	29.9076	30.83	30.3719	30.0242	30.2683	30.2204	30.3204	30.0856	30.5711	30.2065	30.0545	30.3421	31.4833	29.9698	29.7045	30.7533	31.4084	30.4765	31.0506	30.1938	29.7521	30.1397	30.2726	30.5972
AMBP	P02760;CON__P00978	29.0451	28.3788	28.4705	29.0013	28.7239	29.4752	29.3327	27.8022	27.9143	28.7891	29.1523	29.1158	28.6148	29.5468	29.1236	28.1156	28.6224	28.6175	29.5939	29.3899	28.8513	29.3147	29.3076	29.2218	28.4508	29.3842	28.6571	28.957	29.4628	28.4107	30.433	29.5944	30.8714	29.7649	29.5483	29.0093	29.8517	29.7849	29.4683	29.6111	30.9541	29.4771	29.9382	30.5266	29.3175	29.284	30.2256	29.7411
ORM1	P02763	34.2186	32.6955	34.2454	33.4881	33.1757	34.1171	33.8351	34.1191	33.292	33.8234	33.5815	33.1975	34.5512	34.5373	34.2271	33.4746	33.2828	33.1561	35.0298	32.6759	32.1065	32.209	33.8826	33.9641	33.6866	34.3814	33.2601	33.1314	34.1971	34.1962	34.4641	34.8737	34.1853	34.4762	33.412	33.4769	33.8875	33.8006	32.7264	33.8918	33.8227	33.0537	33.4609	34.2417	33.2729	34.0482	33.9875	34.3606
AHSG	P02765;CON__P12763	31.7901	30.1469	29.665	31.0875	30.6217	31.3406	31.9446	31.0113	31.2061	31.0303	31.1718	31.4454	30.7441	31.0866	30.6828	31.3978	31.9855	31.5143	31.5267	32.2701	32.1748	31.6174	31.7886	31.6387	31.3966	32.2469	32.0807	32.0574	32.2228	31.7719	32.177	32.098	33.0337	31.9005	32.7955	33.189	32.9128	31.8675	32.6844	31.9122	32.7782	32.9824	32.7211	32.8596	31.454	31.5772	32.1527	32.6103
TTR	P02766	34.8199	36.1827	36.5418	37.0351	38.4544	35.5496	36.8592	35.4771	35.8115	36.4729	37.3576	35.0209	35.1575	35.2783	35.5376	35.6543	36.2188	36.2171	34.7274	37.5088	37.6882	36.9545	36.5839	36.5406	35.1534	37.1985	37.5647	36.3376	35.2285	36.7505	35.4762	33.4604	33.1976	36.1125	35.9104	36.2313	37.3405	34.8606	36.3083	35.8629	35.8743	35.3557	36.8361	35.7127	35.1541	36.5924	35.9467	36.2639
ALB	P02768-2	23.4748					23.7216	20.9113	22.6826	23.253			23.9588	23.509	22.8794	22.5488	23.1426	22.7607								23.346	23.2697				24.1134			23.4332															22.2104
GC	P02774;P02774-3;P02774-2;CON__Q3MHN5;CON__ENSEMBL:ENSBTAP00000018229	33.6027	32.0206	32.6563	32.9445	32.533	32.7754	33.5922	32.8884	32.9122	32.6662	33.0088	32.0491	32.6157	32.8809	33.0902	32.6466	32.6588	33.084	33.82	33.0518	33.2408	33.0987	33.2252	33.2388	32.7089	33.7889	33.4127	33.4747	33.651	33.2849	33.7803	34.151	33.4254	33.174	33.2188	33.6811	33.451	32.6501	33.1539	33.715	34.0394	33.9112	33.5615	34.1603	33.2642	33.1064	33.4962	33.3195
PPBP	P02775								23.0972		24.6591															21.8071		22.6364				26.4737			23.3411			22.7506				22.6644				24.4883			24.0376
PF4	P02776								23.5772		25.2409				24.1224				22.4307													23.4513														22.5159
CXCL10	P02778																			26.1183		23.1403								28.5212					26.5969				24.6789	24.1787			24.7563			24.5746		23.3995	22.4607
TFRC	P02786	21.0889		19.5773	19.2933		25.2857		20.4071	22.411		21.0729	21.4936	19.6225	21.7262	19.5862	21.1884	21.6916			22.1429		20.0553	19.6367	21.5495	21.1028	21.5385	17.7799	24.0871	20.8209	21.3524	23.6739		24.48	21.326	22.1856			21.3043	21.5217	21.4625	23.3705		20.8846	21.8636	22.6057	21.7853	22.7558	19.493
TF	P02787	36.1597	35.8383	36.2612	36.3117	36.2276	35.7473	36.1791	35.8106	35.9423	35.791	36.6072	36.3493	35.8403	35.633	35.5102	35.9496	36.1194	36.4548	35.7767	37.2598	36.7141	37.1072	36.4588	36.2782	35.7673	37.069	36.9015	36.2745	35.9717	36.4016	36.3119	36.6541	36.9026	36.834	36.5995	36.8563	36.9681	36.5548	36.9831	36.9832	37.0641	36.5271	36.9658	36.6446	36.3612	36.3081	36.5113	36.803
LTF	P02788-2;P02788	23.7244	23.011	22.7786		23.7544	21.2217	23.7362		23.4791	22.5418	21.2078		21.488	20.952	22.1428			22.8279	21.3123	22.1792	24.1439	24.2612	20.0007	22.1693		23.6528	25.0115	24.1676	23.4182								21.391		21.0029	22.4088			21.9693	22.8189	21.7209	20.9056	21.9587	20.8359
HPX	P02790	34.4701	34.1258	33.6164	34.3304	33.7693	35.0524	34.5807	33.1275	33.6465	34.6737	34.4463	34.3739	33.4418	34.7266	34.1135	33.9635	34.2292	34.3123	34.4077	33.9207	33.2362	33.7617	34.3966	34.275	34.3702	34.4813	34.5782	34.1015	34.64	34.1929	34.3587	34.8139	35.2892	34.4684	34.1222	33.8124	34.0977	34.1088	33.4653	34.2837	35.1382	34.2358	34.1303	34.7592	33.551	34.4893	34.1842	34.1809
FTL	P02792		22.5224	25.9197					22.7785	21.3437		26.1077						23.2636						23.227	22.8565	21.2482	24.9203		21.8776	21.9065					21.7338			22.0464		22.3003	21.8663				21.4366	22.0143	22.1742	21.8582
FTH1	P02794		21.2451	24.8411	21.1226					22.5279	21.6133	24.2845	20.0895					23.5246				22.2054		23.0506	21.8508		20.6507	20.7185	23.5367		20.9186							22.2432	21.0717	22.4773							20.8294	21.484
ANG	P03950	25.8582	24.3974	26.93	27.6794	28.9478	24.6154	27.0701	25.9549	26.3672	24.8512	26.8124	25.8791	25.3482	26.2534	26.5685	26.1536	26.7195	26.3065	26.4759	27.0955	27.5454	25.3425	26.3678	26.3517	24.0949	26.5506	27.4828	26.4821	28.0221	26.6364	26.065	24.6444	25.1189	25.4416	27.0315	25.4547	27.4688	26.4543	26.593	26.8418	27.0507	26.2076	24.9039	27.4525	25.2144	26.336	24.1245	26.3062
F11	P03951-2;P03951	21.9075	18.4462	20.7054	20.3175	21.8037	22.0593	20.6081	19.8343	19.2032		20.0183	20.8788		21.8023	20.2452		19.9124	19.8581	22.4467	21.5274		21.2133	21.6968	21.8128	21.0767	21.4452	21.7055	22.1819	22.5991	21.4419	21.8772	21.9187	24.0879	21.1542	19.28		19.3636	19.8926	20.517	20.3548	23.3151	19.4722	21.0636	22.9052	19.7858	21.3358		19.8133
KLKB1	P03952	27.1002	26.4937	26.6288	26.6808	26.1591	27.4869	27.1388	25.8889	26.1349	27.0319	27.0864	26.7178	26.5923	26.9453	26.4045	26.1633	26.4743	26.6023	27.5558	25.999	26.5305	26.7078	26.7996	27.2215	27.0952	27.3238	27.3135	27.1734	27.9083	26.7149	27.5398	27.8082	28.4162	26.3998	27.141	27.0298	26.7012	26.9953	27.1647	26.8915	28.3377	26.7848	26.71	28.3527	26.3031	27.2266	27.2016	27.1344
SLPI	P03973	23.4822	21.8527			22.9078				23.4575	22.2221	22.9497									24.8205	24.6635	24.5617				23.24	23.5033		23.3806		24.7878	24.1865		24.2786	25.2241		24.6743	23.9027	24.6468	24.5968	25.5889	25.0774	25.2737	24.6876	23.8539	22.5077	24.2186
C4BPA	P04003;CON__Q28065	25.3625	22.8782	22.4265	25.4715	25.0079	26.6673	23.8148			26.1923	22.9338	23.8961	26.6577	25.9601	23.5671	24.7579	23.5179	24.8847	26.7199	25.4636	24.1447	24.9027	26.4034	26.0792	24.6857	26.1493	23.3195	23.5085	26.3117	23.7602	29.6878	27.9599	30.2302	26.1322	26.6123	24.6586	25.3612	25.7258	26.2462	24.3675	27.216	23.327	24.2668	27.995	26.5	26.7118	27.103	26.9802
VTN	P04004;CON__Q3ZBS7	29.3006	28.4969	29.2716	29.136	30.097	28.9392	29.964	28.7773	28.7677	28.8995	29.8264	28.7695	28.746	29.2175	29.2158	29.2379	29.4812	29.4677	29.7559	30.2897	29.7834	29.8843	29.8297	29.5993	29.3569	30.2954	30.4095	29.7988	30.3658	29.4407	30.9858	31.6139	30.621	30.4326	31.0493	30.5589	30.667	29.9676	30.6464	30.2199	31.1411	30.7488	30.7384	30.7877	30.1683	29.8621	30.5894	30.8423
CAT	P04040	23.8286	26.0522	21.7361		21.211	25.6557	20.5076			29.0967	26.4355	26.2716		23.9502			20.2566		19.4838				25.6279	25.3195	25.5385			19.9605			29.9204	23.089	22.1401	19.7605	21.178			25.9663	26.7673	20.6336	23.278	20.9164		20.4233	27.8333	25.4763	25.5539	25.3645
GBA	P04062-4;P04062-2;P04062;P04062-5;P04062-3	20.2641	22.0414	19.6122	21.1129			21.6321	21.0291	20.3354						20.9622	22.2576		20.966				20.6838			20.8876		20.5622		21.4809	20.9452				19.9024	20.9736	20.2126			20.4325			20.8344	21.0136		20.3551	20.4765	21.0395
FUCA1	P04066	23.4769	23.9206	23.9391	24.5582		23.1173	25.256	24.8822	25.4874	22.8286	24.5005	23.2779	24.0829	23.8778	24.5699	25.1424	25.0088	22.7488	23.2304	21.6157		22.9024	24.1574	23.5515	26.1746	21.8799	23.3485	25.8552	24.6521	25.1175	24.0515	24.5295	22.8437	23.8502	22.3892	22.6133	25.4779	20.9316	24.3265	23.6846	22.9528	24.9127	22.3376	24.1675	24.4585	24.6135	23.5234	23.7963
PROC	P04070;P04070-2	23.7315	23.6684	25.2493	23.8967		22.9752	23.3547	25.0459	22.9141	24.219	24.3498	24.6692	21.915	24.6201	24.4106	24.8023	25.2108	25.2055	23.5338	24.7654	24.9172	23.7814	24.6151	24.0435	25.3582	24.8177	25.7791	24.4087	25.9736	26.0386	26.0015	24.6785	24.3697	25.3282	25.8132	25.9244	26.0233	24.9463	25.2982	24.9543	22.5279	24.975	25.572	23.1388	24.9888	25.4487	24.9566	25.3099
ALDOA	P04075;P04075-2	27.8364	28.3953	28.2881	27.8753	27.9317	27.8299	28.0146	28.1461	28.4312	28.3696	27.9861	28.6857	28.2891	28.4231	28.4063	27.7914	28.5278	27.8269	27.5644	26.8313	27.5082	28.0255	28.4619	28.3441	28.2857	27.9012	27.6395	28.0658	27.698	27.7715	28.8601	27.9295	30.2706	28.8238	28.0835	27.8281	27.7608	29.0678	28.4342	28.4223	27.7352	27.9924	28.1158	28.0015	28.7291	28.41	28.543	28.4212
CSTB	P04080	28.2353	27.3485	27.9915	26.5324		25.4493	27.4556	27.6186	27.3243	25.4367	26.7384	28.6143	27.0043	28.0997	27.8345	26.2102	28.7712	24.9399	28.0035			24.4229	27.5097	26.9644	28.3004	26.2423	26.0234	25.0715	26.2683	27.0896	28.3624		24.7917	27.329	24.9522		24.9712	27.0557	25.4799	26.258	24.3702	24.1618		24.5586	26.9675	26.7184	26.9454	25.6867
ANXA1	P04083				22.7906						22.021					24.5263		23.7382														19.2649		24.5508			24.1145			18.2521				24.4456					23.4096
PDGFA	P04085-2;P04085			23.94	23.3411	22.6372				23.4199				22.9146		24.1678	22.9357	23.258	23.1606			25.5108	25.2235	23.4185	22.9161	23.004	24.6764	22.68		22.6495	24.484	23.781	25.1206	24.0069	25.5474	24.3168		24.9291	24.5103	24.9534	25.3675	24.5903	24.3028	26.1422	23.4054	25.0346	22.7234	24.6335	24.3834
APOB	P04114;CON__ENSEMBL:ENSBTAP00000032840	23.2483	24.2472	21.9029	21.2011	23.112	26.2378	25.1816	21.0448	19.8462	25.772	21.4308	23.4315	24.4979	25.1084	23.4974	24.4623	22.8035	25.0279	25.9737	21.5546	21.7122	21.2174	25.179	25.2121	24.7796	24.1682	21.4111	22.5246	26.3424	23.0935	27.7125	26.2492	28.7658	22.0584	23.6927	21.6712	21.163	23.9384	22.7913	23.1897	24.8268	20.3779	20.2604	25.5007	24.3606	25.4711	25.1025	25.0326
PRNP	P04156	28.9489	28.8034	28.8209	28.2358	26.2999	27.4894	28.4227	29.2073	29.521	27.9055	28.4	29.4069	29.1506	28.3636	28.8444	28.9237	29.0355	28.3977	28.6255	28.5703	28.8489	28.8578	29.1004	28.7745	30.101	29.1621	28.9644	29.376	28.3871	29.6097	29.5897	29.5746	29.0916	30.3985	30.1962	29.688	29.7187	30.3734	30.0104	30.1501	29.5848	29.9885	29.2716	29.0837	29.8008	28.6577	29.826	29.4353
SOD2	P04179;P04179-4;P04179-2;P04179-3	22.2465	23.6315	25.6669	26.5396			25.8302	24.703	25.4133	23.6513	25.4127	24.3634	25.7912		24.8078	25.0143	27.1157	23.976	21.9251		22.507	24.4028	26.5598	26.3038	25.2412	25.771	25.8533	25.4764	24.0171	26.1831	24.5008	23.2323		26.8445	25.1373	25.6528	26.5763	25.5128	26.768	26.2087	23.4332	23.6167	25.8993	23.4733	23.9676	25.8652	26.3394	25.5335
LCAT	P04180	27.2816	26.6494	26.9895	28.0659	26.481	27.9674	28.164	28.313	28.8235	27.8672	28.1056	27.3093	27.9319	27.5075	28.495	28.9222	28.5453	27.7875	27.0047	25.397	27.7045	26.4653	27.5168	27.7445	28.3519	27.9331	27.7391	28.7782	28.4725	28.6352	27.3539	28.7686	28.2531	27.9166	28.4211	28.7118	28.4152	27.489	28.4628	28.5283	27.3081	28.2674	27.3797	27.6158	28.1931	27.8873	27.5404	27.6402
HRG	P04196	29.8707	28.7741	27.6002	29.1412	29.049	29.7692	30.2739	29.0022	29.3172	29.0865	29.255	28.6411	28.9638	28.8792	28.7034	29.0174	29.2288	29.364	29.3423	30.2447	30.2252	29.5854	29.5143	29.7055	28.2199	29.7342	29.1445	29.6368	29.5073	28.311	29.7811	30.2311	31.0351	29.5193	29.401	30.3103	30.375	30.2303	29.2107	30.082	31.2497	30.4124	30.194	30.3946	29.8222	29.6845	29.6118	30.075
THY1	P04216	29.7364	29.5839	30.1036	29.5193	28.2302	28.9381	29.3209	30.3144	30.5478	28.6082	29.0569	30.4744	30.1111	29.2109	30.6245	30.0689	29.7828	29.0673	28.8393	28.2947	28.2914	28.915	29.0805	29.9875	30.0598	28.8106	28.6649	29.2982	28.5922	29.5336	28.9395	29.4843	28.8409	29.582	29.8034	29.1888	28.7924	29.9765	29.3274	29.3034	28.8878	29.754	28.3914	29.0071	29.3923	29.4314	29.5804	29.2868
A1BG	P04217;CON__Q2KJF1	32.1168	31.1382	31.4784	31.5448	31.1041	31.1801	32.0815	31.8044	31.5543	31.6058	32.2131	31.452	31.9061	31.7008	31.6526	31.4468	31.6179	32.0714	32.3276	32.1977	31.8626	31.9035	32.0768	31.8866	31.5943	32.8887	32.0814	31.8124	32.441	31.799	31.7758	32.7706	33.0239	32.0667	32.1197	32.4572	32.3553	32.0287	31.7073	32.0181	32.8111	32.2068	32.2978	32.5453	31.9253	32.0885	32.1123	32.2575
CD74	P04233-4;P04233;P04233-5;P04233-2;P04233-3	24.3952		22.5714	23.7381	24.4599		23.7878	24.6208	24.5644		23.9976	24.6346	21.5516	24.8641	24.0999	24.1394	24.2201		24.1876	25.3627	24.0373	23.1332	24.9495		25.1665	24.5886	25.545	21.2399	25.5893	25.3258	26.4723		22.4684	24.491			23.8162	26.1717	27.296	24.5249		24.5219	24.3411		26.7263	25.3528	24.3185	25.2799
S100B	P04271	25.0699		25.6524	25.723			25.6069		24.5068	28.0934	25.129	26.7161					26.9242	24.3357	24.1119					25.6398	26.8182		24.565	25.5175	24.65	25.2036	26.5042	24.0475	24.6938	24.1177	23.5734	24.4748	24.6295	26.3578	26.8291	24.3805	27.8517	24.5241		24.0766	28.3132	26.0591	22.7306	24.8881
VWF	P04275;P04275-2	22.7019	22.3734	23.4012	21.3093		21.6032	20.6522	23.367	20.1425	21.8204	22.3978	18.9435	19.8345	23.3108	23.2276	20.4582	21.5568	20.192	21.5399				20.9994	21.3485	23.124		17.4951	19.7584	22.9002	22.365	22.3352	20.4543	24.4937	23.6498	17.5808	20.3699		22.828		22.6204	21.0017	21.2585	20.9002	21.7831	21.3932	20.9063	21.2958	21.4277
SHBG	P04278;P04278-5;P04278-4;P04278-2;P04278-3;CON__Q6T181	27.2292	23.4134	20.3795	23.0014		26.4536	25.245	27.1381	26.419	24.297	24.2329	24.9865	26.1661	23.6935		25.5636	24.9631	26.3197	28.1223	24.4987		25.95	25.9734	26.0922	25.5845	24.6309		27.1295	27.1729	25.2418	23.1962	23.9383	26.5013	25.7292	23.6038	27.2908	24.8087	24.2214		25.8898	26.8738	26.8183	25.6447	23.9134	21.9215	26.2392	25.0515	25.2
GAPDH	P04406;P04406-2;O14556	28.8171	29.6381	29.5283	28.7701	28.1774	28.7147	28.3285	29.2624	28.5643	30.1137	29.6871	29.713	28.8449	29.5575	29.6179	29.1845	30.3265	28.1028	27.6251	27.2309	28.032	27.7645	29.3902	29.2787	29.5363	28.8585	28.1048	28.5808	28.2892	28.0761	29.778	28.5746	30.5248	27.6392	28.8845	28.0724	27.7389	28.4313	29.5222	27.3904	28.6625	27.7041	27.1513	28.7688	30.4209	29.3402	28.8943	28.6917
	P04430	25.743	23.4552	22.5653			26.6506	27.0478						23.804			26.9738	25.5661		25.6753				25.4599	24.9006	25.2974	25.324	25.702	24.8672	25.7659		27.9211	26.7901	25.3975		26.9017				25.2448		26.9007		24.1018		23.8005	25.9077	24.9793
IGKV3D-11	P04433;A0A0A0MRZ8	28.8017	28.4131	28.3384	28.4295	28.3306	30.7698	28.2488	28.7318	27.013	29.6529	28.1837	28.3699	27.5843	29.2378	28.5134	29.9007	28.7914	28.8572	28.9949	27.7377	30.1988	29.4022	28.6854	28.4186	28.3675	29.17	27.8476	28.7714	25.6452	24.2782	29.7291	31.0508	29.1399	28.6075	29.7313	30.0149	28.6231	28.2073	28.0815	27.7823	29.8943	28.154	28.8205	27.738	29.7479	28.6865	29.1117	28.8598
HLA-A	P04439;P04439-2	20.3481	19.7139	24.0379	21.7315		21.4407	22.0234	24.0855	24.1286	22.8536			22.9558		22.1752	22.809	23.3584			21.2447			21.9577		23.0378	23.425			25.2235	24.2014	25.9559	24.3909	25.1092	24.9781	24.713	23.4608	22.4944	25.6676	25.0364	23.6572	22.7219	19.6311	21.0006	24.0192	25.945	23.5589	24.0554	24.5398
CAPNS1	P04632;Q96L46										24.5306	21.4601	23.0894		22.542			21.4586		22.7124		20.4082		22.0158	20.8811					21.8712		25.4676		22.3154					21.4306	21.3266						23.5951
HSPB1	P04792		22.6684	23.2622							23.4643	20.8022				22.4999		25.7463					22.045	21.2314						21.228		23.4437			21.338				22.0367	20.7217						21.4733		20.8951
GNAI2	P04899;P04899-4;P04899-6;P04899-3;P04899-5;P04899-2;P63096;P63096-2;P09471-2;P08754;P09471;P11488;A8MTJ3;P63092-3;P63092-2;P38405;P63092;P63092-4;P38405-2;Q5JWF2-2;Q5JWF2			29.2346	24.8618	27.4269	30.7275		29.3042	29.3102					20.1553	26.9193	30.3589	28.8248	29.7151		32.3668	27.2314	31.8966	25.4933	26.3039	29.1174		26.7457	25.885	19.83	29.7667	28.4906			27.1613	29.5227	22.58		27.2742	27.8006	27.1458	28.8534	28.6083		26.5462		22.93
HIST1H2AC;HIST3H2A;HIST1H2AB	Q93077;Q7L7L0;P04908;Q71UI9-5																							22.3704																							22.5478
IGF1	P05019-3;P05019-2;P05019-4;P05019		22.5768		24.6398	25.375		24.2205		25.3463	24.5721		24.7248			23.7261		23.6339	22.4239	22.3274	23.3317	25.3982							24.3963	23.891	23.9461	25.5314		23.3993		22.9976		25.4536	24.1969	23.826	24.3927				25.7211	24.3635	23.3359	24.7479
ATP1A1	P05023-4;P05023;P05023-3;P05023-2;P13637;P13637-2;P13637-3;Q13733;P20648				20.1489	22.9849				17.8129	18.0136	21.6099		18.838				20.4737	18.7337		21.1376	23.1503	22.5069		19.1829			22.4074	18.848	18.9574	20.6074	20.5819	17.4275		22.1408	21.8214	21.398	23.4114	21.6145	22.4037	21.0566	21.3563	21.1131	22.6107	21.3294	20.924	20.054	21.8933	21.8812
ATP1B1	P05026-2;P05026	23.8837	23.4043	24.4821	23.8477	25.1473		23.5645	22.8643	23.4092	22.3568	23.5361	23.6614	22.7263		24.2778	22.6929	24.7618	22.9348	21.628		22.9872	23.1707	22.7845	22.7234	24.5944	23.2639	24.0538	23.7661	23.3821	23.9366		21.0778		23.4648	24.3247		24.8372	22.6247	24.0786	24.2031	21.3464	23.0668	23.4509	22.8551	23.298	22.8867	23.1543	21.2947
CHGB	P05060	29.1649	29.7133	29.8427	29.9378	29.4586	29.6023	29.4584	29.6013	30.4233	29.6957	30.345	30.5554	30.1211	28.9212	29.4855	30.2051	30.4956	30.4743	28.9964	31.8558	32.072	31.7117	30.3903	30.4315	30.1493	30.4752	30.6689	30.4407	30.1235	30.8188	30.5342	31.3352	30.2954	32.1163	32.6426	32.7156	32.1217	32.0742	33.1561	32.7828	31.501	32.505	32.9505	31.8077	31.955	30.3597	32.4491	32.5118
ALDOB	P05062	20.5835																									21.8192											21.5548				21.5289
APP	P05067-11;P05067-8;P05067;P05067-4;P05067-6;P05067-7;P05067-9;P05067-3;P05067-5;P05067-10;P05067-2	30.38	30.8591	31.1687	30.7875	30.1954	29.2813	30.0362	30.3945	30.9582	30.0318	30.9494	30.6874	30.1121	29.9136	31.3564	30.6607	30.9717	29.8087	29.5052	30.7263	30.1081	30.8486	30.5832	30.294	30.7903	30.8547	31.3834	30.8144	30.4639	30.9673	29.3406	31.3854	30.1035	30.6128	31.9426	30.6443	31.1059	30.9136	31.3114	31.057	30.8423	31.0054	30.4409	30.5115	29.9567	30.6949	30.9548	31.2606
APOD	P05090	32.8649	32.5457	34.0965	32.7037	31.5406	33.2946	32.9823	33.0416	32.7253	32.923	33.4412	33.2786	32.9052	32.9079	33.2484	32.5821	32.8247	31.9335	33.4156	32.8929	32.4272	32.7855	33.3386	33.0459	32.7937	34.2703	32.7551	32.48	32.9017	32.4561	32.5698	33.0089	32.6602	33.8675	33.4249	32.9422	32.8984	32.7389	32.9767	33.1134	33.0187	32.7093	33.9539	32.3653	32.1343	32.8262	32.7785	32.8571
S100A8	P05109	24.0521				27.3127	23.7404				26.7144		25.5749									24.0398		26.157	25.5478		23.4918			22.3808				24.5562			23.9169		22.9343	26.5654	24.4028		23.78		24.449	26.3194	25.7683	25.0559	25.4068
SERPINE1	P05121;P05121-2	25.6192	24.8756	23.3587			20.9792	18.6721	21.7826	19.8078	25.8411	22.1943	23.0865		24.5386	24.4082	20.4875	23.1742		24.3207				21.9337	21.4802	24.4247				23.8267	21.9512	21.6563							20.2802	20.5744					20.9919	20.9215	21.2371	20.4617	22.2584
SERPINA5	P05154	26.4017	25.5377	27.1142	26.5605	25.9652	25.7452	27.4283	24.9145	25.9619	25.8378	26.7638	26.1866	25.9867	26.1356	26.5103	25.566	25.9655	25.5794	26.2407	24.12	24.9139	25.2339	26.3452	26.3773	25.8923	26.3747	26.8328	27.2222	27.286	26.2948	26.4101	25.2144	24.8019	25.2544	26.3939	26.1041	26.8648	25.1441	25.7	25.9069	26.877	26.2429	26.9956	26.6971	24.4138	26.5304	26.0291	26.3596
SERPING1	P05155-2;P05155;P05155-3;CON__P50448	32.3725	31.5724	32.3542	31.9205	30.578	32.5849	32.2944	32.4718	32.1437	32.6666	32.1148	32.2455	32.0915	32.606	32.4848	31.9137	32.0649	31.7684	33.7995	29.1355	29.4598	29.7003	32.4014	32.4217	32.9579	31.6428	31.5422	32.2915	32.9736	32.8862	32.7025	32.0391	32.3372	32.1616	31.8362	31.2485	31.5303	32.6701	31.6888	32.1933	32.7869	31.9914	31.3468	32.4013	32.498	32.3548	32.0344	31.722
CFI	P05156	28.895	27.3297	28.0711	28.0629	27.3509	28.5555	28.5884	28.2982	27.9935	28.6697	28.029	28.2293	28.4626	28.6402	28.5173	28.4105	28.3615	28.1771	29.1434	29.4236	28.8372	28.4554	28.3767	27.8313	28.2613	29.0593	28.4139	28.1565	29.1745	28.6397	29.1483	29.2667	29.8497	29.2266	29.0978	28.7821	28.8563	28.6522	28.555	28.9805	29.4213	28.9411	28.9855	29.753	28.8405	28.3154	28.8015	29.0897
F13B	P05160;CON__Q2TBQ1	21.6273			23.7177		22.8635	23.117	21.0482	23.5402	23.2503	22.8294		22.4333	23.9936	22.6151	22.4054	22.5989	21.1297	24.1193			22.1416	23.6459	22.6869	21.4293	20.8434	22.6519	23.7872	24.1632	22.812	25.9013	23.1999	26.1361	23.4873	23.2574	23.494	23.5026	22.1265	23.6956	23.6329	24.8057	23.5056	23.1106	25.1113	22.1372	24.4784	23.9604	23.9134
ISG15	P05161																													20.8918				21.8268													19.5364
MPO	P05164-2;P05164;P05164-3		20.5566								22.2042		20.8894						20.0435			19.9905		19.3889																						22.3958
EIF2S1	P05198																															20.6343
ICAM1	P05362			19.7166										21.6264											20.8934					20.3539		21.1395		23.0299	22.3403				22.6885	19.6508	22.0946			21.6446		20.6122	21.76	21.9807	22.3129
RPLP1	P05386																	24.4198						24.012	23.5707	22.284			23.1502					26.8838														22.988	23.277
RPLP2	P05387														23.1298			24.9695						24.4507	22.771									25.3889												23.4559	22.9096
RPLP0;RPLP0P6	P05388;P05388-2;Q8NHW5						24.0318				22.1577							22.4387				22.0377												22.7563
SCG5	P05408	27.931	27.4139	28.6096	28.6623	28.1149	27.3361	28.2605	28.8051	28.6311	27.6932	28.8531	28.7796	28.7782	28.1525	28.4116	28.6807	28.6596	27.8926	27.8479	29.9894	29.8397	29.7605	28.2114	28.3723	28.5431	28.8287	28.6821	28.3758	27.7189	28.7343	28.5925	28.1544	27.8506	29.9672	28.736	29.9531	29.3277	29.9099	30.4517	30.0022	28.9448	29.1007	29.0864	28.7633	28.6932	28.2805	29.6201	29.0248
FABP3	P05413	25.348	22.2861	25.1482	24.1594		23.3456	24.4005	25.4331	25.8452	23.8534	23.1173	26.244	25.998	26.9237	27.5218	25.1138	25.465	20.9806	22.7808			21.4833	24.788	24.0894	25.0424	23.866	23.6943	24.1554	25.0301	22.0385				23.492	21.7187		21.6612	25.8971			23.0733	22.9717	23.3477	22.2125		22.7612	23.3663	22.0935
REG1A	P05451;P48304			21.7787	22.1058							22.0015		23.8971		21.9875				25.7909				22.6589			21.5809			23.3977		23.7141		22.3599	24.6947			22.9488			26.9914	23.2181	21.4293	23.4549	22.5258	21.5258		22.6245	22.5177
CLEC3B	P05452	30.3009	28.6267	29.5087	29.8877	29.4976	29.3471	29.663	29.8059	30.0121	28.9427	29.3903	29.8869	30.3483	29.7024	29.9564	30.4617	30.1576	29.3802	30.2784	30.1218	29.6506	30.4034	29.7736	30.0958	29.5855	30.3246	30.1517	30.3477	30.842	30.1688	30.0243	30.4609	30.2806	30.7164	30.4154	30.8542	30.5009	30.5591	29.8564	30.9542	30.1171	31.2075	31.0465	29.8097	30.2845	30.0101	30.359	30.3121
SSB	P05455
SERPINA7	P05543	28.3973	26.5192	25.0727	26.8951	25.2496	28.3169	28.5513	27.2214	27.7235	27.4291	26.4984	26.5912	26.4773	27.8514	27.3689	27.6105	27.8057	27.7298	29.0432	25.9221	22.9124	26.2365	27.3539	27.1232	27.3837	27.1295	27.974	28.2685	28.1748	27.8343	28.041	27.1725	27.4654	26.6457	26.9364	27.37	27.5936	27.1418	25.7838	27.6519	28.752	27.9207	26.3913	27.3073	27.1423	27.5046	26.8944	27.0548
SERPIND1	P05546;CON__ENSEMBL:ENSBTAP00000018574	30.1319	29.0005	28.3244	29.141	26.4886	30.083	30.188	29.8036	29.7294	29.9275	28.9325	29.5535	29.2876	29.6458	29.4109	29.9124	29.4109	29.6826	30.3531	28.075	27.7458	28.9349	29.2523	29.105	30.3591	28.9755	29.2511	29.6617	30.112	30.1688	29.5604	29.8371	30.0258	28.9884	29.6774	29.8498	28.943	28.7643	28.1977	29.2135	29.7992	29.95	28.662	29.7986	29.5992	29.2532	29.217	29.1323
PRKCB	P05771;P05771-2						20.7362										21.2992																				21.667
CALB1	P05937;P05937-2	24.1048	25.1488	26.0304	24.5323		24.9083	25.8699	25.3978	26.6889	25.6865	25.9435	25.1215	24.5461	25.3952	26.661	26.0865	26.1327	25.9118	25.5688		23.2532	22.9374	25.539	25.9108	26.3479	24.4429	26.9503	26.6355	25.6681	26.8609	23.1257	25.1588	23.5476	26.7331	25.7569	26.5983	25.9157	24.7771	25.5489	26.1321		25.4126	25.356	25.0577	25.5658	26.1008	25.0793	24.923
COL5A2	P05997																																		19.2502	19.1337		18.5269						18.7758	21.2559	19.636	19.9271
UROD	P06132	23.2042	23.4204	24.7752		24.9248	22.9532		23.048	23.4354	24.1384	24.9252	23.4825		23.5747	22.5299					25.6077								24.3014	23.4862			22.9778			22.3565	22.9671		22.5695		23.4595		21.8304	21.8478					22.6199
BCHE	P06276	22.8982	22.9163	22.4775	22.1352		24.1429	23.1395	22.5315	22.6326	23.0292	22.8329	20.8331	23.2052	22.7495	23.7164	23.1393	24.341	23.6397	23.7676			20.6347	23.0206	23.074	23.4036	21.0798	22.6811	23.9142	22.9717	22.502	23.093	20.3485	24.189	21.7239	23.1235			23.0206	22.8761	20.5309	24.2811	21.3572		23.7796	21.8658	22.0769	22.6001	22.4296
CCK	P06307		23.5079	24.0947		24.3865	23.1142	24.0623	24.36		21.8773	22.5406	25.1747	24.5805	23.2996	24.7373	24.578	24.8258	24.164	23.0846	25.3983	25.4258	24.7968	25.0412	25.2125	23.693	23.6102				25.2718	25.1222	24.8849	25.0768	25.3995	26.0943	25.3409	25.3809	26.7315	27.0736	26.5742		25.431	26.2752		25.2182	25.3019	26.0723	26.1383
	P06310	27.069	26.8613		26.0218	24.5827	28.8835	29.036			27.8068	28.0112	27.9309	26.9112	26.302		27.4102	27.1997	26.5743	27.4266	24.3286	27.1099	27.9442	27.5691	28.2379	28.6745	27.8763	27.2238	28.8582	26.4504	25.1277	27.3942	27.007	26.6439	26.1695	27.3545	25.6591	27.1958	25.9457	28.3164	26.6616	27.548		25.8295	26.1818	26.5873	28.2318	27.7313	26.8337
IGKV4-1	P06312	28.422	27.6604	24.9641	27.8426	26.2637	29.3058	28.2978	27.6417	27.8015	28.4175	24.6271	28.4362	26.6527	27.1816	26.5505	28.6063	27.5797	28.4266	27.9211	24.5535	24.8344	27.7484	27.8855	27.7867	29.0236	26.5281	28.6387	27.325	27.0845	25.5349	30.0769	30.4744	29.0392	26.9999	28.7191	28.068	28.1196	28.025	28.4502	28.3543	30.4533	29.4222	27.2533	27.2973	28.7057	28.2308	28.6922	28.0173
IGHV4-61	P06331;P0DP08;P0DP06;A0A0C4DH41;P01825;P01824;P0DP07	27.9331	26.1573	26.6317	25.2261		29.7811	27.2408	27.539	26.6815	27.0112	26.0983	28.271	26.8816	26.8679	25.961	27.1719	26.5476	27.1361	28.4246		23.5288		27.6009	26.9088	28.5047	21.3347	27.6216	27.1903	27.3788	25.2678	29.1819	29.32	27.9576	21.0623	27.4225	26.6013	22.5708	25.6528	23.8687	25.9656	28.0801	27.8082	22.427	26.8425	26.4684	27.2038	26.8879	26.9585
GSN	P06396;P06396-4;P06396-3;REV__Q6TDU7-4;REV__Q6TDU7-2;REV__Q6TDU7-3;REV__Q6TDU7	32.8216	33.2693	33.2576	33.1828	32.4932	33.0882	33.3618	32.9625	32.8945	32.7414	33.2266	33.3485	32.7594	33.1337	33.3043	32.5717	33.0379	32.8881	32.4801	32.8146	32.6405	33.1253	33.023	32.8657	33.2456	33.4656	33.4475	33.1983	33.2869	33.6068	33.3762	33.4832	33.2555	33.6312	33.2232	33.7987	33.3383	33.4043	33.1035	33.9451	33.9532	34.0405	33.728	33.0261	33.1039	33.1459	33.2462	33.3798
ATP5B	P06576																	24.893						20.3196	21.5896																						21.324	19.9065
C2	P06681;P06681-3;P06681-2	28.7893	27.8659	28.4611	27.9676	27.5249	28.9637	28.7621	28.6076	28.2895	28.5164	28.4385	28.3997	28.715	28.7748	28.4772	28.3833	28.2914	28.1684	29.6952	28.3129	28.2787	28.6357	28.7677	28.7234	28.9563	28.8096	28.5784	27.9939	29.6009	28.5167	29.5109	28.8765	29.323	28.8364	28.5719	28.1613	28.6807	29.548	28.8648	28.8245	29.1813	28.6598	29.1112	29.2591	29.5171	28.811	28.9181	28.7007
S100A9	P06702	26.0676	25.719	23.8784	23.9861	26.7451	23.0276				26.3812		26.6995		23.072			18.8721	23.6859			25.0751		26.6547	26.5699		24.778			24.0829	21.4013					22.7053		22.9051	22.2138	27.1173					26.3524	27.4927	26.8504	26.1907	26.1693
S100A6	P06703	26.4441	26.7699	25.7571	25.2549	23.6024	26.2072	22.2518	21.9874	24.4888	29.7792	23.3447	24.1397	24.4968	25.5019	24.8167	23.9527	27.1596	24.8905			23.6671	24.223	24.954	24.7871	27.2576	25.2392	24.3792	22.6475	26.3625	23.4047	29.6413	25.521	23.3831	24.2654	24.5538	24.7816	22.8509	24.7285	26.5748	22.8037	25.0612	22.3953		24.6963	28.4259		26.1227	25.4118
APOA4	P06727	34.0785	31.2922	33.2324	31.9368	29.8827	33.2759	33.3168	31.6959	32.4692	33.0612	33.3585	33.1192	32.2875	33.9702	33.5315	32.0123	31.9591	31.4953	31.7124	28.7464	29.9527	29.7645	32.8485	32.8651	33.1513	32.487	32.5576	33.6397	33.2587	33.0042	31.7963	32.4831	32.9429	31.2748	32.3656	32.0906	32.0591	31.4709	32.332	32.9552	32.0507	32.7001	31.986	32.1939	30.5452	32.5518	32.1479	31.9971
CKM	P06732
ENO1	P06733;P06733-2	27.5164	27.0618	27.2421	26.3035	26.696	26.1755	27.2373	26.8129	27.455	28.6262	27.1071	27.5017	26.9101	27.1193	27.8731	26.7184	28.488	26.94	25.9978	24.0188	24.7237	25.8394	27.6531	27.5704	28.1545	26.8198	27.5836	26.9453	27.4294	26.7807	27.0107	26.835	29.4201	26.5776	26.8494	26.9431	26.4306	27.2173	27.9431	27.1539	27.2686	26.5516	26.9717	27.0994	28.5368	27.515	27.2954	27.5241
FCER2	P06734														26.8837										20.3612									28.9589								20.73					21.2353	22.6186
GPI	P06744;P06744-2	24.1616	25.583	24.6592	23.8958	23.8821	24.2066	23.2177	24.0411	24.0646	25.4703	24.612	26.1783	24.4309	25.7654	26.1684	23.6001	25.1982	23.692	24.5557	21.5112	19.4917	22.0432	24.966	24.0408	26.2622	23.1728	21.348	22.5866	24.9425	24.9078	24.8139	22.8098	28.5351	23.8551	22.2901	20.9228	20.2603	23.9866	23.9184	21.1258	23.8476	22.4369		23.2112	25.3431	24.9484	24.5485	23.7435
NPM1	P06748-2;P06748;P06748-3			24.0347										23.1488												22.597		23.6967					24.3948				23.979
TPM3	P06753;P09493-7	21.86		20.1091				21.6037		20.6487	22.1714			21.6457	21.0204		20.9999	19.6702		20.9784				19.5382
TPM3	P06753-6		21.7385			23.4588					22.3629	19.9507						21.3126							19.6297		22.7203					25.858		23.6351					22.4075	24.9423		22.1625			21.9328	25.4734		22.0884	22.4228
HEXA	P06865;P06865-2	25.5037	24.3075	25.9449	25.6786		24.2788	25.0905	25.8358	26.3372	24.6775	25.331	23.9539	24.1714	24.6998	25.5902	25.6213	25.99	24.3282	22.5782			24.4513	24.5666	24.3654	25.1799	25.7833	25.8724	26.3475	25.2261	26.162	23.6321	24.7911	23.6519	23.6583	26.4216	24.7758	25.3217	22.9918	24.218	23.9798	24.6448	24.1714	23.4319	25.4194	23.6298	25.3972	22.9529	25.0154
HIST2H2BE;HIST1H2BB;HIST1H2BO;HIST1H2BJ;HIST3H2BB	Q16778;P33778;P23527;P06899;Q8N257;Q6DRA6;Q6DN03																							22.226	23.5307																						22.5665	22.2552
SERPINE2	P07093-2;P07093-3	25.1369	24.2837	26.1253	23.8726	21.5374	23.2778	25.2728	25.1699	26.0862	23.3531	23.8643	24.1443	24.189	23.3446	25.7741	24.72	25.3936	23.4402	24.6466	24.1204	22.6207	20.5402	24.1613	24.421	24.9274	23.0409	25.8298	24.996	25.26	24.9817	19.6986	22.9682	23.3995	24.1325	25.1808	22.7204	25.8292	24.0077	23.9573	24.9711	22.0138	25.2231	24.6212	23.6557	22.5952	25.1268	24.5898	23.8904
DBI	P07108;P07108-3;P07108-2;P07108-4;P07108-5;P07108-6	28.1198	26.2666	28.466	27.8407	23.1461	26.1408	27.711	26.8611	27.6058	26.6052	28.2809	28.1202	27.2034	27.0076	27.6982	26.3437	28.0633	25.8079	26.2223	27.0474	26.618	26.8184	27.6598	27.9934	28.3039	27.7146	27.6522	27.6202	27.1589	27.4533	29.1363	27.4474	27.6726	29.3265	28.5518	27.4758	28.2032	29.1832	29.3441	29.1044	28.6286	28.6302	28.9152	28.2022	28.9125	28.222	29.2844	28.6231
LDHB	P07195;Q6ZMR3	27.2216	27.4413	28.4227	27.6494	26.0875	27.2744	27.5569	27.2557	27.5647	28.4768	27.8246	28.1384	28.1751	27.6127	28.2861	27.5768	27.8575	27.2659	26.9465	27.5391	27.4706	28.1882	28.3477	28.4938	27.9621	27.6356	27.9254	27.8576	27.5308	27.5899	28.6709	28.3834	29.2188	28.8459	28.1724	28.7061	27.6257	29.2096	29.3204	28.7727	28.0174	28.4082	28.4308	28.3578	28.7859	28.0945	28.6504	28.4052
NEFL	P07196											21.5142		20.6648	22.7528	23.0678
NEFM	P07197;P07197-2			19.8355								19.8199				21.8263																17.9157			20.3084	18.728			23.4964	20.9522		18.8523			18.7966	23.0296		20.5282	20.854
GPX1	P07203;P07203-2										23.5585	20.7384						24.3415				21.8512										24.5325
PROS1	P07225;CON__P07224	29.5261	28.2611	28.9701	29.0989	29.6243	29.3226	29.4801	29.5646	29.3417	29.5567	29.6534	29.262	29.3787	29.4648	29.4811	29.3252	29.0951	28.6416	29.5202	29.608	29.527	29.205	29.461	29.2254	29.5754	29.2087	29.8047	29.707	29.5016	29.6895	29.6363	29.2889	29.3415	30.035	29.3367	29.4191	29.4971	29.1596	29.5591	29.315	29.4251	29.6475	29.8628	29.591	28.8242	29.4293	29.4282	29.0987
P4HB	P07237	19.2156	20.5787	21.1682			21.2591	19.9498	21.5881	21.8647	20.3507	19.8839	20.6853	20.3536	21.1127	19.789	21.6111	23.0078		20.7452			20.6978	21.0022	19.1188	20.7732		19.8687	20.5572	20.7179	22.2084			21.6656	20.8756	19.4339	21.6078	19.8945	19.9738	18.0384	18.5588	19.4873	19.3845		20.3169	20.3423		21.6451	20.921
ASGR2	P07307-3;P07307-2;P07307								21.3749																					22.6788					21.3134							21.8871					21.769
CSF1R	P07333;P07333-2	27.6628	27.7273	27.7119	27.5444	26.7849	28.1039	27.1637	28.5679	28.4332	28.1776	26.9754	28.5354	28.0025	28.0567	27.5777	28.1376	27.9721	28.19	27.7164	26.679	26.2278	26.7913	27.8812	27.8344	28.5847	26.6502	27.858	28.0874	27.0757	27.7038	28.0735	25.9605	26.0664	27.3689	26.877	26.995	27.2047	28.4654	27.5221	27.229	27.7071	27.0708	25.2137	27.4304	27.9029	27.9401	27.4934	27.1463
CTSD	P07339	29.423	29.6192	29.8517	30.704	29.5674	29.5268	30.6713	29.9041	30.0772	29.9316	30.7318	29.0998	29.2377	29.0516	29.7553	30.2569	30.6064	29.5061	29.2229	29.3244	29.089	29.3431	30.0225	29.9473	29.9254	29.9183	30.8839	30.3442	29.7269	30.2439	29.5051	29.4326	28.8091	29.6009	29.8691	29.4021	30.7742	29.7065	29.8327	29.0801	29.6276	29.6558	29.9393	29.8396	29.4265	30.2858	29.603	29.7665
ANXA2;ANXA2P2	P07355;P07355-2;A6NMY6	22.4722	22.8638	20.8547	22.3689		20.8168			20.7927	20.1795							26.0565							21.9738		20.2309									18.7936				18.634					21.6904		21.8915	18.1974
C8A	P07357	26.6002	22.7826	25.3691	24.6958	24.1876	25.9166	26.3257	25.828	25.2915	26.2238	26.2482	25.769	26.263	26.1288	25.5069	25.0321	25.6647	26.0371	27.441	26.7898	25.8035	26.8214	26.4364	25.9794	25.5793	26.9966	26.7633	26.73	27.8312	26.7221	27.4486	27.5138	27.942	27.1241	27.0629	26.7774	26.8478	26.8785	26.8967	27.1483	28.0581	27.1014	27.0138	28.3333	27.3943	26.4453	27.116	27.1784
C8B	P07358	28.2201	25.4236	26.9231	26.7278	24.0989	27.7325	27.7102	27.0988	26.7574	27.4199	27.4043	27.0873	27.7621	27.9389	27.0677	26.8917	27.2321	27.6237	28.8901	27.3592	27.1951	27.4773	27.5597	27.747	27.6877	27.5452	27.7174	27.8314	28.7914	28.1201	28.2877	28.3214	28.3076	27.7261	27.6382	27.7473	27.5003	27.2251	27.3419	27.7951	28.3885	27.967	27.8418	28.6065	27.7844	27.5604	27.7906	27.7278
GP1BA	P07359																															20.5315										19.0216
C8G	P07360	26.7388	25.1931	25.5003	25.1357	26.5308	26.3204	26.1696	25.2625	25.4448	26.1334	26.2975	26.212	26.5094	26.3904	25.8449	25.4047	25.924	26.6223	27.3674	26.5628	26.7367	26.7954	26.5912	26.4586	26.0034	26.7735	26.2823	26.4929	27.0639	26.7336	27.3048	27.2566	27.2396	26.441	26.5016	26.6802	26.7089	26.3033	26.1998	26.6022	27.286	26.7967	26.7974	27.8115	26.6772	26.3021	26.9046	26.4167
CAPN1	P07384										22.3477			21.9273					20.7269													23.278		22.0385												21.0856
TUBB	P07437;A6NNZ2;CON__ENSEMBL:ENSBTAP00000025008;Q9H4B7																	24.003						23.302	23.2144															21.7297						21.6769	21.8079	23.6095	23.9824
CA3	P07451										22.5174																													22.243						22.6535
DCN	P07585;P07585-4;P07585-2;P07585-3;P07585-5	27.9754	27.188	27.9313	27.0371	26.9596	25.1644	26.9739	26.3294	27.0304	25.8707	26.7967	25.4608	26.0428	26.0598	27.4545	26.5519	27.1438	25.2526	26.2143	27.1085	26.5294	27.0389	26.3487	26.4551	26.2715	27.3792	26.1447	26.7501	26.933	26.8334	26.0029	27.5118	25.5583	25.5935	28.2404	26.2379	26.8677	25.1102	26.7456	26.379	26.1071	26.1799	26.1168	27.3068	25.5722	26.4781	26.814	26.5021
PSAP	P07602-3	30.7729	29.525	30.9431	30.7512	30.1133	30.2013	30.3809	31.0203	31.0121	30.2404	30.7125	30.4331	30.3344	30.2126	30.8189	30.658	30.6639	29.2827	30.4765	28.7195	29.6258	30.0411	30.6013	30.6676	31.0671	30.1487	31.2684	30.7248	30.382	30.7254	30.3262	30.3161	30.0042	30.4532	30.5978	30.595	30.5813	30.6429	30.8217	30.2031	30.0765	30.4493	30.7109	30.2771	30.3109	30.5957	30.3432	30.4674
HEXB	P07686	25.2724	23.4262	25.4301	25.3833		23.7807	25.157	25.4137	25.7325	23.9827	24.1954	23.6131	24.4972	24.2402	25.1877	25.3989	25.4676	23.4697	24.5178	23.0128	22.4709	23.8565	24.705	24.7753	24.7964	24.4971	24.7894	24.9663	24.5086	24.767	23.6933	24.801	24.0648	24.5077	25.4475	24.4074	25.6232	24.304	24.628	23.3466	23.9011	24.8227	22.9807	25.2535	23.8978	25.0686	24.1131	23.6168
CTSL	P07711;P07711-3	25.6955	25.2104	25.3505	25.702	26.8735	24.5411	25.5915	25.7428	25.9768	25.462	25.8656	25.0143	24.9712	24.7435	25.7508	25.4214	25.7695	24.8593	25.034	26.3827	26.8657	26.9748	25.5696	26.0142	26.131	26.1406	27.0356	26.0055	25.7599	25.9925	26.8455	26.1553	25.2842	26.5239	26.6855	26.1225	26.7031	26.0489	27.2835	25.7381	26.5904	26.6119	26.3069	26.5695	26.429	26.049	26.6514	26.2455
PFN1	P07737;CON__P02584	27.2763	27.7332	26.8771	23.5646	27.8282	22.3212	25.5969	26.1219	26.2681	26.4749	26.5492	27.4471	26.3871	27.419	26.5026	25.07	27.656	25.7254	28.0038	25.2208	24.9162	25.6101	27.5237	27.5023	28.2757	24.0702	26.0374	25.6162	27.9365	26.7494	28.27	23.3576	26.6449	27.4661	26.2278	26.3823	26.1326	27.8807	27.2176	26.5529	26.6056	25.2844	26.4008	26.1404	27.9754	27.9239	28.0134	28.0754
BPGM	P07738		23.3348	19.5702			25.1261		21.5243		28.3076	23.6617	24.6258		23.8009									23.9333	23.7432	23.1003						28.1371							23.7036	25.0997						26.1277	23.6008	24.3909	23.1697
APRT	P07741;P07741-2																																						19.8969									21.0067	21.4666
EPRS	P07814
CTSB	P07858	26.7231	26.329	27.3376	26.8636	25.9608	26.8901	26.7643	26.8309	27.0265	26.9866	27.0098	27.0872	26.3248	26.678	26.3351	26.8939	27.7314	25.7178	27.1759	25.7462	26.0301	26.9775	27.1632	27.2304	27.0373	26.5842	27.1925	26.7017	27.4121	27.5326	27.5581	26.9922	26.8212	27.0927	27.3888	27.4919	26.8702	26.9739	27.6597	26.8611	27.0428	27.3877	27.4842	27.2232	27.3418	27.1996	27.309	27.1257
HSP90AA1	P07900;P07900-2;Q14568;Q58FF6;Q58FG0;Q58FG1	22.3641	24.4945	22.0246			22.9896		22.1836	21.5773	26.6462	24.1201	23.7409	24.0301	23.5769	23.2719	20.7358	25.8456	22.5842		22.6642			24.6078	23.7928	24.2544		19.0921		22.4586		24.3151		28.1178	20.7501		23.6996	18.9866	23.8986	23.5146		22.2325				25.7671	24.6889	25.1277	24.1944
HNRNPC;HNRNPCL4;HNRNPCL1;HNRNPCL3;HNRNPCL2	P07910-2;P07910;P07910-4;P07910-3;P0DMR1;O60812;B7ZW38;B2RXH8		20.0142	20.2833		21.0425											19.4673	20.9966						22.3506	22.9622									25.2175			21.1818						21.1739			20.6767	21.0756	23.1067	21.3601
LAMB1	P07942	23.5986	22.3671	22.9459	21.9502	19.4707	20.8384	22.5901	22.8495	23.3232	20.6785	22.5068	22.7821	23.2932	23.7741	23.6873	23.2229	23.3994	22.6321	22.5102	21.4598		21.266	23.0402	22.642	23.3457	22.2461	23.237	23.3999	23.727	23.6177	21.4175	22.2952	22.0585	23.4144	23.4761	23.1487	23.1566	23.3914	23.2635	23.7474	23.3488	23.5217	23.2658	22.9889	22.1852	23.2118	23.1271	22.8333
FH	P07954-2;P07954
RNASE1	P07998	30.0245	30.1197	29.2155	29.2564	30.7537	28.8814	29.513	30.0757	29.8372	28.609	29.3186	30.2568	29.1004	29.6971	29.7664	29.8537	29.5103	30.1745	28.8623	31.6466	30.1162	31.2794	29.4728	29.1979	29.3959	30.8086	30.2655	29.4203	29.9317	30.0127	28.9513	28.9973	29.1698	31.005	30.1706	29.5266	30.8341	30.6935	30.7392	30.9668	30.1633	31.4333	30.3434	30.0371	29.6154	29.7588	30.9007	30.1527
COL1A2	P08123	23.8961	21.8179	21.4993	22.3556	22.7878	19.3618	23.6674	22.6799	22.7562	21.6647	23.1724	22.9433	22.848	24.0645	23.2657	22.6752	22.9845	23.9016	22.8398	23.6491	24.883	24.3016	23.5745	23.5805	23.0594	23.496	23.8833	24.4027	24.7242	22.5892	23.559	24.3431	24.2431	24.7518	25.5698	24.3628	25.181	24.9451	24.8742	23.7592	23.7064	24.5897	24.6274	25.8061	24.1737	23.7218	24.7824	24.4161
ANXA6	P08133;P08133-2
CD55	P08174-4;P08174;P08174-3;P08174-5;P08174-2;P08174-6;P08174-7	26.3854	26.1991	27.199	26.474	24.5574	25.273	26.0222	26.2435	27.0384	25.791	26.2704	27.1163	26.4378	26.0156	26.7371	26.6889	26.5243	26.5044	25.055	24.99	25.9018	26.4798	26.2969	26.3482	26.4321	26.4857	26.6997	26.8535	26.1076	26.9312	25.3286	26.2301	25.8256	27.425	26.2099	26.6685	26.0485	25.9184	26.8416	27.049	25.4272	26.8126	26.217	25.6305	26.0927	26.496	26.3959	26.1095
SERPINA6	P08185	28.9984	27.0982	26.7782	27.7606	25.4243	28.8803	28.3414	28.4527	27.8162	28.2712	27.4184	27.869	27.9746	28.7314	27.4227	27.9251	27.7246	28.7595	29.8819	25.469	23.6286	26.5199	27.9348	28.1406	28.7085	27.6402	27.5381	28.507	28.7774	29.1822	28.9192	28.7511	28.569	27.6155	28.1967	28.0928	27.5954	27.8301	26.5034	27.8838	28.2681	28.727	27.7822	28.7965	28.0103	28.2544	27.9069	27.3036
SLC3A2	P08195-2;P08195-3;P08195;P08195-4	22.9945	23.0245	24.7421	23.5931		23.1696	23.5918	23.426	24.5023	22.1482	23.4135	24.2111	24.262	24.1489	24.1112	23.9555	24.8655	23.0331	23.1117		22.2329	21.2235	23.4439	20.5549	25.0189	24.1636	24.495	24.4735	23.8781	24.0615	23.6997	23.4249	23.3697	24.8132	23.4871	23.1679	23.5572	23.7282	22.48	24.1572	24.2593	24.0897	23.3225	23.7834	23.3438	23.0738	22.7372	24.3558
PFKM	P08237;P08237-3;P08237-2
HSP90AB1	P08238	22.5832	20.4926	22.8839	22.3029	22.7651	22.7393	21.349	21.8591	22.4339	23.9842	22.7521	22.4235	22.4614	22.9213	21.9246	22.6957	23.3468		20.716		22.7385		22.5658	23.5881	23.5113			21.8712	22.3002			21.1768	26.0135	19.6962				22.3836	20.6448	22.1889		21.8719		21.5409	22.704	23.4022	23.315	22.5572
ELANE	P08246		25.0896			23.9208					25.7193		24.6122		20.9315				23.69													22.8971														24.7397	21.7164	21.6654	21.7462
MMP2	P08253;P08253-3;P08253-2	26.9231	26.7117	26.7755	27.1787	23.8601	26.5986	28.0435	27.3858	27.6111	26.683	27.3475	26.6608	26.8428	27.0514	27.3542	26.8546	26.8293	27.6297	26.9668	25.1545	24.3392	25.5962	27.0444	26.9467	27.0099	26.6706	27.1593	27.7448	27.7575	27.7968	26.5598	27.1526	26.4375	27.4998	27.515	27.5022	27.4382	26.679	26.8947	27.7535	27.038	27.6563	28.0432	27.4124	27.1088	27.125	26.9152	27.1195
SOD3	P08294	29.7358	29.3359	29.9539	30.2834	31.1018	29.2597	29.6396	29.5509	29.8239	30.9444	31.5611	29.8577	29.3884	29.5396	30.4128	28.8022	29.4701	28.6343	29.1302	29.8069	29.6882	29.7777	30.1147	29.8191	29.4125	30.1482	31.2981	30.0645	29.5418	30.673	29.5149	27.7501	28.6167	29.9532	29.4301	29.6245	29.5324	29.2564	29.9844	29.735	29.2498	29.4379	30.196	29.137	29.1751	29.8968	29.6005	29.3815
CTSG	P08311										22.1506		21.7266																																	22.7045
HMBS	P08397-2;P08397;P08397-4;P08397-3										23.682
MGP	P08493;P08493-2	27.3295	26.6781	26.4		26.5657	25.1789	25.1092	27.1922	27.1148	26.101	26.6743	27.3146	25.8856	27.6358	26.3094	26.1595		25.4771	27.6186	27.178	27.4057	27.1591	26.6185	26.9362	26.481		26.6874	24.4267	28.692	27.0469	28.8996	28.2534	27.8385	28.7895	27.6308	28.2604	26.9681	28.652	28.9401	27.6511	27.2215	27.6411	28.5799	27.1676	27.2471	26.9915	28.3049	28.2758
LPA	P08519;Q16609													16.7432																21.8782		23.0383		23.629	18.9554											21.7896		19.4433
PLEK	P08567																													22.9783													21.8742
CD14	P08571	31.3957	30.7251	30.59	31.1755	30.053	31.4102	31.3403	32.3231	31.6421	31.2715	30.5522	31.602	31.2861	31.2844	31.0406	30.6915	30.4739	31.1615	31.7765	29.4191	29.2239	30.0123	30.9992	30.9958	31.9487	29.6248	30.0479	30.7302	31.4009	31.2064	31.545	30.4995	30.6827	31.0429	29.8642	30.5192	29.9365	32.0634	30.7523	30.4356	30.5343	30.9562	30.1591	30.7603	32.7141	31.1216	30.5683	30.7342
COL4A2	P08572	21.2562	20.3774	20.6292		19.4909		18.6333	19.4957	18.4645		20.4091	19.5385	19.2924	18.2115			17.9212	17.4215	22.3808	21.0583	21.6606	21.0496	19.6603	20.2623	21.5437	19.4867	21.497	18.2478	21.8777		17.954	21.2532		22.4737	21.3448	20.4606	22.0124	20.853	21.6301	21.6068		21.3468	22.1817	19.3544	21.43	19.4092	21.4177	21.2289
PTPRC	P08575-4;P08575-9;P08575-10;P08575-8;P08575-7;P08575-5;P08575-6;P08575																19.9803								18.8219							19.8411							19.5103
MFI2	P08582;P08582-2									20.6792		19.3334		18.0865								20.737						19.8785		19.2498	19.5028				20.513			19.2583	20.1965	18.0153			20.3976			19.2723			18.7002
CFH	P08603;P08603-2	31.7061	30.9122	31.1212	31.1352	31.5051	31.4039	31.3402	30.9953	31.2808	31.1988	31.6275	31.6348	31.3829	31.4019	31.4356	31.3236	31.4817	31.3522	31.7679	32.1274	31.9996	32.0955	31.8324	31.699	31.2524	32.1674	31.7099	31.2991	32.4107	31.5294	32.8443	32.6264	33.3073	33.1608	32.4545	32.4451	32.3002	32.5745	32.4266	32.4934	32.8644	32.5316	32.6138	32.8574	32.5057	31.7103	32.6801	32.5885
SNRNP70	P08621-3;P08621-2;P08621
FCGR3A	P08637	27.2197	27.5934	27.7394	26.3733	28.1244	26.1415	24.07	27.6833	27.3236	25.8626	27.7794	27.6494	27.6448	26.4118	28.007	26.6306	26.3861	24.2437	27.5085	27.8076	27.4234	27.0242	26.8078	26.4472	26.3235	26.4853	23.1281	26.0328	27.5896	26.2789	28.3261	27.5576	26.7285	28.1822	26.0685	26.3408	25.8646	28.9858	28.4639	27.4613	26.7362	25.9784	28.2485	27.7282	28.5701	26.9943	27.245	26.2172
VIM	P08670;P12036-2;P12036	25.8065	24.7656	24.4047	21.6036	25.342	22.6203	21.5597	23.4101	21.0324	26.0876	25.837	24.3941	23.6269	24.7356	24.6973	22.9542	29.483	19.9731	23.9621	23.3074	22.834		24.7412	25.3106	25.4296	23.6129	18.3433	21.2137	24.0894	19.5062	24.2181	23.2421	23.6519	24.7716	23.2898			24.4506	24.9651	22.1808	22.2606	19.7327	21.9255	24.042	26.465	25.602	25.085	24.5611
SERPINF2	P08697;P08697-2;CON__P28800	29.9369	29.0377	29.4138	29.3814	28.5069	30.187	30.0707	29.4816	29.2295	29.6572	29.8923	29.5047	29.0816	30.3307	29.4906	29.6126	29.5592	29.4287	30.8471	29.8893	28.8465	29.6496	29.9365	29.7067	29.901	29.6773	30.0871	29.7628	30.0686	30.3837	30.1828	30.6104	29.7448	29.5786	30.1699	30.0663	29.9399	29.9316	29.3148	29.7753	30.5712	30.0334	29.5811	30.4208	29.8856	29.9417	29.7224	29.9942
RPS17	P08708
ANXA5	P08758	23.4437	22.5364	21.5314			21.57				20.5588	22.3499	20.1025	20.4694		22.3063		24.8636								21.7642	21.2883	22.4716		20.8407	21.88	22.3188			22.1938	19.5078	18.7758		19.9639	21.4638	19.8876	20.6345			20.5401	21.7894	22.3433	22.4402	21.0823
RPSA	P08865			20.5447																		21.9826									20.084				21.3254	20.1349	22.1603	22.0298	20.8965	21.8709	22.0737			21.273					22.2554
SNRPA	P09012
ENO2	P09104;P09104-2	25.3943	24.6554	26.6011	25.7863	23.2519	24.5529	25.3234	26.1261	27.0194	26.6419	26.0731	26.515	26.0549	25.7124	26.9085	26.2518	26.6526	25.141	25.0025	24.2469	23.9482	24.5999	25.1838	25.7504	27.9872	25.9228	26.3654	26.3427	26.3656	26.7102	24.8205	25.512	25.8882	26.3121	26.5777	26.1704	26.5471	27.0117	27.5718	25.9483	26.0058	26.3306	25.5954	25.9915	27.2145	26.3395	26.1289	26.168
HBQ1	P09105										24.5239															20.8918						25.676																	21.8025
DBH	P09172																			20.2362								20.2157				21.4824		19.9653
GSTP1	P09211	27.4195	27.1545	27.6667	25.905	26.611	26.2867	27.6379	26.9393	27.207	28.478	27.8733	27.5691	27.4492	27.5248	27.6976	26.5792	28.5399	26.0141	26.7855	22.4423	25.423	25.5783	27.5498	27.8724	27.1961	26.8177	27.6094	27.2893	26.704	27.0163	27.4229	25.1447	26.8433	27.1747	26.172	26.5969	26.2375	27.2745	27.1013	26.3387	26.5966	25.8793	26.3617	26.9197	27.7546	27.7507	27.1896	27.3514
LGALS1	P09382	27.2393	26.6741	26.8448	26.174	27.109	25.8848	27.0188	26.5612	26.7819	26.7217	26.9036	26.3663	26.267	26.1529	26.7253	26.211	28.257	26.142	27.1071	26.5898	25.6194	26.5179	26.8629	27.0665	26.9114	26.6579	26.003	26.4902	27.0372	25.7011	26.8452	25.9357	26.2107	26.7774	26.5008	26.4723	26.0806	26.5938	27.002	26.6276	26.2162	26.1102	26.8657	26.4732	26.5643	26.8066	26.7807	26.7103
QDPR	P09417;P09417-2	24.9524	24.6735	25.642	25.3567	25.1212	24.6238	26.0002	25.734	26.8137	25.5103	25.1333	25.2604	25.1916	24.3238	24.6555	25.2357	26.0209	24.5072	23.2055	25.0439	24.6999	25.6665	25.9081	25.3367	25.4153	24.5899	26.6087	26.1718	25.9794	25.2228	24.8166	24.4658	23.9721	24.9502	25.602	25.1014	25.3281	25.5098	25.7276	25.6883	25.2964	25.8198	25.0133	26.1179	24.2921	25.4238	25.4974	25.1021
HMGB1;HMGB1P1	P09429;B2RPK0																							24.1465						25.5027						25.8878	26.6687	26.2301			26.9895			26.6584			23.9982	26.9383	25.6331
FBP1	P09467	19.6869		19.9256														22.4329		21.7876			22.1967	21.7232											21.2799			22.7495							19.4917
SPARC	P09486	28.4914	28.0371	29.4393	29.3652	27.9603	28.6434	29.3766	28.8703	29.1159	28.8455	29.5336	28.5347	28.4473	28.6438	29.1708	28.6387	28.8955	28.1036	28.2603	28.0517	28.8182	28.1945	28.8163	28.9153	28.9434	29.3224	30.2391	28.9465	28.5786	29.7185	28.5444	28.6984	27.974	28.9599	29.1782	28.7519	28.9927	28.3596	28.6179	29.315	28.9354	28.9727	28.8776	29.0925	28.2028	28.9283	28.6639	28.7383
GSTM1;GSTM4	P09488-2;P09488;Q03013-2;Q03013
CNP	P09543-2;P09543																	22.3141																												19.3987	18.6596
CSF1	P09603;P09603-2;P09603-3	25.5455	25.0033	26.3062	25.3859	24.1488	23.0404	24.7121	25.0924	25.4206	23.9206	25.2736	25.1879	25.1209	24.4728	25.569	25.1751	25.4373	24.2119	25.2981	26.5939	26.9516	26.3504	25.3189	24.7575	24.8458	25.6091	25.4759	24.8643	26.4193	25.4602	26.4069	25.75	24.3046	26.7972	26.6269	26.1442	26.6607	27.1713	27.5852	26.8424	26.1953	26.0861	26.8778	26.086	26.0959	25.014	26.4651	26.2177
PDGFRB	P09619;P09619-2		20.2382		19.8927				22.4139	22.4374		19.2011	18.893		19.4495	18.9241	20.6341		17.9736	19.9611				19.4037																	23.2182		20.4061		19.8066		20.3126	18.8345
DLD	P09622-3;P09622;P09622-2		22.9001	22.4431	21.2329			21.3469	21.09	21.8279		21.6362	20.699	21.1232	21.9554	20.8947	22.6873	22.4007		22.1699				21.5976	23.1049	22.1798	18.9438	21.0903	22.7113	20.9486	22.4624			21.401	23.3631	22.4325	22.3881	22.9209	21.1557	21.8994	22.2387		22.4432		20.8169	21.7774	22.7014	20.4267	21.5378
HNRNPA1;HNRNPA1L2	P09651-3;P09651-2;P09651;A0A2R8Y4L2;Q32P51								21.9355														20.6127		20.6538																							20.0776	21.0703
SNRPA1	P09661
CTSH	P09668	27.0906	25.5414	26.2737	26.9504	22.4373	26.5316	26.4761	27.1145	27.6139	25.882	25.7382	25.9085	26.0528	27.0396	27.327	26.8355	26.9328	25.2423	25.6294			22.2108	26.3754	25.9966	27.3006	26.6576	28.2176	26.181	27.1239	26.6259	26.8234	26.3731	25.4655	26.2747	25.8933	26.3016	26.2891	25.6062	27.3455	26.5192	26.5136	26.4301	24.9976	26.5607	26.5985	26.4898	26.5672	26.6972
C1S	P09871	30.8729	30.4982	30.2746	30.1727	30.2348	30.5643	30.244	30.4616	30.2125	30.3811	30.8045	30.5586	30.3345	30.9958	30.6235	30.2742	30.2909	30.0902	31.0237	30.3735	30.3574	30.5107	30.4771	30.3744	30.7329	30.5164	29.9004	30.4304	31.4506	30.6244	30.7221	30.4102	30.8262	31.341	30.5799	30.709	30.6822	31.0707	30.8007	31.0694	30.7742	31.2174	31.1599	30.6315	31.1056	30.6437	30.7978	30.8707
PARP1	P09874				18.6803				18.11											19.0537		20.9873		19.9522					17.7209	17.289			18.8547	20.2776				19.0029	17.8504		18.9321	18.4177	18.7175			18.822			19.8725
ALOX5	P09917-3;P09917;P09917-2;P09917-5;P09917-4
UCHL1	P09936	21.8263	20.9134	21.5067				24.112	21.5719		24.1619	22.7877	23.3369	22.1969		23.4669		20.9757	22.3284		23.1839					22.3566		22.3736		21.9643						22.2401			24.1807	25.6853	20.543	22.0783			23.5094	25.1816	22.4888	22.7397
LTA4H	P09960;P09960-4;P09960-2;P09960-3	22.705	21.9101	20.1506			20.6351				22.531	20.715	21.7523	21.396	24.2738			23.258		19.8404				20.3338	19.9297	22.458				22.6585		22.9301		25.6145	21.7143				21.6328		19.4681				19.9904	22.4309	22.7632	22.2142	20.1121
ALDOC	P09972	27.3222	27.8467	28.4277	28.0357	24.4564	27.6179	28.393	28.0755	28.5626	28.4484	28.0448	28.3558	27.9583	27.7811	28.26	28.177	28.464	27.6916	27.1627	27.3248	28.1318	28.0323	28.4078	28.3977	27.8203	27.8498	27.9332	28.2693	27.4484	27.9883	27.4473	27.6525	28.8318	28.2108	28.3362	28.5944	28.1454	28.6501	28.9592	28.6096	27.8508	28.5621	28.3572	28.0747	28.5216	28.3848	28.5072	28.3925
C4A	P0C0L4;P0C0L4-2;CON__ENSEMBL:ENSBTAP00000007350	30.0445	29.4846	28.7192	29.4485	27.292	28.5856	29.6647	29.919	29.4769	29.5923	28.729	30.1091	30.4049	28.7759	28.9761	30.4224	30.2715	29.6246	29.5261	27.6182	27.0317	28.2021	29.0517	28.8741	29.5758	29.4418	29.2971	28.623	30.1801	30.8394	29.3662	29.8614	30.4219	29.1209	28.6576	29.0022	29.016	29.0721	27.9047	28.0863	30.1115	29.1597	28.1841	29.2109	29.9299	29.4034	28.6612	29.9239
C4B	P0C0L5	35.7899	34.7507	34.6359	34.8473	34.3564	34.4425	35.458	35.2067	35.0193	35.2556	35.4538	35.1576	35.3906	34.5359	34.9593	35.5254	35.4198	34.4397	35.1926	34.3288	34.0349	34.6493	34.8621	34.8439	34.8301	34.4898	34.5162	34.7659	35.5352	34.7338	34.8024	35.0335	35.1578	35.0244	34.6826	34.4783	34.5626	35.1342	34.9287	34.7757	34.6662	34.7919	34.4696	35.4829	35.3905	34.9621	34.6199	34.8315
H2AFV;H2AFZ	Q71UI9;P0C0S5;Q71UI9-4;Q71UI9-2;Q71UI9-3				23.0735	24.1782									22.346	21.8935						23.6454				25.3705																	24.1629			22.5148
HIST1H2AJ;HIST1H2AH;H2AFJ;HIST1H2AD;HIST1H2AG	Q99878;Q96KK5;Q9BTM1;P20671;P0C0S8;Q9BTM1-2	25.6688	27.1411	22.4749	24.9569	28.8414	25.9823	22.8672	22.4591	24.5265	26.8248	22.1885	27.0315	23.3855	26.6971	23.4504	24.0241	27.6467	26.5968		23.8768	26.9806	23.3756	28.2994	28.2907	28.4737	23.617		21.9867	27.5836	22.3604	24.1929	25.8648	28.9172	23.8233	22.6878	24.4958	23.098	27.1658	26.7584	22.5658	24.3658	23.9749	23.9551	24.9758	27.9519	28.3845	27.8051	28.0281
SAA1	P0DJI8;P0DJI9-2	25.0782	26.1506	28.5328	28.3832	27.3414	25.5413		22.6679		26.0696	27.3272	25.096	23.4184	26.495	23.6837	21.2808			29.6329	25.9838	26.0149		24.8957	25.211	26.2818	28.6668	21.9496		21.9274	27.9515	29.8418	30.5831	25.9706	27.638	25.5136	25.9421	26.483	27.1701	19.3962		27.5171			26.1846	26.1838	26.4845	27.8031	27.075
SAA2	P0DJI9	24.2375		25.5716	25.6257								22.5879		22.895					25.5128		23.5201									23.3351	26.428	26.8886		23.1958			23.2964							24.3831		23.4844
CSH2;CSH1	P0DML3;P0DML2;P0DML3-2;P0DML3-3;P01241-2;P01241;P01241-4;P01241-5;P01241-3;P01242-3;P01242;Q14406-4;Q14406-3;Q14406-2;Q14406;P01242-4;P01242-2																								21.5517																						21.6776
HSPA1B;HSPA1A	P0DMV9;P0DMV8;P0DMV8-2	21.0658	21.6372	19.7026					21.4046		23.0875	21.7371						22.8816	20.7373					21.6443	21.0541	21.4567				21.2098	21.7826	22.6927			22.8753	20.9681		21.0185	22.6327	22.6857	22.6447	22.4198	21.5982	19.623	20.4322	23.3534	20.8474	21.4235	22.5999
	P0DOX2	26.4078	25.9895	25.1307	25.1391		29.8647	29.0881	26.0719	25.7037	26.5193	26.3897	28.5041	27.0804	26.3901	24.7999	27.7992	27.2735	28.1829	28.3209	21.8393	25.5675	26.4739	27.3237	26.9771	27.2759	25.8099	27.1669	28.395	25.453	24.2837	29.5552	29.2462	29.2302	26.2947	27.922	26.4054	26.1641	26.0649	26.197	26.4889	27.7916	25.8366	27.1575	26.1367	26.9263	27.3858	27.556	27.5637
	P0DOX3		22.7219					22.9829		22.715	23.552	22.1213	22.2716	24.1686			23.8568	22.3923		22.7788				23.4385	22.8511	23.1905		21.5302	22.7724	22.3263		24.6902	23.3548	28.0189	22.9873							22.0085	18.711		22.4273	24.189	23.2579	22.4253	20.4431
IGHG1	P0DOX5;P01857	34.8077	34.2612	33.7672	33.8779	32.1745	35.7809	34.8064	34.7144	34.2024	34.2546	34.3613	35.3936	34.3585	33.9476	33.0221	35.4237	35.0586	33.9952	34.6196	31.5069	32.3011	33.1988	35.1766	34.87	34.5907	34.3191	34.5776	34.8036	33.7133	32.7994	35.99	36.1445	35.1073	34.111	35.2653	34.4534	33.6711	33.8138	35.0218	34.3337	35.6386	34.216	34.3722	34.2536	34.2529	35.0208	34.5881	34.7075
	P0DOX7	28.3383	26.5748	26.9979	26.9958	24.7789	30.0919	28.812	27.6747	27.4189	28.1714	27.2327	29.1257	27.6164	28.1908	27.2957	29.229	28.9799	26.6364	28.1652		26.2331	27.4273	28.55	28.3524	29.535	27.6517	28.6177	28.5722	28.0762	27.4323	30.8902	31.4158	29.8173	28.347	29.8891	29.3941	27.363	28.8961	29.2653	28.6277	30.1837	29.4274	28.7726	28.2449	29.3575	28.5049	29.2787	28.9567
IGLL5;IGLC1	P0DOX8;B9A064;P0CG04;CON__ENSEMBL:ENSBTAP00000014147;CON__Q1RMN8	31.6163	31.2165	30.348	30.529	29.4833	33.2282	32.2064	31.4681	30.738	31.0271	30.9446	32.5955	31.3074	30.6523	30.0473	32.2272	32.1708	31.691	31.9249	29.1643	30.3315	31.1158	31.8718	31.5212	32.0118	31.3439	32.4152	31.3568	31.1851	29.6537	33.0614	33.4149	33.0142	30.8725	32.5471	31.3032	30.9293	31.182	32.7748	31.8519	33.2332	32.67	31.4954	31.0914	31.9869	31.6744	31.8857	32.4243
	P0DOY2;P0CF74	28.5529	27.7071	27.9312	27.8053	28.6516	30.6302	29.6294	29.134	28.1984	28.2481	28.0348	29.5786	28.4576	28.1381	27.1729	29.7571	29.3614	27.2502	29.3915	25.565	26.2317	27.5911	29.3106	29.4422	28.3525	27.8129	29.4661	28.899	27.8745	25.9368	29.309	29.2081	29.2625	27.6972	29.4572	27.909	27.094	27.5057	29.501	28.9132	30.2638	29.7715	26.5151	28.3434	28.997	29.443	29.0588	29.5728
	P0DP25;P0DP24;P0DP23;P27482	26.4664	25.4841	28.1847	27.7431	26.7849	24.4651	26.699	25.7393	26.8683	27.28	28.4335	27.3443	27.0392	25.998	28.2036	24.4053	28.598	24.6859	25.7025		26.6587	26.6988	27.2564	27.9682	27.4138	28.5213	27.9423	26.2905	26.9297	27.5326	27.801	24.8728	26.5542	28.1834	27.0574	27.4072	27.3224	28.2281	28.709	27.52	26.0873	26.2346	27.853	27.1526	29.6921	27.2518	28.124	27.5696
	P0DP58;P0DP58-2	28.7797	28.8214	29.7192	29.5092	30.025	27.9372	28.4806	29.3389	29.8833	27.9599	28.0875	29.8526	29.4507	28.3389	29.0381	29.1832	29.5942	28.7232	27.7757	31.2854	30.9431	30.9434	29.2538	28.8169	29.3281	29.7367	30.2181	28.7611	28.3021	29.6346	28.4051	29.2681	27.5345	31.0092	30.34	29.9992	30.0222	29.4192	30.6369	29.8762	28.1621	29.1949	30.275	28.1281	28.9604	28.8574	29.8868	29.471
SRGN	P10124																									21.5724				22.1623	21.9626	24.186	21.3478	21.6374	22.9581	23.284			24.5729	24.6328	21.5176	23.488	22.2862		23.3111	24.1137		23.4528	23.178
RNASE2	P10153		24.2664	22.9103	25.7098	24.9459				25.624		25.7924	26.1545	25.9693			24.8704	24.138		27.0105		23.7611						25.0122		22.8848		27.3375			27.6655	23.082			26.7753	27.5943	23.7802	26.71		23.5398		28.5764		26.2839	26.045
GAA	P10253	22.7657	22.4677	24.0394	23.0769	20.1452	21.0186	22.7209	22.8115	23.0336	21.8328	23.5915	20.6864	22.0813	21.0081	22.6797	22.7107	23.9718	20.133	21.6298		20.1362	22.3536	21.3269	22.3404	22.7382	23.332	23.7412	23.5882	23.221	22.0696	21.573	22.299	19.3587	22.5774	23.4327	21.1523	23.0584	22.1106	23.812	20.9688	19.9697	21.7658	22.7797	22.8701	21.9948	21.241	21.8711	21.9108
HLA-C	P10321;P10321-2	21.5771	21.5705	24.3241	21.6141		22.4509	22.6315	23.3061	22.6983	22.9223	22.3196	22.1069	22.4866	25.329	22.7022		20.9966		22.6221	24.3814			23.7755	23.5689	22.8119	23.6603	23.1983	21.5907	25.9377	22.2008	26.4018			25.3093	24.3157		24.3224	26.6357	25.1043	23.1559		24.5236	23.249	21.8145	26.0358	24.0069	25.105	24.6951
HIST1H1E	P10412;Q02539
SPP1	P10451-4;P10451;CON__P31096	30.752	30.2364	30.7467	30.2599	30.8044	29.7432	30.3018	30.0767	30.4932	30.0892	30.7688	31.1618	30.7334	29.5212	30.4362	30.0629	30.5748	30.0972	30.4866	32.604	32.0001	32.6184	31.0677	30.8664	30.3762	30.3192	31.1419	29.6868	31.3772	30.9654	32.9493	30.837	30.7694	32.5125	32.5183	32.0582	31.7973	33.3334	33.5711	33.0697	32.1699	32.2528	33.4829	31.8722	33.0797	30.6597	32.6044	32.7547
SPP1	P10451-3	22.9135	21.7006				22.0052	21.4417				22.4855	22.9636				21.8472	21.5102			24.9737		25.9258	22.6926	22.0594			22.5399		22.4478		22.7833			22.8846	24.8101		22.724	26.0226	26.6234	23.6163		22.7942	26.1882	22.5244	24.4257	22.6053	24.8061	25.0737
PTPRF	P10586-2;P10586	23.3042	22.879	23.7818	23.4765	20.9048	21.7955	23.8364	23.5556	24.2725	21.5269	23.0797	24.0179	23.9279	23.4346	24.3963	23.2567	23.6427	23.2288	22.4468		18.7429	21.5609	22.5938	23.2386	23.0655	22.0154	22.9027	24.2789	22.5033	24.1913	21.0314	22.3286	20.0171	22.6713	23.0713	22.6809	23.8397	24.028	22.8739	24.2843	21.7085	23.1336	23.5025	21.6143	22.6418	23.312	22.3503	22.7207
TXN	P10599;P10599-2	27.0377	26.233	26.776	26.8393	22.6911	25.9235	26.8534	26.6809	27.7056	27.8687	26.7937	27.2997	25.2259	26.4533	27.2654	26.2742	27.2903	25.039	26.323	24.7082	24.9284	24.9283	26.8444	26.5648	27.4566	26.0132	26.4813	26.6767	26.4768	26.5217	28.4148	25.7223	26.6617	26.9168	26.5495	24.366	25.7033	27.7713	26.967	27.2239	26.2924	26.237	26.0104	26.3655	26.9879	26.3618	26.7048	26.1524
CTSA	P10619-2;P10619	22.5019	22.7389	21.709	23.3748			23.8889	22.6926	24.0931	21.0863			20.572	22.249	22.1233	22.3244	22.5458	22.043	21.4028					21.1439	22.6473		22.5496	22.3958	22.7292		20.4703			21.592	21.8261	23.8492	21.8126	22.0141				22.8243		20.7573			21.8493
MAPT	P10636-2;P10636-6;P10636-3;P10636-5;P10636-8;P10636;P10636-9														19.8133	20.5449		18.8957																	22.6696	20.4693	17.6944		22.4064		20.1816			20.0088		20.8464
C7	P10643;CON__Q29RQ1;Q12884	30.9095	30.8812	30.6905	30.6088	30.6231	30.772	30.9954	30.6512	30.4659	30.8192	30.8837	30.9581	30.8093	30.9508	30.9324	30.4158	30.5306	30.6411	30.8395	30.658	30.8567	30.4695	30.8849	30.9191	30.6066	30.9383	30.2794	30.0839	30.685	30.5673	30.7822	31.32	31.3622	31.6789	31.0771	31.0517	31.148	31.3773	31.1769	31.3196	31.0882	31.3684	31.6688	30.9909	31.5947	30.7506	31.0231	31.0029
PRKAR1A	P10644;P10644-2		21.541							22.6985		21.9629	22.3293	21.5006				21.9739			24.8518	23.2272	24.1848		21.6439						21.1924			21.8714	20.9845	21.6581	22.5986	23.1509	22.0293	20.7017	22.4943		21.8755		22.9721	22.0728	21.9196		22.0554
CHGA	P10645	29.7743	29.5465	30.2467	30.291	29.5051	28.4895	29.4606	29.9421	30.2685	28.7869	29.5	31.0441	30.7753	29.1756	29.7486	30.0697	30.394	29.5892	28.5937	30.7885	31.0351	31.2334	30.1143	30.1151	30.1452	29.9951	30.4702	29.634	29.3016	30.6003	30.4776	29.8137	29.8441	32.4973	31.7973	31.4991	31.6698	32.3403	32.0728	32.3999	31.086	31.7983	31.7613	30.8778	31.5489	30.1292	32.1344	32.1538
KIT	P10721-2;P10721		21.5668	23.3387	23.2016		21.3653	23.3033	22.2395	22.3455	22.1629	23.2978	21.1133	21.2975	19.6791	23.3269	23.0853	23.7401	22.2574	22.2886	20.2552	20.7134	21.8984	22.8546	22.8024	23.4975	20.7634	23.6426	24.1203	23.3336	22.9467	21.8623	23.6127	22.6862	23.7381	24.627	24.4901	23.7562	23.6996	24.5311	24.0533	21.2697	23.5064	23.827	23.572	23.2918	22.8629	23.5924	23.0561
RBP3	P10745	20.2692	18.6658	21.7105			19.9097			20.9514			19.8441	19.0534			19.8545	19.0321										21.5703			24.7149					21.3133			18.5637	20.8889			19.412
ESD	P10768	22.0856	23.0925		21.3683			21.8265	22.6174	22.5106	25.5612	23.3501	23.7825		22.9505	23.264	23.0995	24.2863	23.5351	23.1159	21.3596	25.2976	20.6148	22.0978	22.9592	23.525		24.2213	21.5997	23.8468	23.0785	26.3045	22.4567		21.6987	22.0527		22.1045	24.6317	24.8485	23.1567	24.1961	23.8264		21.968	26.0199	23.9587	22.9714	23.6631
HSPD1	P10809;P10809-2				20.8458	21.812				19.8931	24.0099					20.7221		19.1102								22.2607						20.8477											21.1479				19.5994
CLU	P10909-6;P10909-4;P10909;P10909-5;P10909-2;P10909-3	35.26	34.6108	35.7956	34.6604	33.7913	34.695	35.0273	35.2207	35.0111	34.9136	35.1515	34.4004	34.8089	34.296	34.9257	35.0222	34.9376	34.0976	34.7768	34.1593	33.8635	34.6	34.6998	34.6492	34.5775	35.0333	34.6767	34.8087	34.717	34.1168	34.1677	34.366	33.9635	34.7658	34.9019	34.6711	34.5287	34.228	34.7609	34.4354	34.1091	34.6376	34.7902	33.9333	34.4997	34.6461	34.3809	34.3983
HSPA5	P11021	25.1687	25.9599	26.251	25.5372	25.3234	24.2637	26.1481	26.3182	26.0188	26.3402	25.9037	25.9819	26.007	25.8366	25.9304	26.0904	26.1402	26.0034	25.8231	25.1181	25.2702	25.3695	25.8754	25.905	25.972	26.2655	25.6654	26.5037	25.4766	25.9222	24.9349	25.0976	26.1664	26.2014	25.7144	25.9524	25.961	25.6618	26.4137	25.8678	25.3132	26.0135	25.9658	25.6393	25.4791	25.7706	26.4418	25.4294
LAMC1	P11047	23.952	23.0261	24.3154	22.4467		23.1009	23.1518	23.9252	23.3767	23.2668	22.2491	23.6583	23.5279	23.9486	24.4936	23.3311	23.6067	22.7342	22.3413	22.4445	19.7378	21.963	22.4737	22.4157	23.6027	23.5895	23.282	23.4159	23.0117	23.6166	22.5847	23.6952	23.0384	24.2902	24.6252	24.0959	22.9763	23.4769	23.6996	23.9289	24.2268	23.6605	23.4247	23.8995	22.6787	22.5515	24.1067	22.8013
ACP2	P11117;P11117-2			21.7598														20.7658					20.665
HSPA8	P11142;P11142-2;P54652	22.6666	23.2972	22.7177	21.6832	22.5758	22.5687	20.1562	19.5885	21.3438	26.1365	23.8313	24.637	22.5043	23.4442	21.3533	20.8119	25.7826	21.3535	21.4626		21.0466	20.3108	24.5422	24.1242	24.1826	23.2721	22.2296	21.6698	22.734	21.1516	26.7708	21.1159	25.9915	23.9618	23.0435	21.0961	23.4265	24.1122	25.2842	22.9873	21.8341	23.059	22.7296	23.3854	25.4045	25.019	25.2026	24.7984
SLC2A1	P11166		22.6222								25.3127		21.8716																			25.5654							20.1971	21.7306						23.7066			21.9323
EPB41	P11171-4;P11171-3;P11171-2;P11171;P11171-6;P11171-5;P11171-7		19.3418								25.2772	19.6006	21.4262												22.3732	23.0099		23.6332	24.0754	23.0638		25.573			22.8174	22.5597		23.6807	21.9763	21.3189			22.4534	23.9821	21.7513	23.2618	22.6974	21.7469	21.67
PYGM	P11217-2;P11217		19.9369				20.1773			18.4309	18.7278		20.5547					20.3608									20.0745							20.7487	19.253
MBL2	P11226		24.2523			23.9102								19.7804																												19.0774
SPTB	P11277;P11277-2;P11277-3	19.7772	20.0237		17.5578	22.4127	21.1753				26.2512	21.3666	22.3251	18.9283	19.9885				16.406	19.583				18.7917	19.0575	20.2513		19.7626	21.2327	20.7602	21.6062	25.9079	21.2118	19.7854	20.6722	19.588		19.0887	20.0482	21.623	20.6751		20.4474		20.7895	24.2523	20.4669	20.7773	20.5209
LAMP1	P11279;P11279-2	24.7432	23.3141	23.2653	23.5065	22.9069	22.9536	22.9894	24.6159	25.2382	23.2274	23.8534	24.2493	23.805	21.3825	24.8548	24.3131	24.4899	20.4675	24.3294	21.5525	22.7148		23.873	23.7862	25.5737	23.5081	24.25	24.1832	24.7827	23.9567	23.3484	25.0871	22.9676	24.2196	24.929	24.4446	23.0881	23.4239	23.8241	24.231	24.2576	24.5396	24.0996	24.799	24.0641	24.1694	24.768	24.4618
ACADM	P11310;P11310-2		19.2373							18.2439					20.4887			19.8809									20.6834		20.1192	21.2133		22.3628				21.1014	20.1502	21.6556	21.759		22.3798	22.9199	21.9476	20.8342				21.5382
FGFR1	P11362-9;P11362-8;P11362-20;P11362-2;P11362;P11362-16;P11362-11;P11362-10;P11362-4;P11362-3;P11362-7;P11362-19;P11362-21;P11362-18;P11362-13;P11362-12;P11362-6;P11362-5;P11362-14;P11362-15	24.8358	24.8155	25.636	25.9031	21.791	25.2943	25.6139	25.5115	26.1074	25.2401	25.5492	26.0154	25.6939	24.5338	26.3012	25.9634	25.9319	25.1222	23.6185	24.3535	25.4082	24.3595	24.9339	25.3862	25.2155	25.9713	25.3456	26.1907	25.7504	26.175	24.6036	25.1127	25.4569	26.2795	25.3304	26.157	25.7346	25.9082	26.8036	26.1761	24.6329	25.6192	25.0215	25.6276	25.3907	25.3369	25.9068	25.3447
TOP1	P11387																					20.4165					18.8421
G6PD	P11413;P11413-3;P11413-2																	20.9613																														18.9584
PSG1	P11464-3;P11464;P11464-4;P11464-2				21.4406
PSG2	P11465
MTHFD1	P11586										19.5136																																19.3349
CETP	P11597-2;P11597	21.4525	19.3092						21.7463	20.9077					24.2848				19.7343					21.0339						22.9331				21.9244									20.1041
SCGB1A1	P11684	25.9805		22.3596	24.3469		24.8648	24.138	24.1499	22.501	25.1913	24.0461	25.0018	24.5566	25.3523	24.7247	21.6323			25.0982				24.6397	23.9413	24.5521	22.9534	22.4001	24.7917	28.2942		22.3686		24.7093				22.7243	23.5519		24.04	24.1751	25.4622	24.1374	24.5287		23.9474	23.6225
IGF2R	P11717			17.2973	16.7422					17.8185		16.9559		17.9314		15.9661		16.124		16.1408												17.9614	18.8137		16.6478	18.8776		18.198	18.7634				17.7777		17.543	18.223	16.7916	17.586	17.4625
ADH5	P11766																																20.6955
MS4A1	P11836;P11836-2
PABPC1;PABPC3	P11940-2;P11940;Q9H361;Q13310-2;Q13310;Q13310-3
PCNA	P12004
COL11A1	P12107-4;P12107-3;P12107;P12107-2	20.4121						19.3535							21.3479									19.2648												18.4245									19.5705
COL6A1	P12109	29.1639	29.315	30.1764	29.4911	27.0101	29.1533	29.2377	29.918	29.7587	29.578	29.4586	29.2389	29.4455	29.1967	30.0202	29.7649	29.7549	28.4034	28.4875	27.5086	27.9455	28.4463	29.1339	29.5782	29.712	29.1889	28.9355	29.5431	29.3875	29.349	29.0858	29.7398	28.9304	28.8923	29.4212	29.1108	28.7118	28.8604	29.3685	28.6417	28.5165	28.7012	28.6026	29.596	29.4085	29.331	29.1956	28.9252
COL6A2	P12110;P12110-3;P12110-2	21.3803	22.5482	22.7837	20.8484	20.1177	21.7443	22.0376	21.9841	21.8459	21.9823		21.7612		23.0034	23.4332	20.5178	20.6819	21.3322	21.9371				21.3676	22.6726	22.3475		21.0956	22.3585	20.7918	19.5105		20.4866	21.5027	22.0874			20.7938		21.69	21.4172	19.7815	21.2222		19.0777	20.5743	22.3452
COL6A3	P12111;P12111-2;P12111-4;P12111-5;P12111-3	25.8434	24.9615	25.1674	23.3827	21.8902	23.9222	24.1729	25.1716	24.5839	24.5326	24.3255	24.6072	24.3957	26.2156	25.6894	23.6641	23.9787	24.2359	25.1843	23.8016	23.5682	23.7372	23.9857	24.1841	24.8761	23.5849	23.4369	24.8474	24.4457	24.7929	23.985	24.4689	24.7796	24.4933	25.2835	23.9194	24.0474	24.1232	23.5533	23.9895	23.6472	24.1135	24.3827	25.3935	24.0683	24.4515	24.6334	24.1132
F5	P12259	28.198	28.0707	28.3195	28.8879	29.2542	28.5922	29.0477	29.1633	28.8702	28.8351	29.5223	28.0152	27.8096	28.2205	28.6348	28.8289	28.9074	27.668	28.457	29.1508	29.2213	28.6943	28.4044	28.713	28.8665	28.2247	29.4119	28.7161	28.6603	29.4701	28.635	28.6297	27.5347	28.9025	29.0569	28.7362	29.2334	28.7087	28.569	28.0625	28.9731	29.0486	29.3543	28.7324	28.0903	28.7151	28.663	28.9061
IMPDH2	P12268;P20839-2;P20839-4;P20839;P20839-3;P20839-7;P20839-5;P20839-6
TPR	P12270;P12270-2
CKB	P12277	23.0636		23.5591	21.5682				22.8765	21.5795	26.8341	23.1733	25.8129	21.0196	21.62	23.4608	21.5503	26.3552	22.5003	23.0037				23.6848	21.7497	26.6921	21.2659	21.9308	20.7496	22.6573		25.2352	21.9981		21.5074	21.6379		20.5303	24.4705	26.613	21.1842	25.4216	21.6474		22.1213	28.4226	24.6047	23.9781	23.994
FCGR2A;FCGR2C	P12318-2;P12318;P31995;P31995-4;P31995-3;P31995-2;P31994-5;P31994-2;P31994-3;P31994-4;P31994	23.8669	23.4633	25.095	25.7756	25.5777	24.5221	24.9525	25.1159	25.9275	25.2813	26.0993	24.7108	24.5883	23.9078	24.3451	24.9264	25.5536	24.0544	25.4705	23.9734	25.2818	25.9177	25.0592	24.7822	24.8667	24.3554	25.4423	24.3595	25.5145	23.9238	25.7891	25.5765	24.606	26.6012	24.6847	22.7778	24.7523	25.4454	26.7289	25.1069	25.2793	24.5954	26.5267	25.4324	26.6714	24.5918	25.2926	25.286
ACTN1	P12814-2;P12814;P12814-3;P12814-4										18.615							21.6479																												18.599	17.1251
ACE	P12821-2;P12821;P12821-4;P12821-3	20.1154		18.5515			19.8607		21.5275	21.6621				20.0399	19.3835	21.723	19.4797	20.7868						19.2893				18.9852										19.009	21.9907				18.5032		18.8994	19.5961	19.7355		19.2645
MYH7;MYH6	P12883;P13533							20.1468		18.9567		20.1641	20.8567	18.6129		18.1748										19.4993	20.4944				20.2902	23.2215	20.2115			20.5419	19.6346		21.6098	22.6983		21.7396	20.5827		21.9913	19.5287		20.9409
PEPD	P12955-2;P12955;P12955-3			20.884	20.6972					19.9263			20.1363	19.7984		20.165		20.9296						21.5268	20.9091		21.0971		21.2018	21.085		21.865				22.0361		21.1271	21.7565			20.5964	21.0955			20.2115		21.052	21.5839
XRCC6	P12956;P12956-2																																	21.9761														18.8562
XRCC5	P13010		22.0329				23.4582				24.0709	21.0149	20.9606		22.4269				21.8022			20.9525	20.4683	20.9942	20.6961							23.2288	20.7403	21.6541		19.3972	20.2741		19.7526							22.7484			18.8979
IFI30	P13284	24.8707		24.7166	24.5162		23.6241	24.0638	24.7347	23.9785	22.9872	25.6664	23.4309	22.0656	24.5294	23.4044	23.5573	25.9512		24.2364				24.5353	22.1508	23.456	25.1457	25.4674	25.2834	26.9966	24.9831	22.7654	23.2169		24.6492	25.1779	22.9248	25.6597	24.526	25.1796	23.7408	21.8547	23.4193	23.6455	24.6157	25.7022	23.9503	24.2851	22.6779
LAMP2	P13473-2;P13473;P13473-3	27.1103	24.5025	27.325	26.6219		26.5017	27.0119	27.1523	27.527	25.9347	26.597	27.7631	27.4944	26.3354	27.7996	27.1206	27.1151	24.1225	26.3466	22.0826	21.9907	24.3209	26.6463	26.1203	27.2083	25.8397	27.6171	27.1346	27.306	27.5311	25.9088	27.0172	25.4434	26.0203	26.5085	26.3061	26.1939	26.3752	25.5918	26.6978	26.3326	26.747	27.1537	26.3588	26.6322	26.8465	26.7035	26.9738
RNH1	P13489	21.458		20.8307						21.599	23.8234	20.7219	22.8465	19.9449				22.234		23.0188					21.1536	22.7261	20.7676			22.6269		25.4971			21.2918	21.3224			21.4781	23.3053	21.9634	20.0565			22.1285	24.9012	23.6763	22.3758	21.6981
BMP1	P13497-3;P13497-4;P13497-5;P13497-2;P13497-6;P13497																															21.7496		23.378	23.1259	22.058			23.1216		22.3824		23.6494		23.7152	24.3242		21.768	23.2601
SCG2	P13521	27.7297	27.2376	28.3312	28.5079	27.2335	27.3735	27.7759	28.409	28.8049	27.1851	28.125	28.7614	28.6825	26.8854	28.5594	28.4467	28.54	27.9162	26.5255	28.714	28.2374	28.5888	28.2093	28.1858	28.3484	28.4852	28.7383	28.3603	27.5115	29.0295	28.0247	28.1376	27.9558	28.9374	28.7272	29.211	28.9584	29.4246	29.7862	29.6778	28.1642	29.226	29.5388	28.0259	28.6727	28.3827	28.9402	28.9779
NCAM1	P13591;P13591-5;P13591-6	30.4879	30.3188	30.9841	30.658	28.9724	30.1173	30.2605	30.6054	30.6591	30.1542	30.372	31.365	31.2362	30.0267	30.9621	30.6645	30.7294	30.2182	29.6	30.1573	30.2949	30.5499	30.7826	30.4048	30.8775	30.335	31.1175	30.9589	30.6329	31.1676	30.1276	30.9659	30.3918	31.1238	31.0755	31.163	30.7581	30.9141	30.8378	31.616	30.5543	30.98	31.1857	30.1146	31.0069	30.6124	30.9468	31.0771
ICAM2	P13598	24.9744	22.3216	25.1776	23.6656		24.8754	21.786	25.6227	24.6154		23.1197	25.7942	24.9998	25.5282	24.6209	24.3506	23.5933	23.9304	25.6243		22.1571		23.5677	23.8326	25.9582		23.9436	21.2597	25.3572	25.0925	25.266	25.428	26.1499	25.6698	24.6426	22.8891	23.0243	24.8936	23.5439	24.1684	24.2353	25.5917	24.4651	22.9224	24.9961	24.6449	24.4732	22.7614
VCAN	P13611;P13611-5;P13611-3;P13611-2;P13611-4	22.9677	23.3818	24.1595	23.5933	20.5473	23.0918	22.1203	23.3066	23.2966	23.1277	23.908	23.7068	24.3201	23.7104	24.0246	23.6116	23.3064	22.8675	22.911	22.1949	23.0806	23.0375	23.3036	23.3369	23.0591	23.6272	23.4494	23.8511	22.9089	24.1143	23.3595	23.8833	24.0873	24.3561	24.0148	24.7573	23.4135	24.4537	24.7521	24.5672	23.9847	23.4323	23.3676	24.3249	24.6715	23.4946	23.8394	23.9985
EEF2	P13639			22.4747								20.1973						21.3536						19.3128		20.414		22.5569	21.0414	19.0099	20.1863			24.6146									20.1524	21.0119		19.9571	22.4517	21.8188	20.9174
PDIA4	P13667	20.6487	21.0803	19.6732			22.0152	20.7959	19.2842	21.6621	20.8877	19.5443	22.1003	19.6874	19.9264	20.4066		21.9189		20.3179		22.3014		21.0377	21.7018	20.6318			21.6891	21.6413	21.6664	23.9078	23.8546	23.2995		18.7444		19.5619	22.8024	21.0536		19.4504	20.3712		19.1501	20.4718	21.4274	20.3187	21.6512
C6	P13671	27.7125	26.7934	27.24	26.9275	26.3006	28.0452	28.1503	27.0702	27.1438	27.6732	27.0826	27.1734	27.6028	27.718	26.9838	27.1549	27.1674	26.9242	28.1442	27.8695	26.3111	27.0971	27.3943	27.8063	27.1688	27.6278	26.4758	27.675	27.2372	27.27	27.9359	28.7495	28.4788	27.8662	26.5322	27.2372	27.3743	27.1176	27.3066	27.2671	27.7813	27.4668	26.864	28.3166	27.278	27.3091	27.4496	27.791
TPT1	P13693;P13693-2;Q56UQ5			22.5174						21.8135	23.7752				22.7239	21.9979		23.0625		23.2363				23.4719		23.3026			21.7093	22.2431		22.8877								24.3335						21.6846	23.1215
ALAD	P13716;P13716-2		22.1224								27.5342	24.2773	22.1071		24.0221						22.2169			21.4458	22.5121	22.5994						27.1133							23.4705	24.3668						25.8132	23.2113	22.3687
PRG2	P13727-2;P13727								23.2376																																	24.2273
LCP1	P13796;P13796-2;Q14651	26.7046	26.7592	25.6633	25.7756	25.0402	27.4737	25.0107	24.4893	23.7946	25.2817	26.2941	27.5701	26.7584	27.0924	25.804	24.1385	26.3211	23.7392	26.2649	22.4418	21.4066	22.5086	26.3326	26.0954	25.9564	24.7156	23.9071	24.741	25.8543	25.3954	26.3543	20.3928	30.193	25.624	24.076	23.397	25.1068	26.0508	24.6715	23.8188	25.0081	21.6768	19.9408	26.0203	25.9683	26.9311	26.3046	26.3485
APEH	P13798										22.7854																					24.5921														23.3007
ETFA	P13804-2;P13804																	18.6423
CD59	P13987;P13987-2	28.5155	27.5849	28.9982	28.2147	27.3039	27.9308	27.9952	28.1688	28.1819	26.962	28.3992	28.8709	28.6722	27.7777	28.3311	28.0418	28.2972	27.9658	28.485	28.976	29.459	28.8069	28.5497	28.3024	29.4411	28.4209	28.8834	27.9393	28.5555	28.5429	28.7739	29.5818	28.6454	29.7311	29.4363	29.4682	28.7096	29.3666	29.7233	29.1382	28.4915	29.091	30.1379	28.6927	28.434	28.12	29.0507	29.4936
GFAP	P14136;P14136-3;CON__H-INV:HIT000292931	24.3304	23.3931	25.9214	21.83		23.8781	21.1583	24.0461	23.9504	29.6353	26.7968	27.4475	24.8622	25.4415	24.2674	18.7715	28.6053	24.7758	20.2653				26.1932	26.1595	29.0998		23.6593		22.3143	25.6417	27.83	25.9889	25.1547	22.6844	22.9758	26.2446		27.5019	30.1612	20.4121	28.1658	21.1885	24.2521	22.2468	30.1578	26.7184	26.153	26.5234
SELL	P14151;P14151-2		25.3144	24.2497	23.4184	23.1412	23.5886		22.933	22.8704	24.1543	23.7551	23.24	22.9282	27.6667	25.6965	23.8863	24.2117	23.1224	22.9239	22.9007	24.2643	22.8309	23.9894	23.8915	23.8974	23.5039	25.2575	23.241	23.3566	23.728	26.1755	24.4604	25.504	26.2887	25.2643	24.592	25.2766	25.7407	25.8794	24.4818	26.6122	25.196	24.3805	25.7896	25.5663	23.6976	25.8797	24.0764
MIF	P14174	25.2063	26.0489	26.51	25.7589	27.118		25.9894		26.1796	26.4477	26.2972	25.5176	25.9358	25.999	26.3192	25.4505	26.5568			27.1515	26.4623	27.0666	26.0239	27.3675		26.4235	24.668	26.293	23.87	24.238	26.5108	25.0946	26.5275	26.1629	25.4087	26.1036	25.3927	26.9384	26.9135	25.943	25.4088	26.8229	25.5281	26.3389	26.0474	26.0622	26.8451	26.9527
FOLR2	P14207				22.8976					23.3368							22.0603		22.7397		22.6587	22.81	22.9905		20.959			21.4	24.9408	22.2464		23.5203		23.7644	25.7717	21.7725	24.9422	23.4616	24.6135	25.9871	25.6764		24.0208	22.7046		25.9733	22.7518	24.5638	23.0673
CD99	P14209-3;P14209;P14209-2																													24.2623		26.0126			26.0478	25.1925		24.0582	25.7853	25.4221	26.4434	26.3782	25.4761		26.0996	25.3267		25.5994	24.0829
PRKCSH	P14314-2;P14314	23.7438	24.4714	24.7574	25.4721	26.0218	22.6731	24.6253	24.2862	25.0994	24.1925	25.6566	24.8923	24.4444	24.8229	25.3602	24.7807	25.0313	24.359	24.3611	25.5729	25.8012	24.2491	25.0618	23.6784	25.1327	25.5533	25.3434	24.3132	25.1915	25.8498	24.4227	25.6074	25.4886	26.1402	26.0219	24.3923	25.6782	26.6405	26.2592	25.6423	24.9739	25.5577	24.6927	25.4086	26.1294	25.1215	25.6686	25.9649
HCLS1	P14317;P14317-2
FDPS	P14324-2;P14324								19.9785	20.8259	22.5249															22.5548		19.8105						23.1441												21.2857	21.2211	21.7699
CPM	P14384	20.1467										21.2277	20.5752			22.4575																		20.0467					20.076	19.7955					20.7469
ATP1B2	P14415		22.9817	24.9978	23.6898				23.9462							24.3693	23.6551	24.0065									22.6445																				23.4375
NID1	P14543;P14543-2	26.9103	26.0439	25.6943	25.3862	25.0263	24.6674	25.2687	25.2307	25.3073	25.0007	26.0289	25.7846	25.2513	26.4249	26.7248	25.1624	25.7865	25.9735	27.0608	23.8913	24.1597	24.4095	25.3452	25.3478	26.488	25.8033	25.469	25.41	26.1606	26.5528	25.161	26.1471	24.7059	25.8844	26.8045	25.362	25.2624	25.2923	25.289	25.6031	25.8753	25.7134	25.2497	26.4696	25.2282	25.4894	26.0266	25.7604
AKR1A1	P14550		22.358	20.3201							21.0011							24.4894						21.0982	21.4499	23.2418				22.0673		23.8812		21.384					23.3849	21.1028	20.896					21.1512	20.0805	19.7055
PKM	P14618;P14618-3	21.9611	22.0836	21.0109	21.9445	22.119			20.2876		24.1636	22.3055	21.6464	21.3095	22.6048		20.769	25.8944		21.4223				23.8105	24.4628	21.6056		21.2201		22.6251		21.5304		22.3563				21.0102	21.5535	22.4335		20.8977	19.0231			23.1016	24.5494	23.5344	23.5215
PKM	P14618-2	28.7096	28.5726	29.2568	29.2528	27.865	28.5108	29.1431	29.4757	29.8967	28.9685	28.7466	29.7563	29.7646	29.2663	29.961	29.3091	30.0139	28.8782	28.4386	27.6298	28.1141	28.2435	29.6394	29.6127	29.2838	28.8966	28.781	29.6211	28.9392	29.3133	28.7207	28.959	29.0384	29.8642	29.0425	29.5135	29.2114	29.9982	29.3289	29.7144	29.0378	29.4785	29.4844	29.1944	29.6775	29.7773	29.5649	29.4588
ACYP2	P14621		21.0716							22.7245		20.2221					22.5949	23.0457							19.7273	23.0843		23.6534		20.331		21.423	21.6148	21.6415	21.0376	23.2123	20.3143		24.7384	23.2564	24.2492	23.7237	22.6824	22.8713	22.1243	22.9189	22.4727	22.1292	23.4837
HSP90B1	P14625;Q58FF3	23.6173	23.6295	23.6828	23.9736	22.3462	23.8253	23.7608	23.5751	23.7305	23.6564	24.1945	24.3083	23.1717	23.2249	23.3334	23.7201	24.3648	22.1197	23.4494	19.9483	22.5127		23.689	23.7913	24.3261	23.6037	22.8092	22.1605	23.8061	23.6901	23.5129	23.1654	24.174	23.8292	22.5709	23.3996	23.4719	24.3851	24.3488	22.7808	23.234	23.9318	22.3609	23.4572	23.736	24.3232	23.5528	23.7069
SNRPB;SNRPN	P14678-2;P63162;P14678;P63162-2;P14678-3
MMP9	P14780				21.0084		22.0135	20.9136	21.9412	22.6039	22.4532		22.2989	20.2401	27.016	20.4457	22.1286	21.0011	20.1258					21.6389		22.5271				22.635	21.7472															19.0679	21.888	20.8939	20.8667
HNRNPL	P14866;P14866-2																	20.4534						20.7838																			21.1179					20.9197
DARS	P14868;P14868-2																	18.6625
CPB1	P15086							21.067	21.6598								22.6957				21.0477								21.2923	20.9567											20.4248		21.7756
GLUL	P15104																	20.5815																												22.4147
AKR1B1	P15121;C9JRZ8;C9JRZ8-2		24.0447	23.2493	20.4614				21.5389	22.8593	23.5564	23.8136	21.5775		21.5868	23.7971	21.6515	25.2024	21.449					22.9199	23.0499	24.3622		21.9362	21.2026	21.7338	21.5818	21.3482							22.5377	21.1192	22.7405					23.0691	23.2765	21.3575
ANPEP	P15144	20.3743		20.5027	19.868		20.3469	19.9492	19.7349	19.6057	19.9122	19.4159	20.8429	20.5734		20.4667	19.4105	19.4913		19.9111		20.8701		19.9717		20.7276		20.2655	20.9925	21.5601	19.9322		19.3672	19.779	19.0227	19.1186		18.6458			20.6815	19.2689	19.6679		19.2987	19.1274	20.26	20.8552
PVR	P15151-3;P15151-2;P15151-4;P15151	25.7132	26.1908	27.159	25.5163	23.0378	26.1393	24.9904	27.0132	25.8427	25.8019	24.1423	24.7795	25.4596	26.1127	26.8462	25.7217	24.5666	24.9349	25.7114	24.034	22.2151	24.559	25.6343	24.6562	26.0804	24.0425	25.5555	25.9212	25.659	25.1262	23.3132	24.2954	23.4688	25.4763	25.185	22.8127	23.6466	24.9618	25.9214	23.7542	24.9658	25.214	23.2505	25.5308	24.9146	24.3875	25.4423	22.7701
RAC2;RAC3	P15153;P60763;Q9H4E5-2;P17081;Q9H4E5										23.5859							23.396							22.5201													21.4683								22.8295
CPN1	P15169;CON__Q2KJ83	24.0855		21.4754	23.3161		25.5256	24.2113	19.7107	21.2521	24.1951	21.169	21.5083	24.1047	23.162		20.6656	19.5544	20.1153	25.4534		21.6589		23.6515	23.7451	21.8293	20.1604	20.4985	22.9474	23.7906	23.3971	25.3987	22.6644	25.9699	21.1686	20.7273		23.4548	23.0441	24.0382	21.1623	25.2047	20.8339		26.0528	22.3985	24.7298	22.8899	22.8073
ARSA	P15289-2;P15289				23.2553							21.7858						21.7314					21.751	20.1864	21.1691			22.9924	22.1112	20.9003			23.649		20.9377	24.1694	21.2455	23.0531		22.5305			21.1133		21.1227	21.5919
B4GALT1	P15291-2;P15291	23.6316	23.3931	23.9747	23.9044		24.0598	23.797	24.6994	24.664	23.9777	24.1767	25.2345	24.7738	25.2691	24.5141	24.566	24.5768	23.7527	23.6251	22.8305		22.2415	23.878	21.5481	23.9824	23.3713	23.3351	24.8696	24.055	24.0331	22.4897	22.9286	26.6429	23.4291	22.8346	23.1359	24.9542	24.9524	22.1992	23.5906	23.1999	24.0915	23.3513	21.7388	23.9814	24.0467	22.4704	23.8727
EZR	P15311	20.9394										21.1312	21.5912		23.5538			22.2322				21.0421					20.0922	21.0963		21.5246	20.6404			24.5593				22.0395		18.9729		19.633		20.9646	20.1397		21.7427	20.6625	20.8782
FOLR1	P15328	24.252	20.5335	21.0821	25.2582		22.5675	21.5315	20.374	22.6069		24.4128	22.175	21.4669		21.6951		23.536	23.3806	21.2441	22.2546	24.2847	23.1764	22.5072	22.7749	22.7863	23.2672	27.4851	21.4075	24.5684	25.2041	24.1908	24.4544	23.4419	25.5234	25.2557	24.9387	25.8825	24.46	24.3858	25.5083	25.29	25.0676	24.2171	23.6776	23.0886	24.1436	24.8624	23.9423
UCHL3	P15374
ELN	P15502-2;P15502-1;P15502-4;P15502-7;P15502-6;P15502-13;P15502-5;P15502-10;P15502;P15502-9;P15502-12;P15502-8;P15502-11	26.6383	25.0759		24.4966	24.4027	23.2339	25.7011	25.8986	25.4332	23.4097	24.4994	25.325	24.2216	25.4207	24.5537	24.8366	24.4035	24.2526	24.8762			22.1537	24.3047	24.135	23.1491	22.9193		23.2341	25.3293	23.5247	27.2841		21.4942	26.1155	23.089	23.2729	21.4373	23.5167	25.099	22.8999		24.7736	23.1151	22.0731	23.1331	25.3894	22.6233	23.6598
CSF2RA	P15509-6;P15509-4;P15509-3;P15509-5;P15509;P15509-2;P15509-7;P15509-8													20.3252												20.5482					21.1993								23.7372		20.9586	20.6297	20.977			21.3168	20.8417		20.4928
NME1	P15531;P15531-2																								19.2752							23.7778		20.7533					21.6629	21.5098						22.6948		21.5739	21.5512
GNS	P15586;P15586-2	20.0517		23.6576	23.2917	23.8872	21.5659	21.3202	21.1598	22.3103		21.7152				20.948	21.7803	22.2779			23.2473	22.0689	22.7066	20.2586	21.4164		23.1582	24.4943	22.5424	22.7012		20.2836	22.7611	18.8816	22.505	23.1994	21.0633	23.7797	20.2746	23.2258			22.1315	21.3496	23.406	19.4513	21.8647	22.4982	21.1943
RPS2	P15880
DSP	P15924-2;P15924-3;P15924	23.9255	22.6173	25.0927	23.366	19.2332	22.7924	23.9093	20.9062	23.336	24.1139	25.4077	22.1716	21.6892	24	21.9242	20.1889	21.5754	22.9847	22.583		20.2787		23.2702	25.0434	19.7297	23.9713	21.9615	25.3175	21.9243	21.8257	20.1036	19.7852	20.9455	18.5719			22.4541	20.6637	21.1337	20.631	19.6982	21.0995		20.0478		24.7751	19.8782
TIMP2	P16035	26.6907	26.7009	26.967	27.2275	26.667	24.8936	27.2576	27.1661	27.1795	26.6043	27.3084	27.1161	26.8946	25.8689	26.7624	26.9872	27.0965	26.7897	26.0619	27.901	27.4976	27.8501	27.1449	27.0219	27.3125	27.2909	28.5471	27.6793	27.7019	27.4895	27.3945	27.6637	27.2059	27.6888	28.2511	27.9206	27.7384	27.2633	27.521	28.1917	27.8185	28.2958	28.708	27.7423	27.5877	27.2974	27.5048	28.0579
CD44	P16070-14;P16070-15;P16070-18;P16070-12;P16070-13;P16070-11;P16070-10;P16070-16;P16070-8;P16070-9;P16070-17;P16070-6;P16070-4;P16070-3;P16070-7;P16070-5;P16070;P16070-19	28.7954	28.1175	28.8758	28.3086	26.7367	29.2143	28.8952	29.1321	28.8255	28.5005	28.4346	28.501	28.9009	28.3089	30.1044	28.2578	28.1546	28.243	27.5078	27.5643	26.4367	27.2903	28.798	28.8001	29.2444	28.2622	27.9156	28.8116	28.3389	28.7124	28.7956	26.6418	28.1067	28.7363	27.1117	27.6188	27.0316	28.518	28.5514	28.2211	27.3061	27.2962	27.4045	28.0721	27.7349	28.2115	28.3119	27.384
H2AFX;HIST1H2AA;HIST2H2AB	P16104;Q96QV6;Q8IUE6									21.064								22.5679						21.7059	21.9021	22.9076													21.5053							23.1706	22.9152	21.6756	22.3223
ACAN	P16112-2;P16112;P16112-3				19.9033	22.3233	20.8569	19.0054			19.5543		20.0856	20.6832		20.401	17.6235					19.6547		17.6501											22.064				20.1986	21.0144	18.7977					20.9733	19.6066	19.6333
CBR1	P16152;P16152-2	25.2029	24.7521	24.8799	22.7009	22.4641	22.4259	23.8344	24.8971	24.9731	26.6053	24.9199	25.626	24.815	25.1743	25.2918	24.1076	26.1608	24.3854	24.4359	23.0557	21.4526	22.676	24.1471	25.0736	26.752	23.0693	23.7832	25.5155	24.4372	21.1211	24.8983	22.619	20.1726	24.0806	23.5946		23.7434	25.8527	25.2088	23.4579	23.6597	22.358	23.388	23.1285	24.9125	24.9925	24.6414	23.9093
ANK1	P16157-10;P16157-8;P16157-5;P16157-16;P16157-3;P16157;P16157-12;P16157-14;P16157-11;P16157-9;P16157-6;P16157-7;P16157-4;P16157-13;P16157-15;P16157-21;P16157-2;Q12955-7;Q12955-5;Q12955-4;Q12955	20.2378	22.7521				23.7471				27.0491	22.5479	22.4369		22.0114				16.1093	20.176	19.9654			20.571	20.8772	20.4663			19.3061		18.941	26.6086							21.025	22.0161		19.4378			20.1864	24.7315	20.9934	20.1654	17.1488
HIST1H1B	P16401																																							21.7232						21.5237	22.6279	24.3706	24.735
HIST1H1C	P16403		20.3999			25.5973					23.342	22.4473	20.212					22.5439		18.7734		21.4308		24.8515	24.7442	25.2495		21.1887		22.6975		22.8186		20.708		22.2775			22.6872	23.721	22.0161					24.683	25.3516	25.3352	25.9227
EPB42	P16452-3;P16452;P16452-2		21.8918				20.275				25.0586	19.5895	20.5109													18.4326						24.6964														22.712	19.2319
PCSK2	P16519-2;P16519-3;P16519	22.9403	18.117	23.2352	24.2564			23.0016	21.5912	24.9311		22.1865	22.923	22.2782		23.1907	23.2604	22.8187	21.5263		21.3221		21.3591	21.9983		21.8839	21.4167	20.9475	22.1757		23.4143	20.9763	22.1154	20.6829	21.2057	24.1485		23.0339	22.0645	23.6477	23.1526	21.7044	23.5772	22.0004	22.0492	22.9359	19.58	23.0402	23.0498
CPE	P16870-2;P16870	29.1731	29.8515	30.8916	29.6979	29.2569	29.3512	29.9251	29.8569	29.9188	29.2906	30.1435	29.0952	29.5629	28.7531	30.3222	30.3549	30.3001	29.0102	28.5866	29.5099	29.7448	29.5682	29.7316	29.8077	29.5466	30.235	30.0486	29.8378	29.1485	30.1645	29.1551	29.9909	28.6772	29.2154	30.1935	29.9577	30.198	28.6754	30.0748	28.9682	29.4009	29.4528	29.6352	29.9114	29.3428	29.6056	29.7645	29.6481
PLCG2	P16885					22.2996						21.8949									21.4098			22.2877										22.1871														21.6265
FAH	P16930;P16930-2	20.8225		22.0816	19.9189						23.2522		20.4087	20.7395			21.8868	21.7797													22.3175	21.8351										21.5863	21.9792			20.0705	21.5997	20.7848
STMN1	P16949;P16949-2				22.2797				20.737			21.8464				21.4226							21.7732	21.9068	21.3428									22.1336	20.2526				23.6102	21.088	23.2529		22.3692			23.6623	22.043	24.2421	23.0553
NAGA	P17050	21.718			21.9814				23.1317	23.721		21.5393				21.9352	22.5377	22.5456	21.4061					21.8828	21.2863	21.1973	20.2343	22.8265		20.275	21.1742		21.4032		21.1596	21.8891	20.8609	20.7482		21.9079		20.482	20.7362	20.1417	22.5272				20.9537
HSPA6	P17066;P48741	21.8333	22.3834		23.2709	21.8095			20.9601	22.0796	23.0792	24.0605	22.1804	21.0181	21.3046	21.1413	20.8101	23.0023	20.5895	21.5883	23.5337	23.5372	23.0304	23.0755	22.2089	22.4304	22.3829	22.3947	20.7224	22.2425	21.8717	23.8563		22.9846	22.3119	22.5463	22.1814	23.0548	23.0566	24.4374	22.4444	22.7752	22.48	22.5851	22.4175	22.6041	21.6098	22.7605	22.8087
GOT1	P17174;P17174-2	26.6816	27.0868	27.5795	27.9696	25.0028	26.4079	27.9896	26.9	27.9521	27.1144	27.418	27.9549	28.0806	26.9058	28.0739	27.9453	28.0392	27.4015	25.274	26.8221	27.2584	26.6319	27.9508	27.7098	27.4694	27.6183	27.9933	27.8753	27.6079	28.0274	26.4295	26.2949	25.5526	28.2322	27.4201	27.9022	27.5688	28.4091	27.6728	28.3624	27.124	28.0696	27.8432	27.2405	27.9346	27.9898	27.6684	27.8834
SYN1	P17600-2;P17600		20.4907							18.0467	19.3104		20.4729		21.3381			17.5522						18.8772	18.166	20.104													19.9831							19.7884	19.0568
PRKACA;PRKACB	P17612-2;P17612;P22694-10;P22694-4;P22694-3;P22694;P22694-5;P22694-7;P22694-6;P22694-9;P22694-2
GAP43	P17677;P17677-2		20.9534	21.4975	23.3048			20.6738		20.6108		22.3764	24.4404	22.6188	21.9058	23.1435		22.9731			23.4631	23.329	26.1719	22.6314	22.7236	21.3807		21.6905	20.4098	20.435	21.4829	24.3847		23.5568	25.57	25.2302	22.9245	24.8681	27.1754	25.2623	25.5987	24.708	24.0208	24.4059	24.4442	26.3792	22.9483	26.0179	26.9806
DDX5	P17844;P17844-2
PFKL	P17858;P17858-2;Q01813;Q01813-2						21.1685	21.5552																								22.79
GM2A	P17900	30.7679	28.8887	30.1147	30.7628	28.6518	30.2372	30.8406	31.3751	31.2906	29.5179	29.7289	30.9105	31.2577	30.3741	30.7727	31.1307	31.044	29.4584	30.1017	28.3711	28.9721	28.8229	30.4769	30.27	31.7465	30.0426	31.1167	31.3411	30.7922	31.0474	29.7101	30.7737	30.5586	31.2948	30.5206	31.0711	30.6035	30.5443	30.4776	31.2817	30.4867	30.918	30.8691	30.0373	30.5066	30.6795	30.5723	30.5596
CR1	P17927	25.0481	24.5387	24.4915	25.8121	24.2253	25.3466	24.7885	24.5153	24.0487	23.5889	25.4075	24.9898	25.1166	25.1857	23.9934	24.7521	24.0411		24.6337	26.1317	26.8759	26.5284	24.1463	23.1421	24.6743	26.6044	24.114	23.5931	20.9957	25.5175	24.7052	24.7252		25.8782	24.2452	27.641	26.8063	25.9378	25.7663	22.0705		25.1152	27.7527	24.5582	25.096	24.7054	24.9318	25.273
LGALS3	P17931	25.0836	25.2832	24.3754	22.0184	22.9078	23.5701	24.5041	23.2563	23.9001	25.0307	23.7474		23.0993		22.0063	23.0009	26.2488		23.0181			22.5997	23.2423	22.2865		23.8799	22.8232	22.2868	23.8769	23.8043	23.2151			21.2914	23.622		22.847	23.6564	22.5691	23.7132	21.6584	22.5409		23.9133	23.5898	23.6804	23.729	22.7093
IGFBP3	P17936;P17936-2	23.7921	26.0626	26.1349	24.3304	25.1085	21.4646	22.4158	23.0012	23.0552	25.5293	23.3054	23.0043	21.4192	23.3619	26.0161	20.7702	26.6648	19.9384	23.8528	24.4834	23.9827	26.0538	22.999	22.1792	24.6451	26.3613	23.8516	21.2848	23.2178	24.7657	24.1963	24.3217	23.8582	25.1495	24.4628	24.562	24.7032	25.0318	23.954	25.0339	24.3082	24.6062	25.772	24.6002	22.9686	23.4188	24.2327	24.572
PSMC3	P17980																																						21.0304			20.5915
TCP1	P17987
IGFBP2	P18065	28.9354	28.7444	28.8264	28.6855	29.4048	28.222	28.864	28.6589	28.6212	28.464	29.2743	28.9301	28.5482	29.1295	28.9963	28.4411	28.8511	28.3013	29.5402	29.4891	29.0873	29.3797	28.9538	28.884	28.5153	29.4206	28.7558	28.4289	28.9267	29.3146	29.5321	29.7444	29.6485	30.319	29.9037	29.2931	29.4535	29.8322	29.9335	29.6901	29.6931	30.0001	29.7804	29.6559	29.0707	28.8801	29.8697	29.4488
RPL7	P18124
VCL	P18206-2;P18206;P18206-3	23.1213	22.6027	21.8634	21.7908	19.2932	19.1056	19.4511	21.9985	19.4744	22.3796	21.9578	23.3501	22.3647	22.8175	23.2122	17.4735	21.9028	19.418	23.0533			19.5249	21.9595	22.8292	21.5492	20.3234	20.6682	20.8449	22.8978	19.623	22.3734	21.9466	26.4887	22.9078	18.3753			22.6347	25.3421	19.6243	21.0403		18.9833	20.25	21.6236	22.1194	21.3783	21.0549
LBP	P18428	27.8634		25.9457	25.8184		26.2194	26.7249	26.9174	25.7451	24.3741	24.0473	25.148	25.3387	26.2663	24.8795	24.8345	25.3482	22.5136	29.7628		21.679		25.5871	25.677	24.7524	22.6878	24.3761	25.3477	27.4306	25.4505	26.1561	27.1787	26.462	25.39	24.8077	23.6326	25.1266	24.4603	22.084	24.3683	25.3856	24.8518	21.1514	25.2365	25.8447	25.7324	24.3946	25.8046
PGAM1	P18669;Q8N0Y7	27.392	27.6049	27.0021	26.7645	26.7983	27.1903	26.6937	26.9697	26.9343	27.6831	26.698	27.9181	27.2302	27.8865	28.3271	26.8593	27.6273	26.1478	25.4075	23.8623	22.793	25.3216	27.3238	26.7086	27.3586	25.6705	25.7281	26.0361	26.953	26.591	27.1154	24.6454	30.0831	27.4619	25.9337	25.3249	24.5549	27.3858	26.7788	25.3528	26.1082	24.9507	25.5249	25.8855	27.6634	26.7023	26.6817	26.713
PAM	P19021-3;P19021-4;P19021-6;P19021;P19021-5	28.9218	27.9191	28.6963	28.7981	24.8654	28.4297	28.6014	29.0856	29.4194	28.2837	28.3755	28.7537	28.7169	28.3016	29.2705	29.234	29.1702	28.2514	27.5561	27.4665	27.8075	27.8455	28.8259	29.0295	29.3834	28.6155	28.6856	29.2745	28.5759	29.5516	27.6673	28.6768	27.951	28.5743	28.9561	29.0953	28.6662	28.9797	29.4389	29.243	28.3461	28.9306	28.5708	28.3574	28.3242	28.8492	28.803	28.9863
CDH2	P19022;P19022-2	28.346	27.6335	28.6159	28.5454	27.3674	27.8388	28.4095	28.4825	28.7425	27.6992	28.142	28.7013	28.6574	27.9119	28.8994	28.2767	28.4008	27.9163	27.8573	28.3136	28.5424	28.7095	28.4043	28.3017	28.4987	28.5893	28.191	28.3446	28.1254	28.2794	28.2062	28.8991	28.6652	29.2329	29.0158	29.103	28.5489	29.316	28.9437	29.4587	28.7098	28.806	29.4239	28.3105	28.709	28.1849	28.711	28.8151
VCAM1	P19320;P19320-2;P19320-3	26.9246	26.1398	26.5371	26.2446	25.9191	26.1522	26.3947	26.447	26.3039	26.3089	26.7764	26.9349	26.4014	27.4089	26.1617	25.8235	25.8179	25.2598	26.5539	25.1195	24.8161	25.5222	26.8306	26.9979	26.9939	26.229	26.6064	26.1383	27.388	26.0386	27.3121	26.8697	27.0057	27.324	26.2274	26.2169	25.5768	27.4378	26.9963	26.7219	26.3836	27.3863	27.0722	26.9508	27.0316	26.7538	26.7658	26.9686
NCL	P19338																															21.4974		21.3606													18.9595	18.6559
HK1	P19367;P19367-4;P19367-2;P19367-3;Q2TB90;P52789							19.491		21.2412						18.4634	18.4522	21.4978											20.7846																		20.4865
TNFRSF1A	P19438-5;P19438-4;P19438;P19438-2																			23.5039				21.4607								22.9687			21.9346				22.5388				21.7317		22.0099	23.2122	22.657		21.8359
ORM2	P19652	31.065	30.7491	31.5852	31.6202	30.4138	31.3256	31.1462	30.5383	30.7105	31.0341	31.0972	30.5559	31.5199	31.4835	31.1791	30.7697	31.3213	30.8185	32.4041	30.1075	29.4464	30.4085	31.7493	31.3727	30.9066	32.5942	32.3223	30.4538	31.2207	31.204	32.0757	31.9167	31.7143	31.7736	32.1016	31.0066	30.7656	31.5095	30.8159	31.4671	31.7127	30.9839	30.8957	32.007	32.0926	31.8701	31.7387	31.2886
ITIH2	P19823;CON__Q9TRI1	29.9153	29.4594	28.5859	30.0907	29.8752	31.3707	30.43	29.2132	28.8503	30.5074	29.9929	30.1404	29.7792	30.054	29.8644	29.5209	29.9418	29.9979	29.9088	29.8374	29.4159	29.6034	30.4283	30.2158	29.729	30.1661	28.9575	29.8211	30.4991	29.8539	30.7088	30.2922	31.5158	28.8372	29.2485	29.9677	29.9157	30.0679	29.0385	29.8699	31.3753	30.0449	29.4886	30.7846	30.0355	30.3735	29.6045	30.1072
ITIH1	P19827;P19827-2;P19827-3;CON__Q0VCM5	29.5868	28.4654	27.6623	28.8543	27.6283	30.8321	29.755	28.5944	28.222	29.723	28.7648	29.1133	29.1692	29.7866	28.8488	28.8238	29.1026	29.145	29.9516	27.8229	27.2069	28.1763	29.4446	29.5354	29.3962	28.7095	28.1661	29.5183	29.8061	29.4548	30.0182	29.4457	30.6577	28.4084	28.7538	28.9234	28.8638	29.361	28.4172	28.5406	30.1476	28.595	28.5199	30.2219	29.1688	29.4382	29.311	28.8963
CEL	P19835;P19835-2	23.0645			24.5245	24.6566		24.0821	23.6352	23.5778	25.1032	27.2317	19.2503	20.465	21.572	23.552	21.0639	22.3049	23.6802	21.5891	27.3913	25.0698		22.6391	23.6453	22.0121	23.5385	25.0763	24.1976	22.1103	24.0669	19.834	22.4636		23.9199	22.6712	22.2476	25.6465	23.8319	22.3039	23.0938	21.354	21.5263	26.0676	26.8685		23.3294	23.4057	23.6194
NFKB1	P19838;P19838-2;P19838-3
AMY2B;AMY2A	P19961;P19961-2;P04746;CON__Q3MHH8;P04746-2				20.8786					22.6952	19.003			19.9076	24.2148	21.2101	21.0417	20.1545		20.5486						20.001			21.5975	21.9286		20.2374			21.9759		20.4723			20.3875	21.8438		20.6208			19.5836	19.9598	21.1769
TYMP	P19971;P19971-2		22.2705															23.2082						19.5143						21.8871									19.945
CR2	P20023-2;P20023;P20023-4;P20023-3
TCN2	P20062;P20062-2	27.3945	25.9745	26.794	26.8975	21.9735	24.9326	26.9614	27.7163	27.8386	24.7068	25.4393	25.5144	26.1329	27.4272	26.4722	26.7576	27.0034	25.5181	28.8872	24.5538	24.0108	24.9933	25.7726	26.0343	26.9786	25.5978	26.3088	27.2197	28.2757	26.477	24.8565	25.6529	25.0865	26.6192	26.8548	24.6632	26.957	25.9287	25.1305	25.5239	26.5543	25.9314	25.0607	26.4378	25.418	26.7506	25.4562	25.1392
AZU1	P20160
TPSAB1;TPSB2;TPSD1	Q15661;P20231;Q15661-2;Q9BZJ3;Q9BZJ3-2	24.1097						23.3108																						21.4005																		22.3149
BTF3	P20290-2;P20290
TNFRSF1B	P20333-2;P20333																													21.5047		22.7601			21.4172				23.4861	23.5583		21.9075			21.2687	23.8916		22.7488
PVALB	P20472	26.4475	26.6828	27.7007	27.4067		27.1134	28.0023	26.1434	28.2967	27.7999	28.3911	27.5275	27.3304	27.2957	28.3468	27.1995	27.5549	27.6512	27.3681		26.809	26.4945	27.3637	27.6272	27.0054	27.3132	28.1712	28.3969	27.8493	28.4302	25.6047	26.2613	24.8258	27.4049	27.2241	28.5675	27.6324	27.5257	27.4927	28.0841	26.1097	26.8367	27.6594	26.966	26.448	27.5741	26.9211	27.3135
PSMB1	P20618	20.7659									23.7827														21.5371					20.8362		22.9881		24.2997		20.1681				21.8978						22.3089		22.1464
LMNB1	P20700																							19.8346										23.4949													19.3291
PZP	P20742;P20742-2						22.1634			18.7344					22.4093						21.9301			21.2753	21.1171					22.6741	19.5874	24.6914	20.3725						21.2489		19.5044					22.878	21.2021	21.233	21.9407
OGN	P20774	30.0996	30.0245	30.0908	30.6922	28.4851	30.4008	31.1851	31.1495	31.3928	30.2185	30.335	30.4522	30.7977	30.2012	30.3094	31.1449	31.0567	30.8072	30.9692	29.7425	30.3791	30.4699	30.4063	30.5932	30.4336	29.332	31.0026	30.6603	30.4562	31.1501	30.1148	30.729	30.1069	30.5313	31.0661	31.4353	31.1772	30.3679	30.1612	30.2449	30.8858	31.2354	30.863	30.5111	30.4589	30.803	30.2764	30.4386
CAST	P20810-3;P20810-4;P20810-8;P20810-2;P20810;P20810-9;P20810-5;P20810-10;P20810-7;P20810-6																															22.398
EFNA1	P20827;P20827-2	24.2825	24.45	26.4753	24.6487	25.7453	23.9543	25.021	25.112	25.0696	25.2026	26.482	25.1498	21.9037	23.4293	25.8838	25.1197	25.608	23.3576	20.3097	24.486		25.1332	24.3465	23.8091	24.6341	25.0036	24.0081	24.9978	22.9555	24.5142	25.4123	24.5877		21.9244	25.5554			25.4946	26.2124	23.4738	23.0373			25.9512	24.2534	24.4646	24.5811	25.4798
C4BPB	P20851-2;P20851				21.2608		27.1388	21.9051			24.6678	21.4571		22.7167	21.9041		21.7001		20.9727	28.0258				23.1893	23.5308		21.3789			24.0816		27.0777	21.5135	27.5009		21.839			22.6077	22.7593		24.0459			25.8062	22.8283	22.1227	24.6551	22.8537
COL5A1	P20908;P20908-2	21.2706	20.8069										20.1119	19.579	23.1352							20.3054		20.8486	18.4828	17.906		20.5336	20.3557					20.9508	20.9255	22.0676									22.977		21.1402	20.7188
MAG	P20916-2;P20916-3;P20916		23.2186	23.6658	22.2852	23.2442	20.979	21.9303	21.7918	22.7456	24.3233	20.9738			21.9277	24.1005	20.7338	22.9174	23.6306			22.4963	23.4105	21.6934	21.4107	23.3823	20.5453	22.2966	21.7917		22.017	21.6492		21.119	23.2244	22.0816		21.7379	23.5633	24.2403	22.8282	23.612	21.7302	23.1104	20.8393	24.222	19.4258	22.8848
AGA	P20933	23.4625	22.9807	25.0462	26.1712	24.5736		24.0015	23.4015	23.6821	22.4847	26.2697	22.7329	22.2906		24.5641	23.2226	25.0139						25.3393	24.3383	22.0678	25.4043	26.0351	24.0466	23.8889	25.2818				24.7485	21.4867		25.3491	21.8467	24.574	23.1397		22.9944	24.1563	21.7356	21.9537	24.3036	24.0259	21.6284
PTN	P21246	24.9651	25.7414	24.5364		24.6189		21.5237		23.2839		22.7877	23.1199			23.3101	23.8677	23.6546	24.6641		26.5127	23.7862	27.4147	22.4994	22.1265	24.4065	25.5713	23.5545	22.3892	24.6878		22.9783	26.3198		21.5493	27.5546	25.1032	25.0754	22.4377	25.7131	24.5791		25.978		23.2404	22.4229	23.3994	24.7933	24.1471
GSTM3	P21266							20.5674			24.6304		21.4777					21.7615							20.8483	23.0509		21.8573												22.9493						23.7056
CSRP1	P21291																															23.2597								22.5465						22.8477
FLNA	P21333-2;P21333	22.6515	20.9671	20.661	21.0628	21.4024	18.2353	19.8726	20.9794	20.4772	20.6191	19.6674	22.4919	21.6799	20.939	22.5015		21.5019		22.3554	20.8898	20.7839	20.5046	20.0414	19.1144	22.2027	21.1304	21.4984	21.4236	23.4388	20.3227	22.8791	22.0662	21.5779	23.0736	19.8675	21.575		22.6761	22.6374		20.7165	18.1322		20.8635	20.8877	22.0382	21.4342	21.8986
S1PR1	P21453				24.0006			24.6617		21.6127		22.9484	21.4	21.9903										26.7984	25.1796		24.1366	24.6299	25.2984				21.1205		23.6823	20.7582	22.8542	25.47	23.9615	25.0223	23.3994	25.7153	23.2602	21.8357			26.2693	21.1437	23.0245
MDK	P21741-2;P21741																								21.5514							23.6349			24.4665	23.7688		23.0725	23.6489	25.7512	23.194	22.6773	22.7238		23.7781	24.1632		23.2271	23.4732
FGFR2	P21802-19;P21802-15;P21802-8;P21802-2;P21802-17;P21802-6;P21802-5;P21802-18;P21802;P21802-3;P21802-16;P21802-14;P21802-23;P21802-20	22.734	23.158	24.3147	24.929	24.6569		23.5471	23.7728	24.1277		24.0549	23.1645	24.3605	21.6221	24.095	24.6682	24.9005	23.3418	21.2909	25.9045	25.3718	25.3807	22.8424	22.0988	22.8261	24.1954	24.4835	23.8389	22.8413	24.9886		24.2957	24.5668	26.3766	25.267	25.9449	24.7979	25.3542	25.8386	25.7617	23.9141	25.2126	24.7213	25.2301	24.6863	23.4227	25.2672	25.2518
BGN	P21810	23.6129	22.1909	24.1992	23.2918	23.0624		22.9916	23.7908	23.649		23.1827		22.6864	23.2947	24.144	21.7192	23.2282	21.6688	22.586		21.6103	22.6847	23.1611	23.9695	21.6517	22.2997	21.2266	24.1572	24.2027	22.5643	22.0927	23.2868	20.7958	23.9734	24.1546		23.7103	23.3675	24.6974	23.0912	21.3149	22.2688	23.385	24.5555	21.5731	22.3972	23.8652	23.9728
CD9	P21926	25.2288	25.1066	24.9534	26.9738	27.169	24.972	26.7912	25.1153	25.0934	25.8157	26.3533	24.9638	24.2846	24.5275	23.9219	25.8703	26.2895	25.5909	24.6992	25.8019	26.7904	25.5668	25.106	24.9971	24.7203	24.2037	26.7729	25.8385	26.2201	26.0437	24.0265	24.2982	23.4072	25.3184	25.7805	25.5752	26.9012	24.7713	25.1999	23.5318	24.744	25.8634	24.1607	23.9938	23.817	25.9278	25.0012	25.5542
TGM2	P21980;P21980-2;P21980-3										22.3275							18.691														23.651							20.2553	18.6736
PCMT1	P22061;P22061-2	26.0519	26.9331	27.2112	26.8568		25.8603	27.1916	26.7021	26.8899	26.6631	26.365	25.9798	25.5115	26.0924	27.0926	25.6832	26.7974	26.0944	24.5453			25.3131	26.7741	26.836	26.2585	26.0937	27.3616	27.7776	26.1896	26.446	26.8116	24.2922	25.5359	26.74	26.3485	25.4266	25.9861	26.8761	27.0032	26.6166	26.0307	26.3152	26.042	24.9955	25.8779	26.9562	25.2909	25.5881
FBL	P22087;A6NHQ2
GART	P22102;P22102-2	21.593					21.3933	21.2339	21.3534	22.7373			21.6589					21.1834							20.3166	21.7648			20.8439	21.2462	20.4957		21.519	20.7082	20.9035	21.0108	21.1976		21.7296				21.5044	19.6351		20.7501			21.001
TNXB	P22105-1;P22105;P22105-4;P22105-2;Q16473;REV__Q96CG3	21.6544	21.0308	22.5595	21.9891	18.182	20.5845	21.4383	22.5385	21.5579	21.1042	21.7821	22.5874	21.8991	21.3872	22.8522	20.3983	21.566	21.596	22.1355	19.3749	20.2236	19.0284	22.217	21.7353	21.1315	21.3333	22.2892	22.591	23.1009	22.8934	21.794	21.4759	20.5278	22.4639	23.18	21.437	23.2215	22.7929	22.5456	23.2816	22.0434	22.483	22.8011	23.2592	22.3878	22.0602	22.9034	22.0368
PAICS	P22234;P22234-2										21.6174		20.2988																			19.9999		24.7012
ACHE	P22303;P22303-4;P22303-2;P22303-3		19.9446		20.4937				20.4357	20.3177	19.6842				21.8147	22.8047	21.3615	20.3522	19.9784	19.3296			21.292	20.7977		20.2433		20.0498	24.0238							21.0704			19.261								19.7124	19.164
IDS	P22304;P22304-2;P22304-3	26.5215	25.1027	26.4032	27.0128	22.1738	25.5029	26.0969	27.0926	27.5161	24.9738	25.9475	25.4866	26.29	25.3038	27.3091	26.9152	26.9651	25.4655	24.3855	21.5304	23.2933	24.6909	25.8744	25.2752	26.5467	25.7026	26.6475	26.7294	25.4077	26.6512	24.4842	26.2524	25.2794	25.2821	26.4328	25.6418	25.946	25.169	25.2587	25.691	23.9954	25.8611	24.7204	25.7811	24.9043	25.9601	25.4258	24.8641
SCP2	P22307-6;P22307-2;P22307-4;P22307-7;P22307-8;P22307
UBA1	P22314-2;P22314	18.4581	21.2645				20.7265				24.0838		21.3097	19.0952	18.3902			20.8364						22.0907	21.0573	20.9029					19.1392	22.6299							19.8661	18.6409			18.7177			21.9336	19.933	19.5678	18.8115
GPX3	P22352	27.4838	28.308	28.7653	27.9037	26.9234	28.2247	27.9908	27.7361	27.7491	27.8829	28.3423	28.3009	27.2314	27.8609	28.1777	27.2932	28.2382	27.0998	28.6915	26.6487	26.7021	26.8491	28.1134	28.0334	27.1259	28.2143	27.8565	27.4224	27.5092	28.5953	28.1183	27.3609	27.847	27.8523	27.8335	26.9439	27.577	28.0427	26.8193	27.9092	28.6354	28.8337	27.3319	27.8955	27.779	27.9363	27.3167	27.918
NME2	P22392-2;P22392;O60361	21.5798	23.9374	21.2036		22.0063	22.37		21.1705	23.4619	26.0377		23.4064	21.2466	24.0762	21.7592	21.0591	24.3105	22.4295	21.5707	19.5053			23.8856	23.6261	22.7405		20.7616	21.483	22.8281		26.1866							24.0619	24.0056			21.8313		22.6619	24.2309	23.5871	23.7195
FGFR3	P22607-3;P22607-4;P22607;P22607-2;P22455-3;P22455-2;P22455		23.2489	23.8049	22.3913			22.4912	23.5639	23.991	21.3469		23.7922	22.7706	21.6416	23.6613	23.0305	23.0914			21.8598	22.5316	21.3849	22.353	22.8904	23.6581	23.5052	23.2615	22.6583	22.1423	23.6199		23.0597		24.0702	23.2434	21.3556	22.7413	23.5451	22.9769	23.6574	22.0933	23.8258	22.1415	22.0687	21.9728	21.7241	23.1153	22.7801
HNRNPA2B1	P22626-2;P22626											21.7386		23.244				22.3322						21.9364		23.6081																				21.0068	22.5759	23.2909	21.7532
CALB2	P22676			19.6146											23.8371	23.551	20.8554							18.8									21.7253									20.0399		21.6443	19.5094		19.9276
IGFBP4	P22692;P22692-2	26.5142	25.1316	25.8739	25.9985	26.1209	24.0705	25.3907	26.2498	26.1326	25.8193	26.7332	26.8591	26.2935	26.5127	25.0735	25.863	26.0729	26.5353	26.7233	27.5211	28.0651	27.7849	26.9348	26.6875	25.7614	26.9021	26.8109	26.2393	27.1143	26.0352	27.8356	27.4506	27.9157	28.2343	28.1711	27.08	27.955	28.2437	28.5062	27.7755	27.5223	27.7982	28.4383	28.1212	27.4659	26.7742	27.9893	28.0869
CA4	P22748;P22748-2	23.4511		24.3898	24.2409		22.2554	24.0879	24.9871	25.9072			23.3347	24.4241	21.7017	24.5305	24.9655	24.939	21.4631	21.7669			21.975	22.1799	24.3254	24.765	23.9553	22.9212	25.2677	22.7435	24.5854		24.4147				24.5707	24.1082	19.2865	22.033	24.1333		22.6993				23.1345
CPN2	P22792	25.2933	24.1747	24.7851	25.0522		27.7221	26.0768	23.5602	24.142	24.7338	24.5937	25.3127	25.4602	25.6665	23.8814	24.4965	24.7958	24.822	27.4979	21.4799		24.5879	25.4493	25.3441	26.0655	25.776	24.7004	25.3208	26.686	24.2925	27.2018	24.8559	27.647	24.5725	24.391	23.6883	23.7834	25.0235	25.2326	24.4032	27.1604	25.5193	24.6085	26.6985	24.755	26.1837	24.3298	25.2024
PROZ	P22891;P22891-2	20.8204		20.4161	20.7354		21.8479					21.1826	21.4814		22	22.2857	22.193	21.8851						21.3161	20.8417				21.9522	22.3779	21.3437		23.3488	23.0582	20.4064	21.8911	21.319	20.2913				22.7508		21.0349	20.8118	20.3952	21.6674	21.1391
MRC1	P22897;P22897-2	20.9894	23.5177	22.7035	23.9182	20.5939	24.1698	22.8563	24.5326	24.0711	24.7788	22.2846	25.9484	23.4738	25.2774	24.3036	22.9058	23.3397	22.8479	24.1744	21.1466	21.6357	21.1331	23.1673	22.8502	25.9282		22.7167	23.8913	23.6464	26.5333	23.1049	23.8593	24.2676	25.4309	20.4618	22.9673	22.4081	25.6028	21.9053	24.8289	25.3507	23.3523	22.422	23.8246	22.5907	23.8758	23.9503	23.9598
	P23083		22.7114				24.935	24.1054	22.6269		23.5514		24.443							24.0987					23.2788	23.161		26.464		25.2979		28.0283	27.0277	23.4527		23.7893	24.4845			21.5883		25.2149	22.3587		25.793	24.1362	23.9738	23.7644	23.5041
FBLN1	P23142;P23142-2;P23142-3	30.707	30.6413	30.5026	31.2472	31.7197	30.5976	30.8639	31.1782	31.178	30.6625	31.3296	31.0477	30.3646	30.7834	30.9862	30.8417	30.9871	30.6862	30.6232	32.4636	32.3432	32.0965	31.053	30.8302	31.0097	31.2177	31.7235	30.7233	31.0251	31.4511	31.3432	31.3312	30.7712	32.1518	32.0403	31.9922	32.2489	31.9257	32.0302	31.8241	32.0262	32.0786	32.5237	32.0564	31.7628	30.7827	31.9743	31.9119
FBLN1	P23142-4	30.4268	30.8744	30.1998	30.7446	30.5049	30.7002	30.6165	30.8947	30.3528	30.3315	30.411	30.4882	29.7503	30.6276	30.8498	30.5707	30.0295	30.4857	30.2685	28.9439	29.2511	29.281	30.3201	30.143	30.7936	29.6822	30.5212	30.3565	30.0651	30.6797	29.6903	29.1767	28.2266	29.3107	29.4748	30.4618	30.2449	29.8111	29.515	29.6274	30.0241	30.2467	29.3604	29.5425	28.8697	30.2222	29.159	29.1945
TCEA1	P23193;P23193-2;Q15560-2;Q15560				23.0022		24.9591																								25.0454						26.2226
SFPQ	P23246;P23246-2							20.3867											19.6995							20.6167				19.6885												20.9221					20.4084
PPIB	P23284	26.9708	26.0357	26.6694	26.0283	25.0058	22.7841	27.2326	26.4609	27.4184	25.0374	24.7084	24.6938	26.0584	22.2352	26.5516	26.8917	27.5758	26.2738	23.2263	27.0502	26.1822	26.9618	26.3404	26.5457	24.5151	26.8312	27.4761	27.269	26.7497	24.6272	24.4351	24.1037	23.8551	26.6489	27.2742	27.2519	26.9531	25.0131	27.3173	26.4963	24.0804	26.4103	26.8315	27.3475	25.1838	26.5982	26.0281	26.0798
S100A1	P23297	26.1135		25.8866			26.8257	25.1792			27.2494	24.3083	27.1979					24.7025	25.7841					25.2057		29.3976				23.0612	27.3166	26.7227							24.6237	26.033		27.7745	25.3022			29.3441		26.4313
ME2	P23368;P23368-2
WARS	P23381;P23381-2	21.9039	24.127	22.1159			23.0104		21.6591	20.0365	22.3148	22.4297	21.9673	21.5192	23.9467			24.164	21.5424	24.4857				21.783	21.7596	24.5538	21.2585	20.6634		23.8199		21.1311		24.8221	21.7255				24.1712							23.268	23.0688	21.2858
RPS3	P23396;P23396-2
GCSH	P23434																													26.8391					21.8985														21.1997
CBLN1	P23435	23.6944	26.5956	27.2032	25.3954	24.0258	24.3716	24.2555	24.8958	25.8791	23.7123	24.9068	24.7701	25.0738	23.7161	26.2364	26.6589	26.4246	25.3533	23.294	25.9211	25.8396	25.9299	24.7696	24.4328	27.8559	26.3332	25.2677	25.1329	25.0811	26.5689	23.4735	26.7935	23.1714	23.3267	25.8658	26.4743	25.901	24.5558	25.7625	24.6488	23.5917	24.4559		25.3448	26.656	25.4699	24.9536	24.9689
PTPRD	P23468;P23468-5;P23468-6;P23468-7;P23468-3	27.2354	27.39	27.8424	27.4286	23.9401	26.8796	27.5704	27.7075	28.3205	27.0629	27.454	27.4772	27.9632	26.7317	27.7667	27.7013	27.6024	27.197	26.3483	26.5719	26.6903	26.8464	27.4406	27.7197	27.4885	27.5575	27.7781	27.9936	26.5999	27.6404	26.3673	26.8542	26.582	27.8735	27.5242	27.7523	27.4067	27.5687	27.3026	27.8927	26.9761	27.3764	27.4778	27.0498	26.7443	27.4613	27.3795	27.2128
PTPRG	P23470-2;P23470	24.6066	23.3827	25.3816	26.0015		24.6206	24.8546	25.4073	25.6812	24.5385	24.3033	25.0431	25.4152	24.9222	25.5875	25.5746	25.5276	23.3097	23.8151		21.3739	22.2147	24.9239	24.2884	25.1607	24.3893	24.3638	24.7447	24.5761	25.1084	23.4044	23.9944	22.4828	24.2221	23.7984	23.8802	24.5045	24.1102	23.9182	24.4123	23.3404	23.8784	22.2675	24.1622	24.6713	25.0716	24.5568	23.956
PTPRZ1	P23471-2;P23471;P23471-3	27.7334	27.3382	28.1022	27.5237	26.0672	27.5433	27.5323	28.2031	28.2814	27.842	28.0187	27.7159	27.7911	27.4517	28.3474	28.1932	28.1116	26.9709	27.3259	28.0029	26.9033	27.4836	27.6895	27.7362	28.7386	27.1329	27.7352	28.2764	27.8687	28.1988	27.8065	28.3016	27.7861	27.6752	28.429	28.0226	27.3539	28.013	27.7858	27.8163	27.7933	27.7973	27.1107	27.869	27.8335	27.5388	28.1423	27.654
OMG	P23515	28.3461	28.1942	28.3672	27.8531	26.6525	27.6068	27.8651	28.7656	28.5985	27.4848	27.2423	27.6563	28.1681	27.2145	28.8762	28.4921	28.2831	27.7376	27.0131	26.3525	24.8469	26.7889	27.917	27.7646	28.5009	27.5663	27.7695	28.1234	27.7869	28.1547	27.3134	28.41	27.3622	27.0968	28.2097	27.5345	27.1114	27.1601	27.8964	27.5997	27.4772	27.6841	26.638	27.8915	27.7532	27.6604	27.8651	27.5004
AHCY	P23526;P23526-2	21.9477	22.0261	22.2195	22.1964	21.4231	22.0803	22.0321	20.4337	22.1631	25.014	22.2795	22.1652	20.739	20.6845	21.0893		22.3117	19.794	20.8927		22.9904		22.5358	22.6634	21.8074	23.3592	23.4858	21.8639	21.3546	21.4636	23.7834	21.8886	22.2225	21.7571	22.1266		21.8035	21.914	22.538	22.4079	22.4073	21.8751	22.025	22.6196	24.3258	22.7194	22.9986	23.3452
CFL1	P23528	26.5207	24.8891	25.03	21.8035	24.3953	24.1556	22.463	22.9797	21.7439	25.5483	24.6489	23.9729	21.2434	24.7806	23.9816	23.6775	26.7484	23.4879	23.7259	24.2753	25.654	25.0012	25.6286	25.3819	25.3128	24.1699	24.3854	20.4584	24.6642	22.3308	27.4234	25.1927	25.3068	24.6086	25.1256	25.5306	25.0984	26.3446	26.9808	24.6633	25.681	25.533	25.065	24.6863	27.4586	25.9464	26.7602	27.0933
BDNF	P23560;P23560-2;P23560-3;P23560-5;P23560-4									22.2217		20.6382		22.8744				19.6432					22.1285	22.3441									20.9431
DGKA	P23743;P23743-2;P23743-3
DTYMK	P23919-2;P23919
LAMA2	P24043	23.0854	21.903	22.4421	21.9037	19.4166	22.1941	20.9851	22.6432	22.2316	21.9258	22.1434	22.3333	23.8539	23.6896	23.7941	21.658	23.1845	21.0329	22.2594	20.5785	20.6458	20.7315	22.1626	21.9271	25.2258	21.438	22.4542	22.8358	23.2262	25.6169	22.2069	23.4739	23.1122	23.7102	23.9494	24.6489	22.949	23.3685	23.2752	23.5248	23.1612	23.1433	24.2033	22.7296	23.7361	22.1114	23.1101	23.9511
PRTN3	P24158	21.9228	24.4899								25.8014		24.6098						23.0237					21.7993	23.4369																					24.5069	21.7683
EEF1B2	P24534																																	24.1716					19.7368
IGFBP6	P24592	29.165	29.0535	29.6926	29.6244	30.2066	28.3804	29.5164	29.4901	29.9172	28.7471	29.8257	29.4947	28.7256	29.0831	29.2519	28.9926	30.1555	28.591	30.1591	31.6901	31.2269	30.6104	29.1117	29.3507	28.3913	30.3291	30.2445	29.5434	30.1162	29.9574	30.5033	30.8279	30.2388	31.2418	30.931	30.695	30.8638	30.0443	30.3661	30.6251	31.3762	30.7649	31.6503	31.2519	29.4047	29.418	30.3049	30.1956
IGFBP5	P24593	24.7218	23.4004	24.1546	23.2136	24.9195		24.7948	24.2898	25.0015	22.38	26.032	22.9055	23.0229	23.9055	24.6816	23.5435	25.1159	20.0559	23.3742	25.9522	25.6828	23.1323	24.9497	23.5966	22.4317	23.5194	25.0968	23.1748	25.2498	24.5514	25.7755	23.7884	25.6677	27.2035	27.1725	21.6566	25.934	26.5643	26.6752	27.681	26.9793	26.4269	26.3439	26.2304	25.556	24.4514	26.522	26.6842
ACP1	P24666;P24666-3;P24666-2;P24666-4		22.786								23.7637																					24.7178														23.4587
TNC	P24821;P24821-4;P24821-3;P24821-2;P24821-5;P24821-6	20.9122	17.5538					20.0905	18.9089	19.5234	22.6456	22.7593	22.3115	22.0656	23.6369	22.6874		19.051		19.7605				20.9061		20.8321		17.8215		21.55	21.0516	18.4206		24.1245	20.508	19.2902			21.238	19.2969	21.5406	20.7417	17.2169	18.8616	21.7778	19.7928	20.2999	21.6482	20.4413
MCM3	P25205;P25205-2				18.6556											18.0612								19.2238											22.2527	16.8493
AZGP1	P25311	30.47	31.2396	31.8875	31.1551	30.4594	31.1266	30.9089	28.9389	30.0213	31.0905	31.2403	31.2676	30.7164	31.0189	31.1086	29.8688	30.3674	29.7063	30.7421	30.3787	29.6623	30.2424	30.98	31.0012	30.9971	31.2933	31.1501	30.9364	31.1172	31.4245	30.987	30.7569	30.5095	31.019	30.5019	30.6901	30.9549	30.6107	30.4936	31.3534	31.9086	31.0778	31.1536	31.0309	30.7335	31.1021	30.8804	31.2138
MPST	P25325;P25325-2																															20.0804														20.069
RPS12	P25398																	23.0556																													20.7659
ATP5A1	P25705-3;P25705;P25705-2		20.6508						22.0347	21.1265						20.4742		22.4389				20.8393	20.1232				19.0033
MT3	P25713																																		23.0252	25.2178		21.4042	21.2703	25.6787		22.9255	24.5923	22.3172	21.3201	24.1512	20.372	25.3803	24.4365
CTSS	P25774-2;P25774	23.8942	24.2	25.3895	24.3938		22.2592	25.7379	26.4411	26.1955	24.1354	24.3099	22.7514	25.3323	24.6573	25.9725	23.8518	24.3152	24.4427	25.7164	23.5918	22.1789	24.5087	25.5389	24.8817	26.2006	24.8806	24.4195	24.5659	26.1639	25.0039	25.5452	24.6356	24.393	26.2325	24.7412	25.3295	23.989	26.1421	27.2732	25.1742	23.8067	25.358	24.6261	25.8101	25.9224	24.5326	25.8062	25.6391
PSMA1	P25786;P25786-2										22.8496																					21.0774		24.2033												20.875	21.5365		20.0472
PSMA2	P25787		23.8408								23.9598													21.7962		20.1416						19.6569		22.7169					19.2101							21.1511
PSMA3	P25788-2;P25788																							21.9987								23.8025		24.6223												22.2303	21.3519
PSMA4	P25789;P25789-2										22.9893							21.0065												21.2619				25.1063							21.1531					22.784	20.7056	21.4512	21.5253
S100P	P25815		22.846								23.8205																																			22.317
MSN	P26038;P35241;P35241-5;P35241-4;P35241-3	25.3367	24.6714	24.1106	24.2987	24.4403	23.7454	24.0856	23.2956	22.8388	24.7657	24.8492	24.5728	24.2632	24.2569	24.6862	23.3426	25.2255	22.7391	23.8648	21.5288		24.2118	24.8139	24.9081	24.7064	24.0637	23.9948	24.098	24.7508	24.6836	25.8011	23.0984	25.9297	23.7429	23.0544	21.952	23.7535	25.3462	24.925	24.5088	24.5962	22.4527	22.5866	24.5976	24.1999	25.155	25.118	24.9848
DDX6	P26196													21.531		21.2241																		23.0717			22.8726							21.9744		22.6026
U2AF2	P26368-2;P26368				25.2761			25.044									23.1998															22.4803	22.0938									25.4933			25.3085		23.5089
S100A4	P26447	26.5302	26.8166				25.7663		23.3922		29.261	25.631	25.9863		26.0292		21.9377	25.2372						25.7586	26.1978	25.4885	25.011	22.4406	22.5966	24.0831		28.696							25.5093	26.4609						27.2231	25.59	26.342	24.3759
MGAT1	P26572	25.03	23.7926	25.0302	23.5576		23.7179	25.1946	25.8312	24.4829	26.9965	24.2835	23.9433	25.0321	26.6071	24.3234	24.302	24.4706	24.4262	25.7194	21.7886	22.5588	23.3687	25.044	24.4905	24.5355	22.0646	22.8835	25.5688	25.4341	24.4912	23.461	21.7095	24.6885	24.4759	22.3459	21.5696	23.4049	25.2481	25.3868	24.6943	22.0474	23.7444	22.5316	24.662	25.6885	25.1762	25.7758	23.7361
HMGB2	P26583																							25.2109	22.8201																						23.0018	24.1857	24.2093
PTBP1	P26599;P26599-2;P26599-3																																																20.6469
TARS	P26639;P26639-2
VARS	P26640;P26640-2		18.2484			22.4482	19.9578		20.9779				20.0063				20.1882				20.9406		21.4935				20.0003												21.3649	18.1782
EEF1G	P26641;P26641-2		19.6525								19.0551							19.4006																24.1197															18.8504
MST1;MST1L	P26927;Q2TV78-2;Q2TV78	21.0545			20.0778			22.0904	20.3111	19.1486	18.9984	19.4952	19.3403						19.2693	22.4563	23.1597	20.4232	21.7905			20.6308	19.9201	21.7836	22.2289	22.0638	19.8446	23.959	23.9155	24.3987	23.2077	24.2831	20.7171	23.0762	22.2532	20.5941	23.2373	24.2639	24.1247	22.1033	24.8111	22.8098	21.4482	23.3549	22.8888
CNTFR	P26992	26.6869	25.8837	27.2647	26.8586		26.507	26.6415	27.0559	27.6019	26.3696	27.3152	27.7514	27.0396	26.2698	27.2764	27.1669	27.2234	25.1021	26.1647				26.3851	26.4931	27.3156	25.6418	26.8566	27.2908	26.5979	27.8737	24.8967	26.6245	26.2447	26.2533	27.2776	26.6428	26.8535	26.4456	25.8841	27.0047	25.8583	27.2028	25.4372	25.2739	27.6708	26.8895	26.9784	26.9463
STOM	P27105;P27105-2		20.7799								26.086																					25.3264														23.9075
PON1	P27169	27.5516	26.4164	26.792	27.1623	26.148	27.1022	26.3532	25.5686	26.0067	27.2904	26.846	26.4045	26.4299	26.533	26.0542	26.4321	26.8605	27.1265	26.8962	25.8935	26.2158	27.1185	27.1704	27.2996	27.2361	27.8585	26.5448	27.1327	27.6779	27.8317	27.8836	28.245	29.6424	27.0797	27.7906	27.8795	26.8437	27.1419	27.0305	26.9224	28.4984	27.7782	27.6434	26.9518	26.3777	27.2849	27.5588	27.6321
YWHAQ	P27348	20.9753	19.9052								24.1024	21.7852	22.6368		23.1419	21.3417		24.3983		21.8629				22.3821	22.7865	22.6606	20.5772			23.3024		25.3649		25.2198	21.9372	21.2911			23.9362	23.8006		23.582	20.8057		22.9029	24.8352	22.6607	24.1249	23.5574
RPA1	P27694					20.8447
APEX1	P27695	23.6613												23.2468										21.1864							25.4724							23.8064
DCK	P27707
CALR	P27797	27.0616	26.6306	27.3722	27.2904	26.462	26.9327	27.2521	27.2635	27.641	27.4925	27.611	27.8897	27.511	27.1983	27.2152	26.658	27.3554	26.6603	27.1415	26.55	25.9001	26.3403	27.277	27.4587	27.169	26.9002	27.082	27.541	27.2831	27.3237	26.681	25.9158	27.6676	27.1222	27.1679	26.6722	27.2045	27.9747	27.5974	27.7288	26.9855	27.323	26.9928	27.4241	27.5714	27.742	27.4503	27.4084
CANX	P27824;P27824-2;P27824-3				20.0276					21.5859		20.2552	21.0931	20.4172		21.408	22.6597									20.9686			23.0619					20.2676	22.9694	20.1649	21.1839	20.4749	22.478	20.9188	22.9628	20.118	21.6291		19.9768	21.7024	21.1709	21.3335	21.1855
CFP	P27918	21.4849		19.9976	20.1998			19.3345		20.217	20.6012	20.5915	22.1691	19.5563	22.8371	20.9836				21.3404				23.1375	20.9837		23.0827	19.8658		22.513	19.7343	24.3085	23.666	24.7739	22.1757	23.0715	19.6429	22.3676	22.3342	22.8594	23.3449	24.5912	21.728	20.4203	24.7853	22.1882	22.8286	23.1463	20.0992
IL1R2	P27930-2;P27930																			25.5689
PIK3R1	P27986;P27986-4
PSMB8	P28062-2;P28062								20.463							21.4216			20.5244															23.8126						23.5115
PSMB9	P28065-2;P28065	23.1932	24.2157		24.1521		24.5537	23.8389	23.6461				20.7546		21.2355			20.7046						21.366	24.1722	19.1147					24.5063			24.5862			24.822	24.1812			24.5532					19.3715	19.0374
PSMA5	P28066;P28066-2										25.5228	22.1177	23.7251	21.547	22.0466			24.3976						23.7103	23.8516	21.8787				21.8502		24.9435		25.548					22.9032	24.0378						24.472	24.0592	23.8185	22.788
PSMB4	P28070																																	24.992	21.2601											23.1295	19.7064	20.6927
PSMB6	P28072	24.0924	24.2515	25.9328	27.3113			25.1683		25.3844	25.1845	25.2732	23.2936	24.7883	23.5139	27.7456	21.7259		24.0563							26.1791	26.3212				26.7256
PSMB5	P28074;P28074-3;P28074-2										20.798																					23.6394
GSTM2	P28161-2;P28161			21.2819							22.1181	22.0934	21.6742	21.9969											21.1749			23.2826	21.1184	20.8051				21.1021	21.0182				20.3049	20.5762		21.1313				22.2728
GRN	P28799;P28799-2;P28799-3	23.2174	22.7725	23.2704	22.9816	24.0727		23.3783	22.5201	22.9838	22.0549	23.8315	23.9169	22.7662	25.1572	23.6931	22.9399	24.2346	22.7294	23.6201	24.1886	23.8088	23.7883	23.6338	19.4116	23.0979	24.6613	23.9804	22.2992	24.9093	21.9689	24.1176	23.0751	24.7332	25.5272	24.8952	24.3268	24.2854	25.0812	23.7004	24.5859	25.408	24.535	24.4983	24.1028	24.9235	24.2052	25.363	24.905
LAP3	P28838-2;P28838		21.4964	22.2642							22.0912	22.7541	21.4626					21.5979		19.6529				18.4825	20.2903	23.5746				22.1482		22.809		23.6676								18.8588				20.7813	20.1469
PCSK1	P29120-2;P29120	19.5183		19.302	20.902			19.4538	19.8501	21.5675			20.9803	20.2518		19.9566		21.331					20.1972	21.1849				21.2719	20.4857		20.6886	21.7109		20.5811	22.9088	23.034	21.1948	22.1872	23.3979	23.1964	23.5958		22.7529	20.5926	21.7388	20.8104	20.2791	22.4527	21.6444
IMPA1	P29218;P29218-3;P29218-2		22.6167				20.9658		21.8774	22.0184	23.1137	21.4247	23.0666	22.7174		23.7371	22.2949	21.4979	21.8202					21.5961	22.5919	21.6243	21.7217	22.6512	22.8646	22.8295					22.639	21.803	22.0564	22.9817	23.2011	22.3216	23.1722		22.0074			22.577	21.4314	22.1864	20.9363
CTGF	P29279-2;P29279		21.5762										23.5559	21.4503	23.7426	22.5062		21.4914	20.6869		22.2075				22.0044	20.9336		21.9849		21.4074		24.104	22.0254		25.161	21.8796	22.439	21.831	24.6763	24.7722	22.6536	21.01	21.5147	23.1277	21.3952		20.6274	23.4927	22.0198
EPHB2	P29323-2;P29323-3;P29323																																		20.683								19.7994
PTPN6	P29350;P29350-3;P29350-4;P29350-2
COL4A5	P29400;P29400-2	22.9803	22.7216	23.5572	23.3417	25.3239	23.9247	22.02	20.4379	22.1577	21.3463	22.5039	21.3213	24.7161	24.0098	22.9671	22.7689	20.8961	22.8034	21.9711	23.922	24.2847	23.5309	21.9288	19.3083	21.721	23.3294		23.1712	20.0541	21.7398	19.2697	23.0465	24.646	21.363	21.291	24.7096	21.1087	20.6385	20.4727	21.8753	19.6778	20.7924	23.6799	20.8876	19.3138	18.6165	19.9417	23.4661
TKT	P29401;P29401-2	23.0145	24.535	22.4692	19.0173	23.2832	20.363	18.9317	18.3252		26.2423	21.4512	25.3033	22.6324	24.9173	22.1656		25.4643	20.5441	22.5482				24.2146	23.08	25.3199				22.8042	22.9659	23.2782		25.5475	22.5388			19.7753	24.3609	22.7024	19.6123	22.0638			19.2889	25.4074	24.4271	22.7577	23.7029
SERPINB3;SERPINB4	P29508;P48594;P29508-2			18.8974																19.5404						19.2182
SERPINA4	P29622	28.0328	28.2318	27.8357	27.8681	26.2141	28.8028	29.025	27.1911	28.1479	28.4596	28.0528	28.4608	27.3769	29.3915	28.607	28.5645	28.4209	28.5695	29.6427	26.229	25.3636	27.5717	28.1984	28.4789	28.9441	27.5538	27.8834	28.5651	28.2147	29.1036	28.3891	28.5626	28.3685	26.6779	27.4564	27.6899	27.6541	27.36	26.8196	27.7215	28.7592	28.3016	27.1999	28.5367	27.7708	28.3854	27.6309	27.4686
EEF1D	P29692;P29692-2;P29692-4
CRABP1	P29762	24.6899		22.2686									21.9342					21.1122		20.6104										24.0589
MARCKS	P29966			20.5317	21.0554			20.0087		19.8668	21.4604	21.793	22.6133			20.9501		22.4681			22.4054			21.8805	21.3711						20.9817	24.3983	20.3863		24.2678	24.2848	21.2749	22.1493	25.0839	25.6436	24.2966	23.5363	23.7003	22.2088	21.355	24.9761	21.4211	24.5207	24.9128
AQP1	P29972-4;P29972-2;P29972-3;P29972																											25.5703
ERP29	P30040			22.3745			20.3334			19.5776		22.5796																	21.2071							23.1826	22.666	21.5635	22.8011							20.599	21.1677
PRDX6	P30041	23.7267	25.9796	24.3365			25.2246	22.6365	22.8837	23.8407	28.5183	24.9175	25.7574	22.3271	24.8738	23.221		24.4251	23.9461	22.9745				24.9122	24.8026	26.3196		22.9645	23.5937	23.4617	22.7576	28.6761		23.6596	20.838				25.059	26.4234	22.2618	25.6068	22.0172		21.205	27.8119	25.0252	25.0896	24.467
BLVRB	P30043		26.1458				27.6187		23.7366		30.4153	25.6683	25.7528	23.7186	26.1574		23.9945	22.362						25.3134	25.8894	25.9038				21.4593	23.5491	30.6242							25.1126	27.662					21.041	28.6242	26.3248	25.2245	25.431
PRDX5	P30044-2;P30044;P30044-3;P30044-4																	23.1699													23.5514			24.8923												23.6455
DDT;DDTL	P30046;P30046-2;A6NHG4	23.8579	23.5532	24.1386					22.3067	22.4565	26.9665		25.3879	25.0551	23.1463	25.4051		24.5959						24.3318	23.303	25.6877					23.7702	25.5408		22.9266							22.5286					25.1277	22.5192
PRDX3	P30048-2;P30048			21.0413	20.7064				20.5405		23.2924	22.2948		21.2541	21.3537	23.9716		24.5809								22.7774					20.7574			24.2632						21.5626							22.8572	21.3464	21.659
ATP5D	P30049																	23.0583
RPL12	P30050;P30050-2
ECHS1	P30084
CMPK1	P30085;P30085-3;P30085-2										22.0752
PEBP1	P30086	27.8914	27.8747	28.4381	28.2569	26.5305	27.4936	28.5673	28.014	29.1196	28.4624	28.1691	28.731	28.689	27.7499	28.8973	28.3054	28.932	28.159	27.2238	28.045	27.7574	28.5647	28.5179	28.5693	28.6326	28.7696	28.714	28.4712	28.0293	28.6252	28.3874	28.2609	27.682	29.5041	28.7476	29.276	28.6458	29.4993	29.0571	29.4947	28.5416	28.8872	29.3381	28.8765	28.7914	28.756	29.1406	28.7196
PDIA3	P30101	22.2445	22.6856	22.9647	20.1629	22.3539		20.7129	22.2072	21.5504	20.6729	20.9911	21.6875	21.6002		20.9897		23.7988	19.3012		24.0759	23.554	23.8223	21.5503	21.6975	21.491	22.0898	22.7695	22.9154	21.0759	20.5764	22.5227	22.7876	20.8357	23.4034	23.231	22.9475	23.3503	24.0648	24.2761	24.2435	22.5007	23.5217	22.942	22.8318	22.6436	21.7941	24.0916	23.2829
PPP2R1A	P30153;P30154-4;P30154;P30154-2;P30154-5;P30154-3			19.0622							23.8917	18.675	19.484					22.0029						19.532	21.4841	18.8954				20.6374		23.0941								20.6034						23.3661	18.5807
NMT1;NMT2	P30419-2;P30419;O60551
AXL	P30530-2;P30530	23.7707	23.9934	24.7384	24.4525	24.5341	23.6233	23.1663	24.5038	24.3936	23.8189	23.5764	25.0995	24.3449	24.301	24.9893	24.9986	24.3788	23.3853	23.0874	24.9235	25.4189	24.1801	24.2462	23.7307	24.5896	23.9474	23.6292	24.4317	23.5518	25.211	24.0204	23.4424	23.2012	24.5302	23.4438	24.4325	24.6082	25.4747	24.4019	25.0297	24.6335	23.7651	22.9902	22.0097	23.4177	24.0743	24.2122	24.2711
ADSL	P30566;P30566-2										23.2451
PKLR	P30613-2;P30613	20.4731							21.0063	21.3921			20.5436	21.0256	21.001		21.1608	20.7963													20.1188	21.085		20.7814			20.6127					20.3994							19.7585
SRI	P30626-2;P30626;P30626-3										24.5668							20.5944										20.5094				25.917								21.686						21.6925		20.6846
GSTT1	P30711;P30711-2												22.0435
SERPINB1	P30740;P30740-2;P50452-2	23.5537	23.0928	22.639	22.7618	23.5275	20.677	23.2298	20.8411	24.0398	23.2443	23.0708	21.4732	23.2553	22.5276	23.5002	21.7445	24.5425	21.5536	21.144				22.8283	20.7542	20.7171	22.1169	22.9446	23.2218	24.1125	21.346	21.3244			23.1075	21.7425	21.3237	22.3424	22.7773	21.0953	23.1412	20.7537	19.3062	20.7032	21.8535	21.894	22.6145	23.2365	22.3569
CORO1A	P31146	21.1281	22.8824	19.9719		23.6945	18.2364		18.7058	18.8223	21.2937	22.844	23.1611		23.9287	20.242		23.9489		20.4437		22.0064		24.7693	24.4876	21.4994				22.2246		22.6112		22.4288		19.8495	18.5172		23.6434	23.0161		20.9921	19.937		21.6685	23.0849	24.6082	25.117	24.1014
GDI1	P31150	25.1949	25.8091	24.9603	24.7697	20.457	24.0836	24.8251	25.3951	25.775	26.8168	24.3747	26.5159	24.6654	26.3878	26.6663	24.858	25.4658	25.2335	24.5965			23.1457	25.0186	25.3832	27.3093	24.1007	26.0948	25.7035	26.0222	24.9773	26.0894	24.8647	25.3895	26.14	25.1397	24.2552	23.016	26.8265	25.688	25.6868	24.4592	24.8424	24.0161	24.0993	26.9341	25.2814	24.9512	25.2087
S100A7	P31151;Q86SG5							24.9392									22.6382					24.0656									24.6145	23.2389		23.7124	21.8487							24.1249
MAT2A	P31153-2;P31153;Q00266																																	22.4673
HIBADH	P31937
ATIC	P31939-2;P31939		19.6905			20.7064					22.56																					21.9613												20.8959		20.4182
HNRNPH3	P31942-2;P31942;P31942-6;P31942-5;P31942-4;P31942-3
HNRNPH1	P31943																							21.1898	21.5869
YWHAB	P31946-2;P31946	22.9489	21.9544	23.0483	23.0869	23.8826		22.4454	20.7005	21.788	24.6857	24.4694	24.7093	22.5314	24.0744	24.2725	21.1123	24.2314		22.3495		22.3732	22.8365	24.2869	23.8215	25.4037		22.531	21.3994	23.9379	22.9442	25.3966	21.5865	27.8658	25.0299	24.2573	23.4383	22.1003	26.3619	25.3717	24.2494	25.2017	24.0902		24.1108	26.6374	24.6516	26.0952	25.2101
STIP1	P31948;P31948-2;P31948-3																	20.1124												18.3515		22.0598								19.7955			21.0412			20.5344	16.8575	20.4384	20.8891
S100A11	P31949	24.0969	26.8546			24.4895			21.9709		22.9524	22.9453	22.5258					26.8952						21.5654		23.7323	22.6618	21.6662		24.7795		22.3193		22.9246	21.9958	22.2208			23.1943						21.4058	22.7342	23.7176	22.8459
L1CAM	P32004-3;P32004-2;P32004	24.5249	24.5974	25.7514	25.3981	22.2317	23.5992	24.0957	25.425	25.9568	22.7888	24.9018	24.7834	24.7499	24.344	26.4315	25.4834	25.8315	23.7996	23.3345	22.782	24.1132	23.2844	24.7254	24.5232	24.7555	24.2823	24.565	25.0014	23.355	24.8133	22.3838	24.4062	23.2798	24.3287	25.0766	24.0509	24.6499	24.7051	25.5876	24.2368	24.1604	24.0321	23.4101	24.2272	24.39	24.8375	25.1551	24.6073
PRDX2	P32119;P32119-2	25.5671	29.5903	27.7034	25.9384		29.761	25.9329	26.6532	26.3672	32.2953	29.4501	29.799	26.1343	28.8266	26.9615	26.4299	27.8501	25.5784	24.7784		22.8737	24.7095	28.9843	29.1008	28.714	25.5522	26.0687	26.5603	25.9704	25.1128	32.4983	25.882	25.5577	25.4488	25.7726	26.0289	25.615	28.8297	29.7018	24.4417	27.0157	26.0936	25.2164	25.8479	30.675	29.3172	28.9144	28.771
RPL9	P32969
CDH5	P33151;P33151-2	22.1628	19.7889	22.9037	22.1235		20.0556	20.7991	21.5163	23.685	21.6494	21.9015	22.3381	19.6237	19.7924		21.2133	23.6613	20.5387	18.0964		22.5278	21.2445	22.7791	21.3446	21.1758	22.3991	20.9755	20.8256	21.6793	21.7784		22.0489	23.3804	22.8482	18.5748	18.4301	21.876	21.1833	21.7977	20.5876	22.8763		21.9869	23.846	22.499	22.2797	21.7043	21.3372
LSP1	P33241;P33241-3;P33241-2											19.9764						20.7529																													19.6336	20.9473	22.6709
MAN1A1	P33908;P33908-2	26.2424	24.6341	25.2967	25.5371	20.7825	25.5738	25.7564	26.6114	26.9096	25.8752	24.7822	26.445	26.1433	26.5501	26.294	25.9257	26.2215	25.2823	25.556	22.3755	25.0369	24.4448	25.4009	25.7759	26.6381	24.7633	25.8338	25.9782	25.8882	26.8683	25.5496	25.6791	25.1041	26.0891	26.3059	26.5906	25.0904	25.9598	26.0648	26.4358	25.8472	26.4601	25.5844	25.5126	25.4466	25.8631	25.4431	25.9991
MCM4	P33991
MCM5	P33992	21.3154																																		19.7118					20.1566
MCM7	P33993;P33993-3;P33993-2
GALNS	P34059		21.9337	22.4143	22.227			21.0325	22.0909	21.7904		22.212			22.0814	21.3768	20.522							20.7561	21.1089		22.1714	21.5243	21.4436						19.7014	20.2972											21.0621
RNASE4	P34096	27.2033	27.2568	27.2334	26.2631	27.7113	26.6402	27.2975	26.9282	27.2853	26.4929	27.2938	27.3402	26.709	26.5904	27.4868	26.9308	27.3825	26.8251	26.5837	27.8165	26.695	27.6836	26.797	26.4501	27.0739	27.3361	26.8414	26.8148	27.4474	27.5087	27.3705	27.1525	27.4585	28.0744	27.438	27.4253	27.7981	27.1995	27.2318	27.9969	28.2741	28.0878	27.3494	26.9838	27.3153	26.7197	27.7443	27.1885
SHMT2	P34897-3;P34897-2;P34897
HSPA4	P34932;P34932-2;O95757										21.0893									18.6535														24.6815											19.7695	21.0649			20.4684
MPI	P34949;P34949-2						20.6189			19.9488						20.4241									21.0127													23.1057	22.8659		24.5489
GPC1	P35052;P35052-2	25.0437	25.3624	26.6934	24.4318		23.2317	23.4823	24.8976	25.1269	22.4577	24.5977	23.3822	23.704	24.2117	25.7216	24.9593	25.0918	23.0485	23.1528	24.2219	24.3031	24.8029	24.4924	23.5923	24.5413	25.3518	23.8499	23.6977	24.3346	23.9018	22.6644	24.3007	22.863	23.5802	25.1057	22.2364	24.4045	23.0202	23.5225	22.4077	22.4502	23.2993	21.8975	24.1379	23.6622	23.2452	24.0464	23.0603
SERPINB6	P35237	24.0692	23.6674	25.269	24.8963		23.2526	25.5143	23.7147	24.5804	24.1701	25.3599	24.1234	24.4762	22.6923	23.9857	23.7832	26.0373	22.4634	23.8755			21.3822	25.1946	25.106	24.5957	25.0079	25.4268	25.0828	25.0591	25.0333	21.9909			24.6835	23.7703	23.5421	24.3394	24.8149	24.3823	24.4075	22.8794	23.1773	24.3603	22.2483	23.3047	24.9303	24.2494	24.4867
RPA3	P35244
RPL22	P35268
ADM	P35318			23.186									27.7755					25.5582			26.1723							22.4745							23.9915	24.1381			24.2232						23.4258
THBS2	P35442		20.0626	20.3071	21.3924			18.388	19.8561	20.2151	20.5864	19.1278	21.1542		21.2006		20.5332	19.1913	20.3937	20.9005	22.5321	23.0956	20.3635	18.242	21.2549	21.9357		20.6912	21.1036	21.7301	20.0196	22.971	23.3634	22.496	21.3284	23.6216		22.9434	23.0657	24.0575	22.5193	23.356	21.4661	22.0921	23.3964	22.7848	20.9138	22.3813	22.0427
THBS4	P35443	24.748	24.3738	24.8325	21.9728	22.873	24.8254	23.5732	25.0277	25.3471	20.086	21.3289	24.1079	25.1047	25.3374	25.7633	24.7385	24.3432	23.6824	22.3861	21.869	21.8035	22.7414	22.5779	22.5561	23.6821	21.5083	22.4645	23.2461	23.4181	23.9242	22.567	22.3216	23.78	23.5194	24.6629	22.338	22.9664	23.9823	23.7721	23.1	22.6019	23.6543	22.9673	23.2284	20.2443	22.7716	23.3543	23.3914
SAA4	P35542	29.9966	28.5245	28.2311	29.7663	28.5688	29.339	29.744	28.5355	26.9613	29.5814	29.1005	29.2417	29.1082	29.647	28.7736	28.4968	29.1249	29.4893	29.5691	27.9299	28.3532	28.0038	29.7852	29.2687	29.7905	30.0653	29.5886	30.1905	31.1734	29.8119	30.3609	30.3789	29.9031	28.9091	28.6069	28.068	28.975	28.2383	29.5373	28.7808	29.5989	27.8807	26.3503	30.1228	27.7074	29.3975	29.3461	28.7748
FBN1	P35555	22.2427	21.5917	21.4575	20.2232	22.6715	18.5266	21.2391	21.2093	21.959	20.5213	21.6926	22.4255	20.8876	22.9919	21.2347	20.9967	21.672	22.103	21.907	24.5974	23.696	21.1239	21.3226	20.8371	21.869	21.3882	22.2513	21.3802	22.4711	21.6542	22.8368	22.4269	21.9852	22.3767	23.7311	22.5668	23.0597	22.9161	23.7581	22.5037	22.9458	23.7341	23.0501	22.6563	22.8692	21.1397	22.7962	22.6361
MYH9	P35579;P35579-2;P35749-4;P35749-3;P35749;P35749-2	24.7288		23.2718	23.344		25.2703	23.7362	23.8777	24.1204	23.7084	23.7725	24.9037	24.13	24.1692	23.7341	21.3683	24.1503		24.6121				23.6996	23.3617	24.2693	25.0858	23.1457	24.5763	23.6076	24.9325	22.352	22.7437	23.6734	22.7728	22.2081	23.8267	21.8478	22.1409	21.5302	22.6826	23.6795	21.6169	23.5835	23.0863	21.9156	23.619	22.989	23.4263
TIE1	P35590;P35590-2;P35590-3			21.1381	20.4808		19.9479													19.83						19.5592			18.9747			22.1882			18.5411	17.7445	22.5703			20.345	17.9763	22.0095						19.377
COPB2	P35606-2;P35606
ACTN2	P35609;P35609-2	22.7914	20.9651	23.3369			23.231		22.2038	22.178			21.579	18.5908	22.8351	22.4669	21.4411	18.9896								16.7713							20.1041	20.5616		18.6655	21.418
ADD1	P35611-2;P35611-6;P35611;P35611-3;P35611-4;P35611-5				20.9809						23.3324													20.0704		20.4593	22.6294					22.8996														22.9978
ADD2	P35612;P35612-2;P35612-8;P35612-9;P35612-4;P35612-3;P35612-5;P35612-6										21.0784																					20.3703														18.7994
BSG	P35613-2;P35613;P35613-4;P35613-3	22.3487		24.5928	24.9301		21.5263	22.7511	22.2851	23.9791		24.5146	24.0665	23.5829	21.8624	23.7863	22.0143	23.7916		23.0367		25.2437	23.8684	24.513	23.2195	23.4862	24.3525	24.7699	23.8259	23.6176	24.7601				25.3944	24.0986	24.0709	24.8728	24.6459	26.1203	24.6926		24.0471	25.1361	22.7871	24.0622	24.1629	24.5182	24.2646
DEK	P35659;P35659-2
GLRX	P35754	25.6525	26.4424	25.9584	25.0032	25.2823	23.911	25.6694	26.2589	24.8816	27.248	25.1713	23.9669	24.3831	26.3211	26.1908	24.9939	25.8672	25.0895	26.9651		23.6122		25.8017	25.515	26.7499	24.51	24.4308	25.1788	24.1609	24.3083	26.8767	23.1388	22.5315	25.593	24.0795		23.0868	25.0113	25.3611	24.211	22.0541	24.0551	24.755	24.4189	24.278	24.2707	24.6951	23.8847
IGFALS	P35858;P35858-2	26.1138	24.9787	26.067	26.7373	25.3888	27.3155	26.9085	24.3678	25.8698	26.6252	25.3885	25.899	25.816	25.4214	25.3458	26.3618	26.2679	26.804	26.7874	23.9966	25.7533	25.1944	26.3653	26.3018	26.4882	24.8651	27.2103	27.0759	27.2613	27.4644	27.1831	27.7934	27.7267	25.0003	25.2534	25.8891	26.1111	26.0107	25.6238	25.9335	27.2346	26.638	23.5893	27.5762	25.8779	26.4362	25.7967	25.8971
HMGCL	P35914;P35914-3;P35914-2
PSMC2	P35998-2;P35998
CHI3L1	P36222	30.9891	30.6777	30.9767	29.6926	29.9821	29.1791	30.8108	30.0907	30.7919	30.7144	30.018	31.0549	31.756	30.0447	31.4162	29.9389	29.9629	30.0418	29.9929	29.8828	28.9825	30.6895	30.7279	30.6407	30.4826	30.5949	30.004	29.887	30.5498	29.4329	30.4727	29.3161	29.1348	30.503	30.0914	30.4007	29.4145	32.186	29.4817	30.5907	29.1691	29.9738	30.702	30.0629	31.4714	30.6337	30.509	30.4599
ATP5C1	P36542-2;P36542
RPL4	P36578																																					20.9505
LONP1	P36776-3;P36776-2;P36776		20.6631														21.2809										22.5422																17.2755			18.1763
PGM1	P36871;P36871-2;P36871-3	21.5489	22.1365		18.7324		19.1974	19.7772	20.9553	22.4482	23.1032	18.7823	21.3939	20.664	21.6404	22.1736	18.8948	19.7179	22.7514	19.5216				20.2961	20.6716	22.8229		20.9834	21.4886	19.0996	21.6114		17.7283	24.3651		18.4357	19.3853	19.046	21.6635	22.9478		19.6745	20.993		17.9445	23.2563	19.5626	21.7198
ACVR1B	P36896-5;P36896-2;P36896-3;P36896;P36896-4	22.8988	22.8937	23.4598	23.3371		22.6046	23.1323	23.2998	23.42	22.2496	23.2146	23.7679	23.6659	22.5659	24.4008	23.1589	23.3599	23.0062	22.5229	22.872		22.9229	23.3808	23.0418	22.2698	23.3912	22.5507	23.3732	22.515	22.793				22.4542	21.4606		22.505	23.6177		23.3215		22.8022	23.2929	21.7071	21.9197	23.0913	22.5749	21.9493
GNL1	P36915-2;P36915
SERPINF1	P36955	32.6024	32.4977	32.884	33.6363	32.6754	32.1466	33.3559	32.7656	33.3248	32.8452	33.0984	32.7074	32.957	32.5892	33.2283	33.0157	33.0342	32.786	32.5721	32.345	32.4189	32.3383	32.7253	32.9031	33.0397	33.2108	33.634	33.1406	32.8926	33.6919	32.6046	32.6824	31.9346	33.3463	32.7134	32.8346	33.4643	32.7165	32.2645	32.9298	32.9291	32.71	33.3695	32.6644	32.577	32.9698	32.5686	32.8963
DLST	P36957;P36957-2		21.5054																20.9846																				22.0209	20.123	20.035
GMPR	P36959	23.1432
CFHR2	P36980-2;P36980	25.9548	23.1327	23.9438	25.7018	25.9543	24.8938	25.6208	21.9115	24.0491	24.3135	25.6989		22.3974	24.7437	23.6702	22.2058		24.6457	25.7699	25.5793	26.0813	25.9156	25.2643	25.1116	23.8827	25.4837	25.4719	25.6122	26.383	24.5702	26.9217	27.0187	27.4636	27.0366	26.1762	24.2697	26.2966	22.7308	25.1176	26.7923	26.8171	26.1588	25.9881	26.2574	25.8469	24.6052	26.5999	26.5194
SRP14	P37108																																															21.5992
TAGLN2	P37802;P37802-2	23.1069		21.5856					21.597		24.7244		21.9947	21.2472	23.3964			22.2542		24.1516				22.8148		24.1325			21.4109	23.3367	21.0584	24.6294		22.8554	21.433				23.2413	21.2183						23.3603	23.6033	22.0867	24.4996
TALDO1	P37837	22.626	24.6783	24.986	22.5036	25.0465	22.4404	23.0866	23.2775	24.3101	25.8397	24.6449	24.2707	24.1718	22.1835	22.6749	24.8642	25.4613	23.9966	21.3509	21.6706	22.4717	23.176	24.2855	24.6598	23.5187	23.868	23.2462	22.5007	22.8604	24.7118	25.6027		23.8698	24.6193	21.9158		23.0635	25.2839	23.2011	24.3869	22.7499		22.7983	23.5764	24.9943	24.723	23.8259	23.9478
SNCA	P37840-2;P37840;P37840-3	23.1565	24.1943		22.7432		25.4167				28.4765	23.0735	25.1975	21.8001	26.116	25.9786		22.5199						22.3205	23.1092	25.1924				22.7656		27.4389			22.1777				24.5197	24.352						26.088	23.2438		23.1907
RBMX;RBMXL2	P38159-3;P38159;P38159-2;O75526;Q96E39;Q8N7X1																							21.8213
ATP6V1A	P38606-2;P38606
HSPA9	P38646																	19.6231										21.3316
EIF4A3	P38919
RPL3	P39023			23.6074																											23.6952		22.4491				22.8589									22.1072	22.4032
COL15A1	P39059	22.6633	22.1473	21.9466	20.713		20.3421	21.5999	20.8145	23.1377		21.9538	21.5867	22.4975	22.8312	20.7676	21.7566	20.9596	21.4594	21.8188			21.7035	21.6033	22.2603	22.077	21.0551	21.9618	22.067	21.8884	22.5018			20.5294	22.0855	21.0155	22.803	22.0866		18.4245	20.6861	20.2573	22.1369	21.5256	21.3602	20.3064	21.5723	19.4677	20.3574
COL18A1	P39060-2;P39060-1;P39060	27.8381	27.7979	27.928	27.1408	27.3279	27.2599	27.8829	27.9234	28.2587	27.6916	27.832	27.5677	27.4871	27.6569	28.1146	27.6097	27.6183	27.7282	27.1352	27.2445	27.4046	27.88	27.6367	27.8555	27.7131	27.5778	27.8285	27.7188	27.681	28.5004	27.4375	28.1953	27.9285	28.4494	28.0848	27.6645	27.6986	27.5983	27.5509	27.9312	28.0406	27.5768	27.9678	27.934	27.7197	27.5508	27.8478	27.4226
ANP32A	P39687;O95626;O43423																																	23.6585									23.4094				24.0729	22.3875	22.6272
FEN1	P39748;P39748-2
CAPG	P40121;P40121-2		23.4899	23.8484	20.2403							24.5595						24.9172		24.606	22.8188	22.6223	23.2832	21.0163	21.4146	21.4905				22.8767		22.7784		24.3327	24.5746	22.288		21.8245	24.5174	23.9017	24.7373	22.547	21.6756	22.3284	23.6689	22.5324	23.2612	24.7586	25.1077
IL6ST	P40189;P40189-3;P40189-2	25.4742	25.6656	25.7022	26.2241	23.8511	25.6329	24.8318	26.5435	26.0786	25.0082	24.6585	25.5079	25.2401	25.1436	26.6683	26.5789	26.1677	24.7761	23.5676	20.9668	22.2462	24.1457	25.044	24.6849	25.9665	24.947	25.4621	25.6786	25.1901	26.175	23.6141	25.1885	23.0808	25.2403	25.105	25.0514	24.5536	24.6069	24.6352	25.1035	24.4922	25.3243	24.4915	24.6595	25.7309	24.9987	24.6813	25.1205
CCT6A	P40227;P40227-2;Q92526-2;Q92526-3;Q92526										20.9406																	18.9052				21.0749	21.091	20.6232							20.6088			21.1516
PSMB10	P40306
STAT3	P40763-3;P40763-2;P40763
MDH1	P40925;P40925-3;P40925-2	26.3817	26.1926	26.4242	26.0892	25.6873	25.3844	26.4696	26.3728	27.0141	27.3423	26.7209	26.8329	27.0295	26.1586	27.6011	26.6433	27.0753	26.0521	24.7451	26.0622	25.6159	26.9537	27.0476	26.7851	26.663	26.3327	26.8952	26.7307	26.5968	26.4416	26.996	26.4571	26.0879	26.6186	27.0308	26.8858	26.3469	27.2065	27.1807	27.2783	25.7554	26.3228	26.8486	26.6787	27.1693	26.7452	26.8275	26.7543
MDH2	P40926;P40926-2	20.9678		19.9776	22.5229	23.7744		22.4663	20.4041	21.4022								24.5012						20.6006	23.0068			20.4456	20.9514	21.3727						21.7535	20.0316	21.1602	21.415	21.3463				19.9247	22.0668	21.4182	22.7384	22.5014	22.8937
HADHA	P40939		22.6037	24.3184	22.4143	22.1689		21.2212		21.952		23.2543		21.0648		22.0007	21.5293	22.9298						21.4893															21.391								22.2528
EIF2S3L;EIF2S3	Q2VIR3;P41091;Q2VIR3-2	23.6603					25.0152		25.0959	24.8249			24.8035	23.6757	24.423		25.013		21.7582	20.7172
CD200	P41217-2;P41217;P41217-3	22.653							24.8833	23.7275		24.8713		22.9909		24.1428	25.5129	22.8476	22.7328					22.0795		23.6283		22.8151	21.6954		22.8513		20.3236	20.9553	23.3265	23.4175		23.4443	22.0144	23.0136	22.9794		24.3252		21.9899		22.9783	23.1396	21.321
MNDA	P41218									21.1465
PTGDS	P41222	34.5294	35.2972	35.0922	35.1893	35.4188	34.3186	34.9616	34.6968	34.7134	33.8946	34.5699	34.6328	34.9914	33.8665	34.6834	35.0403	35.0013	35.4685	33.9291	35.3398	34.7482	35.4436	34.8142	34.2506	34.5592	35.7873	34.9637	34.9132	34.5237	35.0622	34.064	34.6073	34.4996	34.9503	34.678	35.2852	35.1287	34.8478	34.7898	35.028	35.0471	35.5228	35.3296	34.6011	34.8249	34.7735	34.5095	34.8398
CSK	P41240;P42679-3;P42679;P42679-2					22.0809												20.4747
GARS	P41250-2;P41250
NBL1	P41271;P41271-2	27.5526		24.7939	25.2893	24.9047		24.0685		28.0149		22.9145	28.5699	28.3521		27.9959	27.8174				29.2437	28.8818	29.1396	28.1969	21.0384	27.6613	26.4055	24.2785		21.5158	28.0851	28.6247	28.3175	29.0128	29.727	28.4598	29.4066	28.8037	29.9415	29.4328	29.3953	28.1164	28.9232	28.1726	28.7626	28.4269		29.0617	28.5912
ECI1	P42126-2;P42126	21.8117		19.6169														20.9969													20.4637			20.4595													20.3298
TMPO	P42166;P42167-3;P42167-2
STAT1	P42224-2;P42224																													20.4835				19.575												22.0263
ARHGAP25	P42331-3;P42331;P42331-2;P42331-5;P42331-6;P42331-4	20.7157								21.0658							20.2562																			18.9148			20.0959										21.0387
DPP6	P42658-2;P42658	20.9617	18.6808	22.8173	21.8581		18.8306	21.3503	21.538	23.3896	19.8252	21.9613	20.2808	21.0111	22.0294	21.6029	22.1259	23.0641		18.3092				21.9135	21.3301	21.0891		22.6328	22.4445	19.9784	21.824				20.5548	22.0983	22.1761	20.5182		20.3854	20.4204	19.1026	20.6236	20.8755	19.7084	21.7167	21.3495	21.954	20.5128
LRPPRC	P42704
ACAA2	P42765
WAS	P42768	20.6837
PRCP	P42785;P42785-2	26.5158	26.1342	25.8868	26.811	24.6947	25.1361	26.3691	26.7332	26.9302	24.5713	25.3994	24.321	25.2597	24.8949	26.491	27.309	26.8123	25.0787	23.9877	22.7056	22.9918	25.4128	25.3391	24.9483	26.3389	25.3954	26.1569	26.4074	25.5133	27.0498	25.3889	27.0661	24.7812	24.6112	26.9327	25.545	25.9837	24.2951	25.3625	24.486	24.6473	26.1296	24.9683	26.1867	24.1652	25.7856	25.2602	25.8246
HTT	P42858			18.1733				17.0751				18.2248						17.4483									20.0234	18.485			18.8704	17.8408		19.1206															17.9342
PAFAH1B1	P43034																															21.112
MCAM	P43121;P43121-2	25.4392	26.4783	27.1837	27.2003	26.3634	26.4663	26.7566	26.9805	27.5176	26.2202	27.3666	26.7492	26.6569	26.0975	26.9335	26.8295	27.3208	26.7577	26.1286	26.4869	27.0193	26.7277	26.8592	26.6084	27.0542	26.7591	27.0819	27.3956	26.935	27.904	25.8117	27.9342	27.0101	27.7508	27.1406	28.0603	27.3643	27.4065	27.9408	27.9457	26.5292	27.6135	27.296	26.974	27.7094	26.8449	27.2686	27.0734
DCC	P43146	21.5795	21.4861	21.9999	22.9956	20.6669		21.697	23.3731	23.7957	18.3978	21.1579	21.9584	22.9469	21.1262	23.5346	23.7399	23.4377	21.6671		22.5072	21.8663	22.2423	22.1731	20.3689	23.1937	22.0946	23.4809	23.0079	21.1666	22.4107	21.7969	22.7275	18.4134	22.0956	22.7626	22.2549	21.4187	21.6429	19.3857	21.4341	21.4397	20.6308	21.7877	18.6591	23.0365	22.0528	21.6751	21.4107
CTSO	P43234			22.8562	22.4372		23.3934	21.5409	24.5379	24.201	23.1406		23.8069	23.6417		23.8805	22.7786	22.9493		21.8485				22.4782		24.1646	21.148	23.6449	24.3424	23.2047	24.8235	20.8441	22.5943	22.1354	23.3568	24.1269	22.5036	22.4474	22.3632	22.0024	22.6272	21.7183	22.0854		21.7911	21.7692	23.0899	22.6791	21.0918
MATR3	P43243;P43243-2
BTD	P43251-4;P43251;P43251-3;P43251-2	28.1647	27.9827	28.2795	28.2332	27.1747	27.8802	28.4043	28.3172	28.6753	27.8829	28.2624	28.2592	28.1869	27.5694	28.4545	28.1957	28.452	27.7468	27.7432	27.1176	26.9617	28.2	28.3295	28.3207	28.5513	27.8417	28.6533	28.5328	28.6765	28.39	27.5801	28.2764	27.8367	27.9901	28.193	28.0034	27.8503	27.8814	27.9536	27.9319	27.8897	28.5561	28.3459	28.222	27.9786	28.5866	27.8293	27.9734
SYK	P43405;P43405-2
RANBP1	P43487-2;P43487																															23.1162														23.2949
NAMPT	P43490																	22.366
AFM	P43652;CON__REFSEQ:XP_585019	29.3459	29.1051	29.1005	29.2267	28.926	29.9498	30.0212	28.8125	28.8763	29.4743	29.4357	29.1209	28.7219	29.6447	29.0078	29.5153	29.7312	29.8103	30.2473	29.3899	29.0833	28.9759	29.6041	29.7995	29.9151	30.2071	29.709	29.6255	29.6823	29.6699	29.8836	29.9151	30.7642	28.7722	30.0923	29.5924	29.5424	29.2056	29.613	29.3472	30.7153	29.4652	29.1808	30.3425	29.1095	29.6312	29.4866	29.5798
PSMC4	P43686;P43686-2
PPIC	P45877	25.4332	25.5306	24.7077	24.7775		24.2302	25.2476	25.0715	25.3155	24.7896	24.3898	24.6447	24.9587	25.082	25.8523	25.511	24.9711	25.5422	25.2885			24.2453	24.3787	24.8733	24.8186	24.4409	23.378	25.3789	24.4204	25.1104	23.0438	22.2037	24.7457	24.0701	25.0961	24.3873	24.8766	23.5616	24.3958	24.5543		24.2793	24.1895	24.1604	23.3489	24.6589	24.1238	23.5476
USP5	P45974-2;P45974			21.7886							19.5079	23.0461					21.6777															21.5613	20.6254		20.0569									21.9974		20.3999
RANGAP1	P46060
RECQL	P46063								19.078											19.4498								19.3994						20.0615														20.1609
NSF	P46459;P46459-2	19.6958	19.8023	20.2769			19.5636		22.2943	23.0223	21.3436		20.5267	21.882	20.3523	22.376			20.0339						20.9157	22.4729			21.0497	20.557	21.5042				20.5824		19.6747	19.559	20.6638	21.0393	17.6505		18.871			20.0237	20.572	19.727
NOTCH1	P46531									18.1332		18.8762	19.2177								19.7612	19.9459		18.4489											19.7879	20.6041		20.0032	20.4249	20.9287	19.2395		20.7153		19.6194		16.9971	20.4598	20.0064
RPL5	P46777
RPS9	P46781
RPS5	P46782
MAP1B	P46821																																						19.4267							19.1892
IQGAP1	P46940;Q86VI3		19.0605	17.8903						19.8634								20.084						18.7197						17.1174				20.818			20.5075							19.1607
CAPZA2	P47755;P47755-2
CAPZB	P47756-2;P47756	22.0865	21.2174								24.2989		22.4873	21.7371	21.4017	21.1289		24.4207		21.1278				22.7643	22.1795	22.2845				22.8833	21.879	22.616		24.0835					21.5793							24.126	21.4737	23.1056	21.7017
QARS	P47897-2;P47897
LGALS7	P47929
NPTX2	P47972	24.4683	25.4984	26.8302	26.4153	23.0425	23.8261	22.5197	24.423	25.4149	23.9315	24.437	26.4627	25.1566	23.0765	26.4248	25.5573	25.5624	21.6873	21.624		20.459		24.8387	24.0048	25.4816		25.0825	24.8578	23.3488	25.8747	22.4738	23.9853	22.8925		25.4271	23.4378	23.9069	24.0105	25.3443	23.468	23.9924	24.3651	22.6207	24.4846	24.9234	25.4016	24.6887	24.5505
GRIA4	P48058;P48058-2	24.6082	25.1251	25.6871	25.5145	22.142	24.9923	24.3028	26.485	26.0663	24.449	23.8879	24.6812	25.4439	24.2946	25.6639	26.1349	25.7687	23.7088	20.7694	22.3624	22.7288	23.3746	24.2838	24.3818	25.2717	23.9649	24.7609	24.9491	23.4208	24.5777	23.9707	25.7931	24.2563	23.5176	25.5094	25.2941	24.3758	23.849	25.1728	23.5639	22.9602	23.8604	23.7005	24.7669	25.3056	24.3796	24.5837	23.2817
CXCL12	P48061-2;P48061-5;P48061;P48061-6;P48061-3;P48061-4	24.9345	24.9909	24.3295	24.7724		23.7949	25.7799	24.8765	25.4066	25.2586	25.9861	25.621	24.6659	23.8241	23.6139	24.7272		24.5978	24.1222	25.5612	23.1533	25.6691	25.673	24.2827	25.384		23.9221	25.3386	25.8472	22.4922	25.6732	24.9223	22.8523	24.3522	26.1557	24.9265	25.9474	24.782	23.9713	23.4618	24.7545	26.0928	26.0438	24.4415	25.6045	25.0753	24.4369	23.7159
PREP	P48147			21.2882	19.6414				19.8111	20.9986					21.8231	22.1424	20.1481	21.0454	21.0048	19.8904						18.1702									19.7834				19.3497				18.668
ARCN1	P48444-2;P48444													19.2536		19.4554			21.6737												19.6708															21.225
GCLC	P48506										22.8823																					23.8144														20.4408
GCLM	P48507;P48507-2						22.1882																	23.1636							23.7057	24.4842						22.6856								23.679
PCP4	P48539											23.5371	23.7957			24.1266			22.8663		24.0971	23.7018	24.2899				22.4732	24.468							27.125	24.9972		24.2686		25.5207	23.3024	23.863	24.6101	25.0235		25.4746		25.0687	24.7429
GSS	P48637;P48637-2	22.3799	22.2923	23.128	22.8948		21.4382	22.8053	21.9606	23.2437	23.7633	21.0538	23.3232	23.1363	21.5992	23.0491	22.8655	23.4655	19.942	20.9175			19.302	23.1171	23.0006	23.0556		20.7079	22.3132	20.8088	21.9525	22.127	19.1896			20.5788	24.1378	24.8346	23.0413	20.3011	24.5737		24.3495	21.5854	20.4369	21.9653	22.6706	23.1544	25.2375
CCT5	P48643;P48643-2	22.367		21.3396		21.2674	22.4367			20.3713	21.0408		21.5156	20.2982				19.1971													21.5357	22.33														19.1552
HSPA13	P48723	24.1	20.082	23.9943	23.8603		23.4146	24.2249	24.2447	24.3057	23.3888	23.1665	21.8102	23.6164	24.3091	24.4494	24.0983	23.7595	21.0123	22.8983				22.996	22.2757	23.0139	21.4733	23.7159	24.0867	21.6236	24.1277	21.0792		21.7513	20.693	22.9664	20.7997	22.802	21.0662	21.7558			23.6648		21.5095	22.4362	23.7907	21.6679
IDH2	P48735;P48735-2						24.9747	24.4437									24.7882	21.7196						24.2185	22.4619																		22.9017				22.994	22.1564	19.4091
MASP1	P48740-2;P48740-4	24.2953	23.8819	25.0718	24.17		24.3053	24.2522	24.6318	24.6397	24.0138	25.166	23.945	23.5714	23.7466	24.8915	23.8071	25.3155	21.7177	23.5687	24.531	23.8932	24.6106	24.0311	24.3528	24.4672	25.1525	25.2198	25.9272	24.0773	25.3706	25.1799	25.0833	25.6192	24.995	25.5653	26.0015	24.6269	23.7752	25.4603	24.4998	25.5378	25.0628	24.1528	25.306	23.5636	24.3688	25.3329	24.8986
NOV	P48745	25.2414	24.2573	24.3431	24.1606	25.0327	21.8182	24.9764	24.7245	25.2531	23.3421	25.4364	25.6571	24.761	24.277	25.2707	24.9999	25.7438	24.768	24.6648	27.2412	26.8641	26.9724	24.365	24.9559	24.8867	25.5506	26.0924	24.5678	25.8148	26.0268	25.9887	26.4482	25.9083	27.5648	27.4811	27.3401	26.9573	27.1733	27.1638	27.2231	26.8881	26.8615	27.5967	26.5215	26.2299	25.1328	26.903	26.9625
ALDH9A1	P49189;P49189-3;P49189-2																	20.4853																												22.3529
RPIA	P49247					23.248					21.9745																					22.0079		21.578
LMAN1	P49257	25.1585	23.1985	24.6652	24.9192	22.8821	23.1617	24.9303	23.3753	24.9338	22.5994	23.8173	24.9379	24.734	22.7049	23.947	24.8106	25.0322	23.1652	23.3983		21.0217	22.2706	23.5256	24.0377	25.4512	24.8772	24.0809	25.0846	25.247	23.6461		22.7072	22.0243	24.9959	22.115	23.3463	24.1896	24.7874	24.2908	24.0196	21.5226	22.2369	24.6353	21.7495	22.2381	24.4085	24.3129	22.2312
NASP	P49321-2;P49321;P49321-3;P49321-4	21.7185					20.7976									19.408								19.7371	17.258	20.6715						23.5691	24.2145	23.1361		21.896					20.9827	23.0332				20.4958		19.7734	21.9894
CCT3	P49368;P49368-2	21.8066	21.0081	21.1009	20.3933	22.9268	21.9648	19.4752	21.1546	19.8924	22.0731	20.367	21.318		21.2457	20.6387	21.3336	20.1807	20.5985	21.2265	22.393	21.998	22.0349	20.5834			20.3435	20.1385	20.0447	18.2876	20.8311	21.3507											19.3082			20.2328
TUFM	P49411																	19.6636
SRP9	P49458-2;P49458
AARS	P49588;P49588-2
SARS	P49591
MAN2A2	P49641;P49641-1;P49641-2	25.9951	25.325	26.4103	26.1249	21.9132	24.9245	26.2169	26.6962	26.8362	24.7478	25.0431	26.76	27.087	25.7016	26.3209	26.382	26.3287	24.5166	25.1946	22.9425	23.7882	23.7129	25.6703	25.4644	26.2878	24.856	25.9282	26.2493	25.7748	26.8323	23.8572	24.6224	24.8645	25.6507	25.3858	25.3311	25.7601	25.9795	25.4791	26.2261	23.8921	25.703	25.1508	24.5628	25.4002	25.7663	25.2293	24.4381
PSMB3	P49720										21.2434		21.6542	21.4048												22.1179					21.6614			23.9823														20.8104
PSMB2	P49721						20.8795																									21.4314		24.3366
MCM2	P49736																																							20.9257
COMP	P49747;P49747-2	22.2538	22.2999	22.3466	22.429	21.2777	22.9603	22.5949	23.6972	23.4211	23.3117	23.2316	25.0129	22.6578	26.694	25.4302	20.0808	20.7168	20.0109	22.0728	21.6764	23.7501	24.5857	23.2998	23.3326	22.2935	22.3357	23.4237	23.6805	25.0073		23.8409	23.3073	25.4024	25.5965	25.0191	24.0678	23.5486	24.3352	25.095	24.133	23.8237	23.5762	23.3284	25.1996	23.401	23.8669	24.5849	24.1888
ACADVL	P49748-2;P49748;P49748-3
HINT1	P49773										24.5508							22.5666			23.5706					19.767						25.4194															24.0386
KLK7	P49862;P49862-2																																			20.9345				23.3009
NT5C2	P49902-2;P49902
SEPHS1	P49903-4;P49903;P49903-2;P49903-3									21.4163				22.5129		22.3589			20.3405			21.7439												22.6557		21.3082	24.2738												23.3004
SEPP1	P49908	26.8474	26.1193	26.837	26.3382	24.8706	27.0189	26.7416	26.6446	26.963	25.9567	27.5379	26.958	27.057	27.148	27.5478	26.2278	27.1329	26.5292	26.9132	26.5043	27.0768	27.4066	26.9166	26.9766	27.8136	27.0198	26.871	26.7703	26.8113	26.9725	28.0446	28.2585	28.1364	28.227	27.9476	28.2549	27.7274	27.8809	27.1923	28.088	28.2187	28.0144	28.304	27.7581	27.3392	26.9319	28.3344	28.0173
GMPS	P49915;P49915-2
IDH3A	P50213-2;P50213
CRIP1	P50238																			23.9691						24.6394				25.6061		25.5493			24.8102				25.0226	24.7188		23.9424			24.8421		24.343	24.7597
MMP14	P50281	22.0241	21.8542	21.9845	21.3306	20.9982	21.8743	22.3287	22.9691	22.0074	21.6285	21.8351	22.2647	21.6173	21.7897	21.686	22.4169	21.3	21.7181	22.3797	22.8294	22.2099	22.5039	21.5959	21.7362	22.2925	22.0199	21.8278	21.6756	22.4467	20.8325	22.3718	22.3742		22.2342	22.8268	22.2348	21.8621	22.3757	22.947	22.2604	21.47	21.3968	22.2626	22.1756	22.1329		22.1372	20.8485
GDI2	P50395;P50395-2	22.0636	22.4142	22.2352	21.7755		21.4697	21.6233	21.6196	22.5433	25.2556	22.224	21.6282	21.9486	23.1553	22.2896	20.6997	23.1899	21.095	21.1335				22.1695	22.6814	21.4199		19.9159	21.9913	19.3596	20.818	24.4482		22.6771	20.1573	21.525			21.5401	22.113	20.4358	19.653	20.1273		20.471	24.1923	22.552	21.5221	23.0097
SERPINB9	P50453;P50452;P50452-3																								22.4021	20.0309				19.4829		20.7468															20.0365		19.8756
ST13;ST13P5;ST13P4	P50502;Q8NFI4;Q8IZP2	21.8442	22.8248	21.6043			22.4348		21.0892	22.3241	26.1608	22.9927	24.4375		22.4649			23.2995		23.2303				23.4515	23.7815	23.9762				21.9093		26.3569		25.8321	20.4674	22.2275			24.9491		19.6409	20.5027				25.2976	23.1091		21.2267
DNM2	P50570-3;P50570-2;P50570-5;P50570-4;P50570;Q9UQ16-5;Q9UQ16-2;Q9UQ16-3;Q9UQ16;Q9UQ16-4
BCAM	P50895	20.772	20.2601	22.1332	22.088			21.5996	21.896	21.1379				21.8283		22.0498		21.443		21.3939			20.7512	21.8457		20.475	20.8104	21.1029	20.2069	22.1931	19.7476		21.8032	20.5245	23.8946	20.9287		20.1522	21.1094	20.5292	19.2068	20.4064				21.0107		20.2679	20.8359
PPT1	P50897;P50897-2											22.3284						23.8563					23.4338				22.976		22.745	23.7199			21.8831		23.2111	21.4416		22.1081	22.0921	21.3558	22.0318				22.948	22.9692	21.9003	22.8556	23.1062
CCT8	P50990-3;P50990-2;P50990										21.917												19.3224									20.9421														19.9281
CCT4	P50991;P50991-2																															21.3235
HCFC1	P51610-2;P51610;P51610-4;P51610-3		20.6339	20.5968	21.4948			20.4188				21.5823						19.3287						20.1241	22.1883
ALDH5A1	P51649;P51649-2
HSD17B4	P51659-3;P51659;P51659-2
PSMD7	P51665
APLP1	P51693	31.3288	31.0464	31.2691	31.3446	30.7029	30.7338	30.7866	31.9429	31.6244	30.6613	31.2924	31.9526	31.4087	31.2362	31.343	31.7253	31.4073	31.0809	30.2994	30.7658	30.7811	30.3552	31.231	31.2552	31.3897	31.16	31.6458	31.5557	30.9238	32.019	30.4182	30.8485	31.0987	31.8675	31.95	31.6035	31.813	32.5069	32.2657	32.6511	31.4954	31.9581	31.1922	31.3879	31.3644	31.3934	31.8915	31.8316
APLP1	P51693-2		21.3355	21.4146	22.9191	20.8022			21.1911	20.8179		22.8374		22.3482	21.5427	22.9161	22.1369	22.5058	22.3834		23.3698	23.8726	23.2594	23.4565			22.6988						24.2426		26.1617			22.6897	21.6104	25.5095	25.6218		24.4016		21.4813	25.2473		25.0066
HDGF	P51858-2;P51858;P51858-3
LUM	P51884;CON__Q05443	29.4949	28.5606	27.405	28.5958	26.9532	28.9751	29.5948	28.9028	28.9632	29.162	28.5797	28.5616	28.919	31.0824	29.6316	28.812	28.8999	28.8046	29.4263	26.5889	27.9193	28.7824	29.0694	29.0387	28.7815	28.0346	28.9046	29.4152	29.2013	28.9239	28.6262	28.4914	29.5068	28.9361	29.2721	29.553	28.6891	28.5037	28.1685	28.9456	29.513	29.381	29.2192	29.8238	27.6792	28.9803	28.8187	28.942
PRELP	P51888	25.2884	25.4845	26.5379	25.82		24.7475	25.6453	25.8191	25.8067	24.5947	25.3137	25.7389	25.6012	25.3865	26.304	25.7313	26.6455	22.4943	25.8877	23.7084	21.6171	23.3588	24.9209	25.1457	25.5445	24.7139	24.5284	25.1856	24.8661	25.2584	25.7675	25.828	24.8677	25.4179	25.6007	25.0847	25.2491	24.9076	24.6093	24.8636	25.3368	24.8848	24.9017	25.4311	24.6627	25.0505	24.8175	24.906
HNRNPA3	P51991;P51991-2																				22.4976
PGD	P52209;P52209-2	21.8258	22.5413			23.7711	20.196				25.4648	21.2519			21.4063	21.0706		23.744	19.9763	20.4433				23.0529	20.609	19.603				21.0261		26.0041					19.7028		22.5969	22.7106				20.7228		24.5188	21.8253	23.5188	22.2302
HNRNPM	P52272-2;P52272																																																18.8513
RAP1GDS1	P52306-4;P52306;P52306-5;P52306-6;P52306-2;P52306-3
ARHGDIA	P52565;P52565-2	22.1849	23.4523	22.7243					22.7803		24.7216	24.5588	23.3263		23.1009	23.9213		25.0322				21.5033		22.7245	22.1131	22.3346				22.7021		24.5624		24.2935	24.1659				25.3888	25.1283	22.6432	24.679	22.4588		22.7997	25.5304	22.9898	24.7391	24.4383
ARHGDIB	P52566	22.9381	23.4568	21.7638	19.4806	24.7231	20.6611				23.1376	21.0399		20.8047	24.7791			22.4065	20.9965	23.0477				22.8521	22.0724					23.7409		23.7516		22.669	20.7322				21.927							24.1348	22.8138	23.639	22.855
HNRNPF	P52597																	21.1985							19.9949	19.1776																					20.8744	20.38	21.0548
RBM5	P52756		21.1835	23.1036	23.4067	21.0531			23.054	22.5315		22.795		22.8772			22.0514			23.4237			21.832		22.4549	22.2236	23.8455	25.0697	23.5869	23.0579	23.4525	22.9326	23.8048	23.7624	22.7842	24.0761	23.3418	22.7424	22.8172	23.778	22.8969	24.2723	22.7102	23.4364	23.3664	21.6555	22.5027	22.6911	23.2944
HRSP12	P52758	22.9661	23.819	26.0245	24.3226	23.4116		25.5572	23.5868	26.6112	24.2379	24.2919	25.1745	25.5266		25.6841	24.5588	25.187	24.008	22.8853				25.0119	25.0362	24.2405	24.5672	25.4344	25.383	24.9179	25.369	23.699	24.9181	22.9921	25.2278	25.2476	24.5993	24.3638	24.7416	24.6407	25.7646	24.2458	25.2154	23.1645	22.7677	25.3233	25.0512	24.958	24.6823
SMS	P52788;P52788-2
EFNA3	P52797;P52797-2	22.5175	23.1444	22.5793			21.5153	21.4451	24.1219	23.6222	22.237		23.4724	22.5514		22.9634	24.281	23.0183	22.474					22.399	22.6204	20.9971			22.6798	20.9425	22.8754		24.2585			25.224			24.5941	25.1622		21.9361	22.0489	24.6804	20.9815	24.7214	23.1545	21.5856	22.7107
EFNB2	P52799	25.2842	25.0453	26.0343	25.3378		23.3993	24.6564	26.429	25.9619	23.1201	25.4631	25.2352	25.7428	25.1792	26.4023	26.3301	25.5185	24.7879	24.2425	23.7074	23.5079	24.996	24.0222	25.2348	26.4408		26.6108	25.5147	25.6324	26.1401	22.8213	25.5427	22.9378	25.0974	25.0913	25.598	24.6097	25.5754	25.8661	25.5959	19.6961	24.7513	25.0587	24.9241	24.0078	25.1885	24.7222	24.1904
EFNA5	P52803	24.4557	25.1312	25.7598	25.2351		23.7461	23.8901	25.3961	25.6481	23.0141	23.0986	24.8703	24.8698	24.0102	25.747	25.3656	25.6077	21.8863	21.0965				24.7756	24.1019	24.8185	24.7529	24.7106	25.2084	23.2016	24.9348	22.5609	22.6728		22.1898	24.5746	23.0188	24.9434	23.9672	24.5975	23.5177	23.226	23.9809		23.9548	25.3598	24.6185	24.2054	23.8312
MRPL12	P52815
STC1	P52823-2;P52823			21.5715											22.0356														22.0614													21.4707				21.1534
CAPZA1	P52907	22.9687							22.0698	21.5178	24.3763							23.4706						21.7462	21.6555									24.1227	22.5193	25.2038			23.6116							24.5404	20.4329	24.24	22.0868
BLVRA	P53004										24.4292	22.3477								22.9209												23.5682							22.5061			21.091
ACLY	P53396-2;P53396;P53396-3	21.2613		19.8404			18.638				21.599										20.869				19.7036							22.9315		20.7323														18.9763
SUCLG1	P53597
MVD	P53602
COPB1	P53618
CTSC	P53634	21.5156			21.9658			22.5701	24.1398	23.5247	24.0105			21.3415	23.497	22.0946	23.9027	22.798	21.2129	23.417				22.8165		23.396		23.2285	24.499	24.4289		22.8832	21.6773	21.4537		22.8541		21.8012	24.1544	24.5495	20.7381	21.3487	23.1636		21.6809	22.6875	23.2511	22.377
SUB1	P53999
RARS	P54136-2;P54136
CACNA2D1	P54289-2;P54289-3;P54289-5;P54289;P54289-4	27.275	27.3771	27.6721	27.8666	24.8637	26.3602	26.7816	28.084	28.038	26.4709	26.6507	28.3623	27.9743	26.9043	27.9983	27.8985	27.6762	26.8316	26.0969	25.1815	25.744	25.9114	27.0187	26.9756	28.4373	26.5604	27.6275	27.6313	26.8154	28.2411	25.6515	27.2778	26.4008	27.803	26.8979	27.1254	26.8185	27.9457	27.4539	27.8048	26.1399	26.3175	26.5667	26.0584	27.1525	27.3399	27.2884	27.0252
YARS	P54577
USP14	P54578-2;P54578-3;P54578								20.3168		22.9534																					23.7412														22.2114	19.531	18.862	19.4558
RAD23A	P54725;P54725-2	22.4641					22.2039				24.3124				21.6561	22.4269	21.8494															23.9306							21.133	22.8241							22.3708
RAD23B	P54727;P54727-2		20.187	22.1742	22.4429			22.9706				21.8777	21.1827	21.5696		20.348								22.1089	22.4213		20.4852								22.3674			20.5686		21.9187					20.5743	19.883	21.1734		21.3678
EPHA5	P54756-2;P54756;P54756-3	21.8313			22.2056				20.3418					20.8735		19.7854	21.6103										22.446	22.1572			21.3282				21.5719	20.4899		20.9529	20.7831	19.8921	22.6716	20.4798	21.066	21.5092				19.7353	21.1849
EPHA4	P54764;P54764-2	27.6169	27.5225	27.9625	27.9436	27.4012	27.0609	27.6369	28.1566	28.4488	27.1405	27.6315	28.2483	28.4219	27.046	27.9302	27.8759	28.0891	27.7829	26.9904	27.7984	27.7833	28.0812	27.7313	27.6853	27.9952	28.1734	28.0333	27.8822	27.1036	28.3054	26.85	27.8213	27.4829	28.7479	27.7493	28.4799	28.0452	28.2982	28.3882	28.4998	27.3848	28.2607	28.3988	27.4441	27.9844	27.9884	28.2281	27.8053
NAGLU	P54802	22.0553	20.2264	22.4166	22.6981	21.9387		24.4288	23.7879	25.1701	21.2157	22.6529			21.3136	23.6929	24.5076	24.6185	20.3611	22.7909				22.1272	21.664	20.4516	22.1801	21.6345	25.1969	22.2681	24.0786	21.4108	17.8805		19.8054	22.3958	16.7867	23.0413	19.003	20.5393			22.0795	21.5584	22.1683	18.3749	21.861	21.3102	21.0646
GALC	P54803-5;P54803-4;P54803;P54803-3							20.3109		19.8839								19.0644		20.7179								20.9311	22.6336			19.1895							20.6365	20.0926	20.271		20.3467		21.491
AK2	P54819-2;P54819;P54819-5;P54819-6;P54819-3;P54819-4																	19.735
NAPA	P54920			22.4663		23.9707	21.4485				22.7151		22.6864	21.6742				21.0395			25.5045					20.8532					21.8718	21.6712				21.0669		20.8456						20.158				20.3453	24.0134
APOC4	P55056																															23.5233
PLTP	P55058;P55058-3;P55058-2;P55058-4	30.5559	29.9962	29.7383	30.4503	28.3913	30.7768	30.6492	30.8141	30.6101	30.1554	30.1061	30.4535	30.2189	30.2479	30.1072	30.051	29.9892	30.1507	31.1868	28.4452	28.9673	28.1962	29.9011	29.9756	30.945	29.183	30.1054	30.6778	31.4029	29.4335	29.654	30.1918	30.3456	30.276	29.7633	30.3456	30.2359	30.3213	29.0615	29.9724	30.6493	30.8403	30.2191	29.9604	31.5284	30.4233	29.4937	29.7611
CSE1L	P55060;P55060-4;P55060-3;P55060-2	20.1306																																		21.3484													18.1967
VCP	P55072							18.6199			22.8486	18.6328						20.3808							18.4163							24.2984								21.8769						22.8736
MFAP4	P55083;P55083-2	28.9612	28.5332	26.1419	28.1163		26.1053	27.9066	29.5836	28.5755	26.2709	23.9689	26.7571	28.7031	27.8363	28.0911	28.7323	28.0792	28.7484	27.4081			27.0062	26.5973	26.7846	28.4805	28.0841	27.8326	29.1812	29.3933	27.7397	26.7983	28.5304	27.343	28.8391	29.0746	28.4045	27.3813	26.9695	27.5106	27.881	26.4305	28.6566	27.3133	28.1194	28.1577	28.6134	26.2169	27.1134
HADHB	P55084-2;P55084
AQP4	P55087-2;P55087																													22.2156		23.2054			25.2449	22.81			25.2492	24.6215	24.5618	24.7837	24.5844			25.6251			24.1339
NCKAP1L	P55160-2;P55160
NAP1L1	P55209-2;P55209;P55209-3
ADK	P55263-4;P55263-2;P55263;P55263-3										20.5274
ADAR	P55265-5;P55265;P55265-4;P55265-3;P55265-2	21.1211		21.7936				20.8228			20.8764			20.5285						22.0689				21.0115	20.585			20.2918	21.1313	22.3613	21.0619	22.4158		21.4505	22.3316	19.5424		21.0115	21.3872	20.5665	20.4858				21.481	20.8579	21.2328	21.2649	18.5113
LAMB2	P55268	22.8984	21.4117	23.481	22.5378	18.791	21.8214	22.2167	23.4829	23.1671	21.4481	22.4022	22.7286	22.8557	22.7598	23.5232	23.1562	23.1865	21.6121	22.5599	19.464			22.2841	21.8772	23.0757	21.8299	23.4553	22.5913	22.9398	23.0434	20.8273	21.9564	20.4043	23.4914	22.6348	21.6943	21.4079	22.494	23.2027	22.7301	21.7438	22.7653	22.1462	22.2698	21.5863	21.8886	22.417	22.1623
CDH4	P55283;P55283-2	23.869		24.2292	23.4701		22.4723	23.1885	23.8193	23.5765	21.0833	23.6844	24.6444	24.8439	22.2955	24.2873	22.7968	23.1081	20.583	22.761	22.1224	22.3366	21.7316	23.2608	23.5792	24.373	23.3269	24.7257	24.2249	23.4387	24.586	23.4566	23.4523	24.1	24.6122	24.6933	23.6514	24.0595	24.8965	24.8252	25.345	23.7787	24.2137	24.322	23.8486	24.1356	23.7493	24.2791	24.9048
CDH6	P55285-2;P55285	24.2524	22.9982	24.3379	23.9099		21.5495	24.1559	24.4693	25.4627	20.4018	21.9536	24.1863	24.9764	23.9013	24.8759	24.7864	24.3086	23.1986	22.274	22.0127	21.9203	22.3538	23.8306	24.465	23.4846	23.3076	24.5395	24.8334	24.2809	24.6966	23.1608	23.6464	20.0961	24.9618	23.9976	24.3425	24.3929	24.8109	25.1123	24.2114	21.8469	24.042	25.5867	23.5166	23.1955	24.0373	24.3452	24.4577
CDH8	P55286	23.5828	18.8685	23.276	24.6261			23.7097	24.0028	24.5628		23.2592	24.3129	24.1596	22.1945	24.2358	23.7004	23.8383	22.5407	21.7424				23.7292	23.3924	22.2992	23.1477	24.3123	23.5907	23.315	24.8913	21.5923	20.299	21.9056	23.7444	23.1953		22.7329	24.4306	23.7999	24.6525	21.6486	24.0841	24.3818	22.2674	21.8729	23.7329	23.2979	24.06
CDH11	P55287-2;P55287;P55289-2;P55289	22.9785	21.4452	22.7415	21.4446		20.3785	22.5168	22.6468	23.6603	21.3438	22.6957	23.0221	22.7133	23.7244	22.4222	22.4108	22.5525	20.483	20.6873	20.7606	22.6305	22.2615	23.0073	23.6654			22.9034	23.4475	22.7547	22.9834	22.5874	20.4623	23.0006	23.9342	23.5834		23.5609	24.6423	24.2593	23.9189	22.6787	23.6909	23.7317	23.9553	23.2036	23.0475	22.7926	23.8316
CDH13	P55290;P55290-4;P55290-5;P55290-3;P55290-2	28.0388	26.1007	27.9996	28.2446	25.5615	26.6107	27.4754	28.3308	28.7837	26.3568	26.7025	28.8548	28.7294	27.1979	28.2821	28.1632	28.0879	25.996	26.8975	25.0871	26.0238	26.1059	27.6959	27.6542	28.7102	27.3551	27.8369	28.2825	27.0812	28.4205	26.7133	27.3501	27.0956	28.3421	27.697	27.9926	27.6751	28.5619	28.2153	28.3114	27.0277	27.339	27.6789	26.9874	27.5961	27.8387	27.8439	27.5228
CDH15	P55291		22.4978	23.8362	23.0373				23.4879	23.6797	21.0878	23.4106	18.9174	21.0324		22.6016	24.0923	24.5072	23.6448	19.4943		23.5362		22.4463	23.0916	23.5025	24.1393	23.8989	24.0373	21.8155	22.6757	22.0853	24.7471	20.2626	23.6021	23.8658	25.2739	24.7537	22.0642	25.0373	22.0409	21.9647	22.4805	23.9054	23.3513	24.2421	20.4918	23.8458	22.3656
TPD52	P55327-2;P55327-4;P55327;P55327-7;P55327-5;P55327-6;P55327-3;P55327-8
SEC13	P55735-2;P55735;P55735-4;P55735-3																									19.9931
NHP2L1	P55769
NPEPPS	P55786;P55786-2;A6NEC2;A6NEC2-2;A6NEC2-3	24.2968	24.201	25.1832	27.2353	27.9376	22.4863	25.5056	23.4201	25.4451	24.7823	25.9709	24.0393	27.3165	24.1102	26.8978	22.0982	24.393	24.2251	26.3518	24.0082	28.6028	24.283	25.3875	24.097	25.6184	25.8701	24.1512	26.0158	23.0483	25.9665	26.0055	24.7876	26.2022	24.2252	22.5099	25.3053	25.6698	25.5855	25.0229	26.2464	22.551	21.2852	24.5811	26.4895	25.4647	23.8749	24.4188	24.3875
EIF3B	P55884-2;P55884																																	19.9469			20.9103
BID	P55957;P55957-2;P55957-4												21.586																21.6892			21.9778			20.6695											21.8544
MARS	P56192-2;P56192
TCL1A	P56279														23.5131																																		20.3128
EIF6	P56537-2;P56537
BACE1	P56817-6;P56817-5;P56817-4;P56817-3;P56817-2;P56817		20.9156		21.3744			20.2668	21.5885					22.0097	21.4211			21.5203	21.29						23.1819			21.01
NRG3	P56975-3;P56975-4;P56975-2;P56975
JAM2	P57087-2;P57087;P57087-3	21.9333	22.1611	22.7044	21.6389		21.7418	22.1579	21.9083	22.6925		22.117	22.2099	22.0607		22.0088	22.3485	23.3153	21.8703	21.7108	22.7729	23.541	23.8682	22.1506	21.3984	22.8836	21.4011	23.6772	22.1686	22.9219	22.765		23.5122		23.2625	22.7686	23.908	23.022	22.4394	24.7131	23.2387	21.9401	22.9156	23.9262	22.4468	22.5137	22.1782	23.67	23.6472
CORO7	P57737-4;P57737;P57737-3;P57737-2
NRXN2	P58401			19.4453				18.7671	19.3837					20.9766				18.9105										21.5528	21.1599	20.7405						21.442		20.9737		20.5824	22.1484		20.985		20.7894
NXPH1	P58417									22.7882				22.6873										23.0605	22.5373			23.0107	22.9931				23.0933		23.0302	22.8894	21.96		23.0848	24.8345	23.57					22.1852	22.4046	20.6543
MTPN	P58546										23.5733												23.2273																23.288	23.8644						24.1369		23.574	23.8595
DEFA3;DEFA1	P59666;P59665	25.5929	26.9831	24.2832	22.6634	29.8356	22.1347				28.1814	23.4999	27.977	24.5646	24.1125	24.7441		22.1596	27.8696	23.8457	25.8106	24.8147		26.5505	25.6464	24.8351	27.1863	24.4442		25.5256		28.0999	29.0894	25.4892	26.7581	27.8189	24.1974	27.5997	27.3664	28.2538	26.8916	28.8585	24.8874		28.4049	29.1231	25.8593	28.2993	28.454
ARPC4	P59998;P59998-3;P59998-4;P59998-2		24.2755	22.1556		23.8418	21.7683		21.3006	21.5801			24.212	21.8007		22.4483	21.7299	25.3357	22.4655		25.4868	23.8423	25.3207	22.9917	23.788	23.9328	21.1733			23.7308	22.0866	21.9433	22.4861	23.6121		21.4358	24.9151						20.6437	23.8121		22.534	22.717	22.2621	23.4373
CD81	P60033	23.6298	22.9069	24.0061	25.9767			24.6594	24.9278		26.0766	25.7449	22.9721	23.2839	22.8868		24.8264	25.8459	24.2997	23.2129		26.5251		23.089	23.4995	23.6615	22.3737	24.9736	23.3336	24.7064	25.2555	23.6482	23.9145		24.8829	23.3319		23.9044				24.3902				22.8295	23.8821	23.2547	23.1734
TPI1	P60174;P60174-3;P60174-4	27.0236	27.3834	27.2105	27.3359	26.617	23.4492	27.8117	26.0112	28.1664	28.0268	27.4517	26.5196	27.3181	24.0894	26.901	27.6098	29.1096	27.228	22.0533	26.7071	26.6476	27.4511	27.5927	27.8101	26.6759	27.0522	28.0378	27.9419	27.5511	26.9115	28.031	26.3538	24.1591	26.8486	27.7785	27.9404	27.6179	27.0261	28.6334	27.8512	26.4657	26.473	27.6541	27.5398	27.6347	27.6673	27.7027	27.7903
PLP1	P60201;P60201-2																	28.5284						22.0414	23.4322																					22.0697			22.9016
EIF3E	P60228
MYL6	P60660-2;P60660;P14649											22.8599				21.2014		23.5413						23.1486	22.0347		21.7227			21.6401		22.6601		21.3131	21.8613			21.4343		22.6791					22.032	21.8107	23.2119	23.8849	22.3469
ACTB	P60709;Q6S8J3;A5A3E0;P0CG38;Q9BYX7	29.6932	29.8227	29.1639	28.428	29.8218	29.0181	28.6588	28.3578	28.4348	30.4934	29.7057	29.7083	28.6555	29.8877	29.1872	28.2017	31.0931	28.4624	29.6302	27.8342	28.9711	28.9574	30.4157	29.9902	29.8415	28.9317	28.5156	28.1907	30.0589	28.6106	30.251	28.0214	30.8286	28.8498	28.4836	27.6376	28.1934	29.7463	29.4643	28.5895	29.2312	28.6582	28.3293	29.3305	30.1483	30.1971	30.0603	30.0906
EIF4A1	P60842;P60842-2		20.7618								23.3162	20.5962						22.4914						21.6738	21.7679							22.4073								20.2168						21.1574	21.4661	21.6025
RPS20	P60866;P60866-2
PRPS1	P60891;P60891-2										25.3672																					25.1179														23.8141	20.8669	19.3399	22.0573
PSMA6	P60900;P60900-2;P60900-3		21.4494				22.0189				24.0217	21.729	21.6416	21.3111	20.818	20.6223		22.1954						22.295	21.2957	21.6543								24.7541					21.5831							19.9245		22.0057	21.49
CDC42	P60953;P60953-1		22.0349			23.7318					23.8356		22.7388					24.8165						24.7773	24.0248					22.9818		23.4795				21.1682			21.3004	23.2922						21.6766	23.6376	23.2829
GMFB	P60983;O60234	22.657	22.6501	23.0246	23.6068			23.583	22.0783	24.4041		22.5007	23.3365	22.3776	23.2129	23.6386	22.5159	23.1502	22.0496		23.1852	22.9483	24.1834	24.1172	23.9308	24.806		22.3797	23.5938	23.0134	24.3916	24.1372	22.3785	23.1802	24.0061	24.0048	25.5617	22.7753	25.675	25.2027	23.9503	24.9494	24.9851	24.7664	24.3526	24.1537	21.6633	23.9549	24.8622
RAB8A	P61006-2;P61006																							21.7601
UBE2D2;UBE2D3	P62837-2;P62837;P61077;P61077-2;P61077-3;Q9Y2X8;P51668		25.4312	24.3563					25.2098	24.8608	26.5289	24.3469	25.2384	26.1125		26.2639		26.5215						23.8119		26.8962				25.1052		25.1901			25.6005	24.3019							24.1163				26.057
UBE2M	P61081																	22.2421												21.7656													21.875					20.8905
UBE2N	P61088;Q5JXB2	22.1886		21.7616				21.4958	21.4947	22.1078	25.7246	21.9895	21.4857	23.3246	23.3678			24.6961						23.1094	23.0971	24.1134			21.3003	22.4743		25.7821			22.1201	22.0193		20.9567	23.641	23.8453	21.3135		23.3117		21.8601	24.6014	23.9814	23.6761	22.4699
RAB14	P61106
ACTR3	P61158		20.5147										20.7654					23.4754			23.9768				20.7174					20.326				22.4966					20.8214	19.5884				24.3414					21.2762
ACTR2	P61160;P61160-2		21.2957															22.9894							22.4933					20.7738													22.6015			20.6496
ACTR1A;ACTR1B	P61163;P42025
COPS2	P61201;P61201-2																																												20.7801
ARF1;ARF3	P84077;P61204;P61204-2;P18085									18.6763	22.9663																					20.4585														21.716
ABCE1	P61221																																			20.1742
RAP1B;RAP1A	P61224-2;P61224-3;P62834;P61224;P61224-4;A6NIZ1		21.1929								23.5792				21.2298			22.7124				20.3905		19.974								23.7918														21.625
RPS3A	P61247
SST	P61278		24.4981			25.7541												24.3436			25.8509							24.8462							25.2998	25.6843		25.7077	25.1525	24.5116	26.2113		25.8602			25.5576		25.3722	25.1644
RPL15	P61313;P61313-2
MAGOH;MAGOHB	P61326;Q96A72;P61326-2
RHOA;RHOC	P61586;P08134;P62745	23.3601							22.2283		22.959		23.1072	24.483	22.4109	23.1304		24.9297		23.9049				23.7937	24.2105	23.5829				22.9812	23.4147	24.1838		22.6323	22.679						23.0079	22.5987	21.5567	22.6338		23.9549	22.3646	24.1054	22.7686
HSPE1	P61604		21.193							22.458								23.1705	20.7915					22.0654											22.0359				23.6633	23.4542	23.6553		23.1744		22.607		21.3003	22.8434
LYZ	P61626	28.647	27.5866	27.8546	27.3307	27.9191	28.0757	28.5812	28.4041	28.0421	28.1694	28.2064	27.6348	27.1048	28.5673	28.1334	27.5317	27.7114	27.6382	28.1242	28.2204	28.0461	28.8035	28.4976	28.211	28.6146	27.5575	28.4158	27.6078	29.8833	27.2638	28.5463	26.9925	28.2286	28.4084	28.4929	27.9084	28.8379	29.1893	27.8987	29.6434	28.466	28.6634	28.957	28.5719	28.8576	28.5446	28.5402	28.4636
B2M	P61769	33.1039	33.4578	33.3155	32.6435	33.2249	32.5991	33.0646	34.018	32.9652	32.92	32.9294	33.0269	32.9506	33.6411	33.9544	33.2396	32.3324	33.5089	33.8136	33.5916	32.7912	32.8912	32.7715	32.3224	33.1282	32.509	33.3984	32.7686	34.38	33.6376	33.1292	31.4265	31.9676	32.8144	32.7794	32.5063	32.7186	33.709	32.701	33.2268	32.6324	33.3758	33.0934	31.4385	34.2875	33.0635	32.9096	33.9148
NPC2	P61916;P61916-2	30.2645	29.7377	30.2953	30.3697	29.4468	30.0701	30.6448	30.3878	30.8935	30.0426	29.8432	30.166	29.8283	29.9909	30.1606	30.0307	30.1244	30.1484	29.7213	29.4789	29.0274	29.8523	30.2844	29.913	30.8403	29.8606	30.5105	30.2787	30.1873	30.4066	28.971	29.9843	29.364	30.1498	29.5119	30.2445	29.7742	29.8429	29.6269	29.8334	29.8311	29.5943	30.2536	29.3479	29.8694	29.9686	29.3249	29.9571
UFM1	P61960;P61960-2																			23.7669						23.1353													22.5423								23.6609
NUTF2	P61970	24.8557	25.3573	25.9315	25.6447	25.1042		26.4644	26.4602	27.231	27.6507	26.4104	25.7613	26.0234	26.5533	26.1777	26.7526	26.9945	25.148	26.3389		24.2422	24.9916	26.6305	26.392	26.3565	24.3835	26.5235	26.5559	25.9029	25.9314	27.3615	24.6786	23.6681	25.0851	22.7603	24.2554	25.7132	26.3099	26.5454	26.0584	25.1213	25.5827	25.2635	24.066	26.6604	26.9644	25.9382	24.1409
HNRNPK	P61978;P61978-2
HNRNPK	P61978-3	21.2336									21.0732				21.1152			22.5182	19.2466					22.8216	23.2748	22.4224				19.3752																21.1886	22.2404	23.2779	22.0304
YWHAG	P61981		23.1539			22.3101				21.155	24.6161	21.949	24.788	23.6655	21.4771	25.6478		22.2743	21.2838			23.2057	22.3017		20.669	25.7454	22.2188			22.735	23.7421	25.1271	23.9309	27.8808	25.8697	23.6065	23.7641	22.9243	24.897	25.3908	22.4287	23.0165	22.4051	23.7757	22.6155	26.5085		24.441	25.3561
RPS7	P62081
PPP1CA;PPP1CC	P62136;P62136-2;P36873;P36873-2;P62136-3
RPS15A	P62244
RPS16	P62249																											25.5701
YWHAE	P62258;P62258-2	25.7088	24.8803	25.6004	24.8421		25.5995	24.0024	24.8351	24.849	27.5807	26.3086	27.1567	25.8415	26.8575	26.8536	24.7606	26.312	22.5358	25.355	23.7191		24.0261	25.9405	26.223	27.1807	23.8022	23.999	24.4745	25.4622	24.6083	27.7965	24.934	29.0919	26.7275	25.5082	24.3092	23.1408	27.5291	26.7433	25.0621	26.5188	25.2201	23.4885	25.7398	27.9725	26.6952	26.8192	26.378
RPS18	P62269
RPS13	P62277
SNRPE	P62304
SNRPF	P62306
LSM6	P62312									22.9597
SNRPD1	P62314
SNRPD2	P62316-2;P62316
SNRPD3	P62318-2;P62318
TMSB4X	P62328	29.2202	28.714	29.447	28.7708	29.7827	26.2326	28.5467	26.4472	27.0844	28.8556	30.3292	28.3691	28.451	27.2961	28.5933	27.9171	29.6179	27.594	28.5337	30.9525	30.6377	30.0856	29.7942	29.2038	28.4949	28.616	29.3742	28.2347	29.4348	28.4389	32.3088	27.4165	28.2735	32.2049	30.7516	29.4502	30.5827	31.9839	32.1135	31.4675	30.526	30.1928	31.5294	30.9594	30.9061	29.4446	31.6541	31.6274
PSMC6	P62333										20.897																					19.0353															18.5606
RPL7A	P62424
ETF1	P62495-2;P62495
RPS4X;RPS4Y2	P62701;Q8TD47;P22090	27.3313	25.6357	27.6458	27.7417		27.1751	27.658	25.5083	26.4874		28.0069		26.7362		26.5675	26.5195		25.5787	26.4462		26.149		27.3325	23.2967	27.3416	28.1521	28.6477	27.5046	27.5148	27.6058		25.8699	24.7618		25.2582	26.5538		23.5683	24.1764	25.7603	23.2608			23.0862	26.1396	26.1469	25.6825
PPP2CA;PPP2CB	P67775;P62714;P67775-2
HIST1H4A	P62805		28.0888			27.6789	22.2194				28.3578		25.6482		26.351		22.3438	27.9904	26.6429	21.7929		22.2887		28.5104	28.2871	28.6455				26.2543	23.7516	24.5806		28.4128					27.6206	26.6317		23.4257	21.3241		23.2929	27.9352	28.3633	28.3525	28.0159
RAN	P62826		24.5168				23.5186				27.4484	23.1081		23.4928	23.1982		23.7031	23.7591						22.8022	24.1174	23.2706					20.8876	27.6178	22.8486						24.0086	23.694					22.9907	25.1876	24.4659	24.3319	23.0611
RPS26;RPS26P11	P62854;Q5JNZ5
GNB1	P62873-2;P62873;P62879;Q9HAV0;P16520-2;P16520								20.3139		23.3209		22.7472		20.7343			23.0326						20.9059		21.4672			19.8484	20.4413						20.5584			21.4107	21.9798		22.2595				24.1773
RPL30	P62888
RPL10A	P62906
PPIA	P62937;P62937-2;P0DN26;A0A0B4J2A2;A0A075B767;A0A075B759;Q9Y536;F5H284;P0DN37	27.1567	27.4403	26.9926	26.4304	26.7265	26.5293	27.1508	26.4051	26.8843	28.2024	27.6526	27.7378	26.7515	27.6268	27.525	26.3487	27.7309	26.8193	26.6565	23.6025	25.7874	25.2622	27.8126	28.018	27.6503	27.4536	26.91	26.6956	27.4854	26.9704	27.8294	24.9187	25.841	26.904	25.9687	26.5646	26.2795	27.5041	26.9573	26.3832	26.6917	26.495	26.461	26.6939	27.6731	27.7066	27.6722	27.3483
FKBP1A	P62942	24.5579	26.0162	25.2394			23.1882			24.2124	24.4502	25.2914	26.0102		24.1229	24.5033		24.8014		25.5172		25.4061		23.5787	23.7078	27.2951				23.4971		27.7149		25.9742	28.2744	25.3702		24.6994	28.0833	27.5974	26.7668	25.217	25.6817	26.2052	26.2201	27.4228	24.4194	26.6896	26.361
RPS27A;UBA52;UBB;UBC	P62979;P62987;P0CG47;P0CG48	29.2242	28.7272	30.3753	29.9086	27.5758	28.7896	30.2077	29.2885	30.3492	29.9084	29.6719	30.1965	30.2663	28.98	29.8344	29.8678	30.2148	28.9349	28.964	29.483	29.5675	29.6792	30.1631	30.3395	29.438	29.7292	30.2784	29.9783	29.6278	30.0807	30.0999	28.1636	28.0874	30.3963	30.3539	30.5659	29.8129	30.5184	29.9496	30.8471	29.3427	29.8097	29.9801	29.4012	30.2731	30.0528	30.2434	30.0975
GRB2	P62993;P62993-2		20.6653	22.9565	21.6322			21.5046	21.7679	23.8568	23.2102	21.0282		23.4512	21.6026		22.6323	24.3291	20.7802	23.0333				22.4849	23.2798	23.5934			22.7446	22.2452	23.9673			22.729	22.8663	21.0983	21.8573	20.7113	24.1755	23.2638	22.6584	20.8599		22.4988	21.6194	23.2776	22.507	22.7977	23.3348
TRA2B	P62995-3;P62995
RAC1	P63000;P63000-2																	22.7193						20.9106
AP2B1	P63010-3;P63010;P63010-2	23.0094	20.2848	22.6002	22.1266			23.3319	24.2996	24.7259	22.3982		23.4459	23.772	21.0389	23.8741	23.9961	24.0289	20.8777	22.1949			21.9892	22.2074	22.9118	24.3855	21.1585	23.6026	24.7023	23.5272	24.1757	21.1646			23.7802	22.9566	23.3398	22.6407	24.071	23.8049	23.9321	21.9023	23.0824	21.0814	22.1464	21.8475	23.3117	23.3495	22.9263
PPP3R1	P63098																																													23.3261
YWHAZ	P63104;P63104-2	25.7869	23.8876	25.7931	25.1964		25.7344	24.6819	24.523	24.0838	27.3325	26.0211	27.3284	26.2699	27.5377	27.397	24.0646	26.7603	20.1233	26.128	23.4211	23.1867	23.3041	26.1687	25.9764	27.0035	24.9902	23.7168	24.4292	26.3609	25.4598	27.6611	26.2972	28.9877	27.5191	25.5598	24.1642	23.5724	27.245	26.7366	25.7659	26.0304	24.6116	25.124	25.6553	27.9625	26.2079	26.9336	26.8949
SKP1	P63208;P63208-2	24.3632	21.7692	24.2748	23.9182		23.898	23.907	24.302	25.842	26.2351	23.9888	26.4707	25.4837	25.1103	25.537	23.9881	25.3988		24.1096				24.9953	24.8119	26.1842	22.9628	23.3547	24.0043	24.7261	25.0411	24.7432	23.8897	24.6792	25.9223	23.5863	24.2714	22.8664	25.8288	24.7728	24.4284	23.719	23.6706	22.0058	23.2752	26.3424	24.8029	24.2352	24.2995
EIF5A;EIF5AL1;EIF5A2	P63241;P63241-2;Q6IS14;Q9GZV4		22.3693				21.5955				24.4528		21.6993		23.137									21.5908	24.4207				23.382			26.2551	22.0997						22.428	22.3146		22.943	24.909			24.9744	22.3603	21.1764	20.9021
GNB2L1	P63244
UBE2I	P63279					24.2647												22.0297			23.9148	23.5642		21.408														23.1028		23.2922
TPM4	P67936																															21.0909		21.7847											19.5613	22.2784		21.8723
UBE2L3	P68036;P68036-3;P68036-2;A0A1B0GUS4	22.9097		21.813			22.6616		24.3122	24.264	26.227	22.4165	23.4897	21.835	24.3701		22.4939	23.7214		21.8473		21.0024		22.8658	22.7345	22.0414		21.5516	22.5463	24.2991		25.1553				22.406		20.9731	23.0658	22.175	22.2752	22.4362			21.779	23.0379	23.0952	22.2734	23.8142
EEF1A1;EEF1A1P5	P68104;Q5VTE0	22.3041	21.5394			23.195	20.9374				21.5533		21.2484		20.0961			26.3451						23.999	19.9314	21.3038	20.4532																23.8486			20.9117	22.7736	21.8713	21.4564
ACTA1;ACTC1;ACTA2;ACTG2	P68133;P68032;P62736;P63267;P63267-2	26.8187	26.1191	23.8318	25.3561		25.2708	25.5019	25.4303	25.6774	27.0576	25.2873	27.1372	25.6553	26.568	25.9979	24.5645	28.191	25.0251	26.2425				27.0703	26.9904	27.4325	24.5821	24.9589	25.2777	26.8715	25.6135	27.1772	21.7423	27.1708	26.3362	24.4636	22.8537	24.8347	26.2377	26.6874	24.8981	25.2551	24.175	22.456	26.1383	26.611	27.0428	27.3644	26.0467
TUBA1B	P68363;P68363-2;A6NHL2-2;A6NHL2;Q9H853	22.685	22.1154	23.7741		25.6755		22.972	23.0036	22.6593	26.3687	22.3684	23.3176	22.8873	23.9609	23.3942	24.362	27.6003	23.5233	24.0779	24.029			25.2277	25.7378	24.2826	23.1036			19.1726	24.7461	23.9697		24.2371		20.1759			22.3799	25.0384		23.7175		19.7706	22.7234	26.0744	25.6972	25.8536	25.7016
TUBB4B	P68371	20.2443	23.2901	19.1616			20.263	20.5949		20.1047	24.7802	20.2673	22.2262					27.4859	20.2542			20.1922		25.4982	25.5083	24.1754	20.9948	22.1958		20.3507		22.0676							23.3765	24.8029		23.2156			20.1515	25.8416	25.8868	25.438	25.231
CSNK2A3;CSNK2A1	Q8NEV1;P68400;P68400-2	23.7048	22.4794	24.9343	25.4754	22.4465	23.7083		23.121	24.1911	23.6153	22.7652	23.9787	24.2076	23.6055	23.8956	23.2453	22.5951	21.8989	22.8202	23.7414		22.7576	21.5241		24.4984	25.2547		25.0134		25.057	23.9943	26.9005		25.0826	24.0388	25.6311	23.9492	23.4911			23.4387	22.6187	24.1276	22.643	24.1276		22.8345	24.885
PAFAH1B2	P68402;P68402-3;P68402-2;P68402-4		22.5104								23.6515																																				22.116
HBB	P68871	30.3009	37.0985	33.2449	29.3094	25.8085	37.4548	27.9116	27.561	27.0345	38.8522	36.7661	36.7963	28.2449	36.5178	28.6063	31.0437	33.2065	33.0945	27.5078	22.9803	26.7122	24.2841	36.2436	36.2219	36.7078	28.2091	27.271	26.7553	27.3376	27.6484	38.4551	30.4661	27.9545	26.7751	29.4602	27.1065	26.959	36.2906	36.7026	27.1111	34.3685	31.1992	28.6884	30.7481	37.6774	36.4592	36.0087	36.3437
HBG2	P69892		22.6281			21.6793			22.1964		28.3775	23.8634			26.9304	22.0611		22.9495	24.6217	22.1551				29.7588	29.7753	25.7643						36.3768							27.7646	27.9494	20.783	26.7769		22.8249		26.7534	29.6742	29.8405	30.065
HBA1	P69905	29.393	36.6777	33.4088	29.3162	28.4103	36.8007	26.38	26.1315	24.1722	38.5465	36.9303	36.2516	25.6604	36.1707	26.0817	30.2086	32.9316	32.5105	25.4751	25.4192	27.6023	25.776	36.2603	36.2446	36.0185	28.0151	25.0638		25.052	24.3023	38.694	29.1848	25.7213	25.3147	28.0501		25.5089	36.4406	36.5289	25.7908	34.2019	30.9696	28.162	30.8794	37.8142	36.3863	35.7982	36.1042
SH3BP2	P78314;P78314-3;P78314-4	25.0255	24.57	26.0177	25.4716		23.9049	24.8129	25.432	26.3942	22.9135	24.8622	26.3847	25.1711	24.4129	24.8671	24.5411	26.4805	22.6241			21.4388		24.9362	25.0634	25.1635	25.6392	25.338	25.2797	24.9555	26.0443	24.8714	24.9764	25.2364	26.2693	25.7308	24.689	25.5398	26.976	26.5263	26.6057	25.2406	25.7399	25.2526	24.497	25.4221	25.7027	25.5118	25.3933
SIRPA;SIRPB1	P78324;P78324-2;P78324-4;Q5TFQ8;Q9P1W8-4;Q9P1W8-2;Q9P1W8;Q9P1W8-3	28.576	28.5831	29.2413	28.8373	28.2483	28.1329	28.0576	27.7645	28.1562	27.8389	29.4705	29.4706	29.0717	27.5914	28.3811	28.2149	28.4511	28.3349	27.8185	27.9634	28.7744	28.3138	28.8115	28.324	29.1487	28.8961	29.5251	28.1163	28.1784	28.6987	28.0539	28.1335	27.517	27.8011	28.3384	28.5376	28.8171	28.0715	28.5739	28.5337	27.6698	28.2414	28.8389	27.8906	28.7243	28.3491	28.1634	28.407
GTF2I	P78347-2;P78347-4;P78347-3;P78347;P78347-5
CCT2	P78371;P78371-2										23.1233				19.5152			19.8434							22.3966							21.2727															21.7497
GSTO1	P78417;P78417-3;P78417-2	22.6209	24.5317	23.1783				22.2446	21.6984	24.8291	26.323	22.7803	22.9536	24.4993	22.7176	23.3288	22.5728	25.1442	21.9149	23.5734	20.5666	20.877		22.8118	22.6799	24.9308	21.0344	21.1749	21.8512	22.1074		26.7275		24.5226	23.0999	23.2597	22.4762		25.9766	23.8564	22.9803	23.6594	23.2875	20.8096	23.424	25.1483	23.8874	24.2232	23.7839
JAG1	P78504;P78504-2															19.3645	18.6685								19.6665					18.5022	19.7115			19.6724			18.9152									18.1289	19.5424		19.5546
RELN	P78509-2;P78509;P78509-3	25.067	25.8919	26.3941	25.7107	23.1949	25.4193	25.3985	26.2769	26.9707	25.8566	25.6095	25.0263	25.4507	24.1587	26.1555	27.3043	26.9902	25.4766	24.3596	24.6275	25.0139	24.972	25.4548	25.3037	26.6932	26.1209	25.1542	26.2351	25.495	26.7724	23.6909	26.706	24.7461	24.3893	27.2568	27.1979	26.4746	24.9912	26.3927	25.1665	23.7886	25.904	25.3052	25.9304	25.9736	25.5817	25.6181	25.4545
PRKDC	P78527;P78527-2										19.7458				18.7431
ADAM17	P78536-2;P78536		20.1225	20.061	19.978		20.3333	20.9421	19.7872		20.4506	21.3465			21.7091	20.4436	20.2106	20.9803	19.378	20.3503						20.8094		21.1612	20.1334	21.2816				19.5028				19.1094	19.0461
SRPX	P78539-3;P78539-5;P78539-2;P78539;P78539-4		21.9651					20.5415	21.473	20.1356					18.7846	21.1181		20.5375											19.0442							23.5336	21.1082	19.3371											20.9297
HLA-DRB3	P79483																			21.2156																			23.2605	22.7052					22.7158		21.3617
GPLD1	P80108;P80108-2	23.337	21.6127	23.5876	21.0408		23.4147	23.3068	22.1857	22.0532	24.1922	22.5134	22.7857	22.0876	22.9586	22.6758	23.5332	23.2253	22.209		21.0747	21.5513	20.1613	22.0933	22.0963	24.7654	23.0797	21.8328	23.637	23.9806	22.5954	24.9028	25.3292	25.1674	21.5611	23.1034	21.8003	22.6756	21.4712	22.9755	21.945	24.2239	23.0691	21.6576	25.2202	22.6261	23.6959	22.2038	21.3398
LCN2	P80188;P80188-2	25.6187	28.3611	24.4844		27.1078	24.1363	23.4747		21.6146	26.1934	26.0886	25.0064	23.0899	24.5884	23.5194			22.3477	24.9931				25.2909	25.6646				22.1229	24.7878	22.6211	23.713		22.977	23.9576	23.1988			22.933		22.483	23.6575			21.2848	25.2632	25.2286	24.9014	24.0592
NUCB2	P80303-2;P80303	22.6308		23.2275	23.4307			23.3669	22.4841	22.9738	22.7315	22.7176	20.7983			22.6549	22.1067	21.7298	20.3115	22.2083				20.6601	21.8878	22.2215		23.0385	22.5365	22.8369	22.8826	20.4213		20.1941	19.0764	20.7802		22.2454	21.8287	21.8568	21.5927	20.24	22.4798		22.6841	20.1362	22.3634	22.2001	20.9896
S100A12	P80511					26.415													23.758																											26.4461
BASP1	P80723;P80723-2	21.8397	24.003	22.9796	22.3921	25.0072		17.894	21.4627	23.004	22.9396	23.9595	25.3033	24.8413	23.6898	24.8288	22.9964	24.2811	20.5802		26.1407	26.4655	25.7485	24.4605	24.3372	24.1696	23.9817	24.2749	23.5363	23.5739	23.9006	23.541		23.892	27.5187	25.7587	25.8424	25.4409	27.3699	27.4379	25.9245	24.221	24.1244	26.9112	24.8022	26.399	24.4392	26.1068	26.4475
	P80748	27.2534	27.2855	28.6548	25.4746		30.1662	28.552	28.5192	26.9402	28.1703	28.2831	28.8137	27.6983	27.3482	26.5382	29.3543	29.1007	26.665	27.9464	25.5327	26.9583	26.4631	28.2495	28.173	28.557	28.5985	29.7407	28.6945	27.7503	26.9795	30.2532	31.1705	29.4672	27.7836	30.0518	28.3361	27.02	27.3604	29.041	28.3276	29.7052	26.9775	28.5934	28.7419	28.1466	28.5897	28.9087	29.0693
SARNP	P82979
ERH	P84090																	21.8578							22.3493	20.0107				22.1961					19.7766				21.8507							21.9656	21.5785	22.7716
SRSF3	P84103-2;P84103
MXRA7	P84157-2;P84157-3;P84157													21.1926							24.4918	23.0187							20.4021		22.0916	21.7725			23.2221	22.6768		24.3018	25.1247	24.2395	23.6824	22.5742	24.2779		24.2932	22.8646		23.2289	23.51
H3F3A	P84243	25.5778	26.6826			28.2018	25.3535		22.3057		27.8881		26.197		26.4883		22.4006	26.328	25.293			25.444		27.2681	27.3216	28.7563				25.7566				27.0173					26.078	26.5186				24.3278	25.4507	28.4181	26.8833	26.9289	27.2874
FBLN2	P98095-2;P98095	25.1797	25.6478	24.1991	24.268	24.7881	21.8648	24.3088	24.9519	24.9779	23.6962	24.6489	22.7226	23.4239	24.876	24.4072	24.0759	23.9896	23.8866	23.9207	25.0909	24.1595	24.9967	24.1083	24.0121	23.7562	24.4547	25.5095	25.3889	25.8552	23.1086	23.9756	25.0246	23.8443	24.8784	26.7095	24.6343	25.0623	25.0233	26.1651	25.0873	23.5245	25.1678	25.6307	25.8838	24.3342	24.2774	25.0749	25.1521
DGCR2	P98153-3;P98153;P98153-2	23.6732	20.7973	21.0501	23.3131		23.4135	22.6262	23.8454	23.6723	23.7641	22.4794	23.3659	24.1228	23.0247	24.7887	24.92	23.6031	19.9854	26.1117	21.749	23.2721	23.9181	24.4202	22.8633	22.6681	22.8891	23.1588	23.1792	25.4557	22.0899	22.5244	25.3952	24.6211	20.3312	25.5778	25.0654	23.7091	23.9712		24.3386	24.6732	24.7585	24.7555		24.5284	22.7041	25.7708	25.0373
HSPG2	P98160	29.063	28.534	28.8841	28.2268	28.1428	28.358	28.5054	28.9748	29.0036	28.7093	28.7987	28.8546	28.6164	29.0031	28.9101	28.5545	28.6658	28.0754	28.3506	27.7122	28.297	28.6645	28.5897	28.4886	28.29	28.3009	28.3249	28.7771	28.9922	28.5896	27.9788	28.476	28.4568	29.1637	28.7276	28.6418	28.3057	28.6646	28.7643	28.5358	28.3978	28.4121	28.895	28.7167	28.2365	28.3455	28.5838	28.4857
ARHGAP4	P98171;P98171-2	22.0394	22.8486	23.2827						22.8757	20.8992	22.266	22.2361	22.8806											21.1241	22.8678	22.9883	21.1663		20.5102	23.6614		22.7828	22.332		22.4096		21.8292								20.8932
EFNB1	P98172	24.4632	23.2663	24.7913	24.5333	21.4202		24.4267	25.0497	25.1121	24.0714	24.1157	24.8328	24.8668	25.0369	21.6073	24.677	24.6721	23.329	24.8791	21.3095	21.8863	21.5044	24.5026	24.5133	23.7902	24.2201	23.8453	24.7987	24.0037	24.5879	22.3336	22.3731	23.3133	24.3681	24.0415	24.047	23.7467	24.507	24.0303	24.3253	23.4173	24.3556	24.6217	23.8752	23.5215	24.5684	24.3215	24.3396
FAM3A	P98173-2;P98173;P98173-3			22.3635	21.3129					22.7057						20.9737		21.8547											21.4871																		24.2962
RBM10	P98175-5;P98175-4;P98175-3;P98175-2;P98175	23.4933	21.4526	23.0934	20.8121	23.4196	22.4508	23.2777			23.5618	23.8127	20.3845	21.4568	21.5687	19.5984	22.5241	22.8251	22.7563	23.5256		23.4454	20.8396	22.471	22.5509	20.503	21.5515	21.5862	20.6984	20.2018			19.5398	22.8636	18.8872	22.3795	18.8417	23.4762	19.2301	19.4038	21.6547	22.9833	20.9078		19.469	18.9574	22.4868	22.0677	22.8677
CYCS	P99999;CON__P62894	25.3547	25.1052	26.81	26.3869	25.5108		25.9212	25.0461	26.6329	25.1879	26.2055	25.4561	26.2272	25.0052	26.3266	26.7043	27.1615	25.3963		26.5467	26.4145	27.1971	26.5442	26.8625	24.8006	26.7489	26.0786	26.3701	26.1797	26.3084	26.4235		22.5459	28.0849	27.005	27.4588	27.3303	28.0078	28.0711	28.2237	24.7693	27.4443	27.5791	26.358	26.5976	26.0419	27.2787	27.4287
MPP1	Q00013-2;Q00013-3;Q00013										21.584
CLTC	Q00610-2;Q00610;P53675-2;P53675		18.1131								23.5707	20.1598				19.657		22.1085							19.3331		20.7735					18.5389							16.2053							20.7648		17.659
FKBP3	Q00688
HNRNPU	Q00839-2;Q00839		19.7797			21.5468							21.2142					21.427						18.5079	19.685									18.3333														20.0726	19.0687
PSG4	Q00888;Q00888-3;Q00888-2
B4GALNT1	Q00973-2;Q00973	20.9031		21.3478			20.6318	21.751	21.9019	20.5925	20.8591		20.8616	19.5382	20.2119		20.4015	21.4515		19.922				21.0965	20.0441			20.8116	21.7083		20.5577	21.0336				21.2901			20.6801	19.6745	21.1643		22.0495					20.3475
U2AF1	Q01081-2;Q01081;Q01081-4
SPTBN1	Q01082;Q01082-3;Q01082-2										20.6671		19.4432			18.6641				20.4336				17.8422		18.4703														21.0318		16.9956			13.511	22.5985
TIAL1;TIA1	Q01085;Q01085-2;P31483-2;P31483
SET;SETSIP	Q01105-3;Q01105-4;Q01105-2;Q01105;P0DME0																							22.3567																							21.8394		21.3088
CTBS	Q01459	25.8331	25.5713	26.1613	26.4581	23.2123	26.3216	26.7108	26.4227	26.8352	26.1968	26.2122	25.8577	25.7091	25.4963	25.4348	26.1316	26.2194	25.5314	25.2891	23.8087	23.689	24.6162	26.1371	25.8077	24.921	25.1194	26.0463	26.6874	26.0966	26.5234	25.6192	24.3712	24.5527	26.2988	25.7412	25.0572	26.4042	25.2173	26.3021	25.9658	25.9606	26.461	24.4983	27.1228	25.9022	26.3609	25.803	25.2988
FABP5	Q01469;A8MUU1	25.051	23.8007	25.1966	24.3879	24.4708		23.5817	21.5716	24.6516	25.8202	25.9355	24.9336	24.0119	25.0041	25.5819		26.9199	21.8362	22.9437	23.3316	25.7171	25.0003	25.538	24.3326	25.8021	24.8207	25.585	23.7769	24.2262	23.4875	26.3032	24.7037	24.9257	26.2464	25.5692	23.6479	25.7451	27.0455	27.4446	25.4661	25.864	24.4092	24.0289	26.0674	27.381	24.832	26.6393	25.1645
CAP1	Q01518;Q01518-2;P40123-3;P40123-2;P40123	28.3301									20.9912						21.6809	24.7862						20.142	21.6182							19.6445								18.0474						20.0901	20.9411	20.9396	21.4596
TAGLN	Q01995	27.8049	25.7825	24.758	26.3437		24.8906	26.4535	26.6724	25.6021	25.789	26.2229	27.6089	26.4645	27.1282	27.4879	24.9128	24.364	23.7864	28.5483			24.444	25.9129	26.0822	27.5199	24.4577	25.457	26.8073	28.2337	26.5356	27.9776	23.753	26.1283	27.0495	23.9441	23.035	23.4026	27.5616	26.58	26.0467	26.1701	24.934	20.0534	25.511	24.3563	26.5104	26.3163	26.1879
OGDH	Q02218-3;Q02218;Q02218-2
CNTN2	Q02246	28.3279	28.7184	29.5412	28.9444	28.4609	28.6222	29.1469	28.3339	29.0172	28.8702	29.4195	28.6789	29.0238	28.068	29.3595	28.5067	28.7978	28.1349	27.4631	28.8488	28.9282	29.0868	28.9748	28.8238	28.5597	29.0079	29.3864	29.551	28.0045	28.8548	27.9858	28.9067	28.9789	29.1526	29.2271	29.3886	29.2511	28.4492	29.1589	29.2653	29.1102	28.8739	29.6399	29.0879	28.7054	28.8243	29.111	28.7667
DSC2	Q02487-2;Q02487	21.9227	23.0251	24.0686	22.2683	20.0928	22.9559	23.4469	24.4644	24.2283	23.0054	23.0684	23.5282	24.2018	24.0643	23.9096	23.1973	23.1984	21.5984	22.4227	22.0074	20.0991	20.9977	22.9104	22.8354	24.5149	22.9125	23.232	23.07	22.7653	23.4885	24.5616	21.648	20.2059	23.4781	22.6176	22.6597	23.1472	24.6513	24.4316	23.172	22.4751	23.3953	22.7867	23.1576	25.0652	22.9239	23.6316	22.4009
GUCA2A	Q02747																			24.702										24.0987													24.3413
MAP2K1	Q02750;Q02750-2;P36507
FKBP4	Q02790															21.4485																			20.0526
PLOD1	Q02809;Q02809-2	22.9418		21.9133	22.5662			23.2577	22.9784	23.2266				21.3515		22.8717	22.7185	23.1251	20.7486				21.4266	21.6391	21.0277	21.1831	20.5324	23.5891	22.2248	22.6063	21.8385		21.8747		21.8678	23.759	20.958	22.2677		22.293	18.1114	20.1023	21.8775	22.435		19.4291	22.0966	18.496	21.169
NUCB1	Q02818	26.7	26.6492	27.2361	26.913	26.1296	25.8045	26.7229	26.4768	26.8532	26.4121	27.5439	26.0999	26.0857	25.7147	26.2552	26.669	26.6065	26.0023	26.2993	27.0592	27.2797	27.4184	26.8894	26.9958	26.0137	26.6607	27.3726	26.7427	27.2293	26.2621	26.9616	27.1509	26.6447	26.9711	27.5714	27.3648	27.6438	27.5108	28.0988	27.0171	27.2558	27.2989	27.439	27.539	26.6387	26.9752	27.2739	27.3682
RPL6	Q02878
CFHR3	Q02985-2;Q02985				19.8052	22.253															24.7131			21.7279	20.9756			23.3015		24.1819		22.925		24.2595	24.4005			21.3685			22.4884			21.6642	21.7737		22.2354	23.1962
TGFBR3	Q03167-2;Q03167	24.9624	25.3442	25.5541	24.6591	24.0687	24.2075	25.3221	25.8759	25.6323	24.2361	24.7763	25.2538	25.5373	25.3249	25.702	24.9409	25.2467	24.6201	24.3248	24.1047	23.3903	23.8274	24.3002	24.7837	25.6863	23.7955	23.7657	25.2713	24.3539	25.762	23.2087	23.1705	23.7699	24.6446	24.4496	23.3773	23.808	23.7471	23.8185	24.2791	22.8683	23.6265	23.3154	24.3527	24.714	24.6903	24.1924	24.0384
CFHR1	Q03591	27.4414	25.8899	26.1314	27.4841	28.3238	26.0759	27.1366	25.5424	25.96	25.7126	26.5475	26.3704	26.3447	26.2011	25.8581	25.237	25.0168	27.0439	27.644	27.9178	27.6717	26.5862	26.8635	26.7396	26.9393	27.7112	27.7799	26.5406	27.4122	26.5626	28.264	28.8733	28.5621	28.2331	27.5532	26.7986	27.66	25.9044	27.1867	27.8281	27.6718	26.9463	27.9898	26.8851	27.0238	26.7197	27.4992	27.6644
UBXN1	Q04323;Q04323-2																															20.2438			20.2707
GBE1	Q04446																												21.3138		24.0271							20.6271		21.5131	21.5417
NOTCH2	Q04721;Q7Z3S9-2								17.9207													20.3999	19.6529		17.6969			19.3302		19.3737					20.0059	19.7167	20.0314	19.7911	20.2459	21.6447	20.0685	19.9915	19.6528	20.2262	19.6652	19.1295		19.7371	20.0023
HGFAC	Q04756;CON__ENSEMBL:ENSBTAP00000023055	22.2017			22.066		23.1815	22.8799		21.6448	22.1253	24.0514	23.8177	21.2447	22.3276		21.1492	23.622		23.2294		21.662		23.6366	22.7866	22.7465	22.4438	23.4309	24.1031	24.1909	22.218	25.6978	25.9693	25.0594	23.1111	22.1626	24.7277	23.9816	24.0816	23.4998	23.7001	24.451	23.7088	23.3493	23.3244	23.0174	23.3303	23.7079	22.7761
GLO1	Q04760-2;Q04760	23.1344	22.7256							22.6292	26.0725	23.4771	22.3291	20.8476		23.228		24.5609						24.0489	23.016	23.2987		22.5372	21.5792			24.9051			22.9771	21.1446			23.1487	24.3861	23.0047	22.0686				24.0843	24.8111	23.3551	23.0414
YWHAH	Q04917	21.0812		20.9564		21.1385			20.4723		23.3145		22.4536	21.0088	22.1666	21.064				22.1193	22.3401			20.2871	21.1838	22.2873			20.565	22.6616		23.6001	20.3349	24.807					24.1324	23.3702		21.8905				24.0896	21.3387	21.1063	22.8232
COL14A1	Q05707-2;Q05707;Q05707-3	22.1995	21.8463	22.1431	18.8036	20.0491		19.1978	20.1697	21.3532	22.8426	20.1838	18.4076	21.3501		18.8136	19.4005	21.2138		19.6144			19.4092	18.7939	18.87	19.7028	19.8793	21.1373	21.4609	21.8556	18.762		19.369		20.3903	21.68		19.9772	19.0896	19.8983			21.3992	21.1062	19.9075	18.4524	21.263	20.2447	20.2777
ZP2	Q05996-2;Q05996			19.3746				20.5942	20.6321	22.0544		19.9902				21.7525	21.1734	21.3673						20.536	21.4169	21.3381	21.0425	20.9235	20.6603	20.3905	23.2941		21.3277		21.0185	22.5243	22.0189	21.9235	20.0955	22.8241	21.7521			21.5581	21.0977	20.7398	20.7669	20.744	21.0503
ITIH3	Q06033-2;Q06033;CON__Q0V8M9	27.1545	24.834	25.2268	25.9536	25.2785	27.2281	25.6708	27.279	25.3954	26.3183	25.7772	24.5945	26.8947	25.7587	25.8123	25.9704	25.9347	25.7845	27.6843	23.378	25.1718	23.236	26.4593	26.7193	26.0847	26.9173	23.2624	25.9212	27.3031	26.2147	27.635	26.4751	28.5833	27.4631	25.5309	25.8728	26.6013	27.0206	25.2923	25.9239	27.0565	25.8001	25.4511	27.1161	26.5657	26.4363	26.899	26.4892
PTPN11	Q06124-3;Q06124;Q06124-1
REG3A	Q06141		22.2126	23.4229		22.4171	25.6701	24.9167	24.7708	24.6268	23.3366	23.1755	23.3346		23.7613		25.756	26.2888	21.9505	25.4041				24.2398	24.2449	23.9911		26.0512	25.0423	22.6986		27.6109	27.8448	26.1943	25.3558	26.4719	23.8095	22.1631	24.5535	26.1979	26.5628	25.9442	23.2468	25.2414	25.1548	25.5696	24.7171	25.923	25.5998
BTK	Q06187;Q06187-2
PSME1	Q06323;Q06323-3;Q06323-2		20.3952				21.3431				24.7736	19.6608	23.6779				20.1765	22.8315		20.6866				23.7132	24.2551	22.1422				22.3108		24.8202		26.8555					22.6381	20.239						21.8069	23.9704	23.6791	23.5852
TYRO3	Q06418	23.1777	21.1608	23.9359	24.8281		21.5995	22.2084	23.5341	24.8573	21.5396	23.0853	23.9016	24.003	22.2991	24.4051	24.3722	24.4499	23.5023	20.7043		22.1064	22.0026	23.2231	23.0926	25.6673	23.3205	25.1451	25.1906	25.091	24.8907	22.3884	27.5856	25.7998	24.3978	24.0634	24.9421	25.2616	25.1263	23.5862	25.0858	24.5602	24.9669	24.0055	23.7924	23.3189	23.8512	24.9511	25.7847
APLP2	Q06481;Q06481-3;Q06481-6;Q06481-2;Q06481-4;Q06481-5	28.2353	27.8246	29.2118	27.8505	25.2439	27.2889	27.6816	28.4758	28.5013	28.0441	28.2576	28.1876	27.4	27.971	28.4448	28.7424	28.7871	27.0264	27.4567	27.1247	28.1185	28.0788	28.1601	28.6919	28.1842	28.6481	28.7122	28.6034	27.9731	28.4647	27.056	28.4653	27.2743	27.8065	29.6776	28.3331	28.455	28.1983	29.0505	28.2885	28.052	28.3725	28.6422	28.3803	27.7119	28.2468	28.3513	28.3501
FMOD	Q06828	27.1265	26.5938	26.6388	26.0001	26.4	24.2185	26.582	26.4084	26.5095	26.5078	26.3159	25.8879	25.6997	25.54	26.014	25.9689	26.2682	25.9531	26.385	26.4931	25.2028	25.9336	26.2391	25.714	25.513	27.1966	26.2538	26.4347	26.8242	25.8052	25.2547	25.9161	24.5336	25.1738	27.3655	26.0426	26.3294	24.7849	25.9352	25.0455	25.9667	26.214	24.6243	26.44	25.4449	26.0412	25.1338	25.5024
PRDX1	Q06830;Q13162	25.3609	25.0725	25.5132	24.6411		24.3094	23.3942	25.0784	26.0128	27.8036	25.4088	24.8047	24.7069	25.3449	25.338	24.3905	27.8614	22.3414					25.649	25.2784	26.1114	24.3072	23.2757	24.5889	24.1212	24.9828	27.0759	23.1387	24.8389	24.5074	24.8591	24.6567	23.0552	24.6697	26.2604	22.9601	25.0805	22.3308		24.8854	27.1516	24.9743	25.8246	25.1956
RPL18	Q07020-2;Q07020																	22.3098
DPT	Q07507			22.7592					21.71												22.047		23.1376					21.2017		23.2294				23.8626		25.1995	24.5322			24.7323			23.6238			22.5124
KHDRBS1	Q07666;Q07666-3;Q07666-2
LRP1	Q07954;Q07954-2	21.358	20.4687	23.2707	22.0752	20.1796	21.055	21.6785	22.287	22.3097	21.0305	22.8224	22.0835	22.0171	21.9923	23.1831	22.1001	22.6809	21.4243	20.9172	21.3828	21.8546	21.7994	21.8819	21.8732	22.2931	21.1907	21.7326	22.9475	21.7876	22.7942	21.5043	21.5391	21.7399	22.7815	23.3389	22.4501	23.1125	23.1064	23.3597	22.3472	22.6288	22.4541	20.3158	22.6915	22.1936	22.5273	22.4685	22.4937
ARHGAP1	Q07960
PCDH1	Q08174;Q08174-2	22.985	22.7607	24.5367	24.5233		22.6843	21.5596	24.0815	24.772	19.9301	23.6642	23.3643	24.2887	21.8769	24.8479	24.6444	23.9633	23.1392		22.3251	22.4791	23.1566	23.691	23.8316	23.5585	24.0989	23.6174	23.8473	22.6664	24.5567	20.6457	23.8846	23.291	25.4452	24.1203	24.9079	24.4038	24.9389	24.8503	24.3457	23.2602	24.6966	24.5173	23.5582	24.232	22.7761	24.5459	23.9544
PPP3CA;PPP3CB	Q08209-2;Q08209;Q08209-4;Q08209-5;Q08209-3;P16298-2;P16298-3;P16298;P16298-4;P48454-2;P48454;P48454-3								19.9834	20.5797			20.7708			21.2863										20.9841																				22.376
DHX9	Q08211;Q08211-2
CRYZ	Q08257-3;Q08257;Q08257-2		20.0401																		23.8511
DDR1	Q08345-2;Q08345-6;Q08345;Q08345-5;Q08345-4		22.8764	22.6213				22.4519	22.5858	23.6666	20.9577	20.1106				21.2649	22.649	21.0131							22.2922	22.6864	22.1188	21.086		20.7778		22.8741	18.5122	20.8491	20.2958	22.023	22.7754	21.8951		22.8252		19.7413	22.8949	20.0044	21.4448	21.7327	21.3277	22.3518	21.5608
LGALS3BP	Q08380	30.5179	30.014	29.9602	30.4692	30.2677	29.9974	29.5634	30.5109	30.6869	30.2295	30.2898	30.569	30.6356	30.4905	30.4202	30.3479	30.0536	30.4572	30.3226	29.9661	29.8356	29.6598	30.2933	30.2722	30.378	29.7999	30.673	30.4422	30.7781	30.5969	29.7974	29.5156	29.7749	30.547	29.8958	30.3774	30.455	30.5673	29.7986	30.0589	29.5611	30.4806	30.1465	29.5891	30.1274	30.2787	29.847	30.1435
MFGE8	Q08431;Q08431-3;Q08431-4;Q08431-2	24.7499	25.4279	26.0439	23.4997		24.2325	24.5869	25.2172	25.3589	23.5382	24.3437	25.2857	25.052	24.0207	25.8151	24.0936	25.3223	24.5248	21.0426	21.7962		21.8967	24.2786	24.3998	24.7039	23.989	25.0253	24.5851	25.0477	24.1011	20.7766	24.491	22.829	24.1582	25.3378	24.0832	23.9919	22.9374	23.38	25.045	22.0613	24.158	23.4072	24.9116	22.7819	24.8195	23.8796	23.9041
DMTN	Q08495-3;Q08495-4;Q08495-2;Q08495																															22.1193
DSC1	Q08554-2;Q08554	18.8567		19.0621				19.2168		19.7529														19.0575					19.3552	18.4646						21.6324	20.3945			19.6145	20.3855		20.2314	19.5435	19.7967		19.5377
SPOCK1	Q08629	24.4165	26.385	26.9427	26.4128	26.0278	24.9302	25.776	26.1152	26.1892	25.5895	26.5108	26.2519	25.88	25.3863	26.6435	25.6975	26.3826	25.8108	25.5793	26.461	26.7818	26.6082	26.0502	25.9764	25.8563	27.0599	26.3233	26.205	25.8275	26.9652	25.0928	25.9969	25.3597	26.3621	26.9102	26.1992	26.5218	25.7919	26.8306	26.6164	25.9128	26.8374	26.4221	25.9947	25.7479	25.8137	26.7742	26.5641
SIGLEC14;SIGLEC5	Q08ET2;O15389		25.7591	25.7758	25.9018		24.8443	23.5012	26.1067	25.9266	21.9857	22.4711	24.5156	25.3823	26.3363	25.5888	24.6807	25.008	22.5059	25.2079		23.2503		24.1383	23.2613	26.4622	24.3066	24.0442	23.9769	24.4636	25.1579	24.6633		24.8692	26.426	24.2034	24.2914	23.3311	24.2671		24.4935	24.2821	23.87	23.0607	25.2794	25.1814	24.1486	24.472	23.7923
NSUN2	Q08J23-2;Q08J23;Q08J23-3
RBBP4	Q09028-3;Q09028;Q09028-2;Q09028-4
MGAT5	Q09328		20.7212	22.3218	19.9612			21.1598	20.4899	21.4477		21.1784	19.7355	21.6268	20.6196	21.452	20.7291	21.0679					19.625	20.4891		21.6193		20.2322	21.8307	19.8373					20.6454	19.4181	20.417	19.9362	21.1183	21.3998	19.4378		20.3978	20.0671				19.7149
AHNAK	Q09666;Q09666-2		23.0522	20.1823				17.9583		16.2504	22.7351	21.6718	21.2345		23.2837			18.539						19.7674	20.3643	21.5289	16.247					23.8326			15.2929				20.1933	20.8379		16.3801				22.9188	21.0701	20.0563	21.5855
FAM69C	Q0P6D2;Q0P6D2-2	22.1673		20.3282	21.8924			22.8887	23.9084	22.9099			22.2929	23.4723	23.2738	23.7188	23.5001	24.0417								23.7594		21.9972	23.914	21.7039	21.7699							19.8527	22.3019		23.1536					22.9073	21.4913	22.6499
MGAT2	Q10469		21.8697	22.7198	21.8199			21.6641	22.6839	22.046			21.4988	22.2455	21.7794	22.1695	20.7657	22.1896	21.2999		21.6521		21.5613	21.0876	20.8813	21.3034	20.0178	21.1494	22.4627	22.414				22.7977	22.5699	20.1314	22.2908	21.0827	22.8016	21.9064	21.2796	19.9545	21.1131	20.9597	21.4135	21.4831	21.2433		21.06
GALNT2	Q10471;Q10471-2;Q8N4A0-2;Q8N4A0	24.0986	22.5129	24.4218	22.8599	20.0748	20.687	24.13	24.739	25.2967	21.5204	22.7737	22.9514	23.8662	23.5846	25.0573	24.2207	24.4576	24.1524	20.9829	23.0788	23.6081	23.3287	23.0756	22.1496	24.0092	23.2895	24.6679	24.6803	24.4493	24.768	21.6805	23.4214	24.4446	24.365	24.4587	24.2179	25.1474	24.4641	25.3726	24.8396	23.9982	25.2341	24.9484	24.7248	22.6681	23.959	24.2937	24.582
GALNT1	Q10472;Q10472-2	21.5523		21.6358					22.384	22.3284		21.6048	20.787	21.7669		22.2432	22.212	23.1292					20.7458	21.4185	21.9732	22.5405	19.5407	20.1399	22.6198	22.362	20.585		20.4063	20.5711	21.672	22.5184		21.8161	22.936	24.0521	22.0723		20.0867	23.1413	20.5796	21.1685	21.4004	22.0608	21.1628
AP1B1	Q10567-2;Q10567;Q10567-4;Q10567-3																	19.5339								19.8163				18.6947
BST1	Q10588-2;Q10588	21.3166								21.1184						21.5809				22.8281						21.3937				19.1368		21.8778		20.6412	21.9613	20.6296			20.1923		22.6979		22.1729		21.0528	19.8309	22.5655
SCRN1	Q12765;Q12765-2;Q12765-3										22.0906	21.4612			21.9839											20.4048						21.333			21.496				22.2241	24.1483					20.2014	24.9374		20.3955
HYAL1	Q12794-2;Q12794;Q12794-7;Q12794-3;Q12794-4;Q12794-6;Q12794-5	22.622		21.2782	23.9155			23.1494	23.458	24.6929		23.7914	20.6207				24.2497	23.8833		23.1042		22.9262		21.9562	20.6344	21.4785	21.8062	24.8537	23.5715	23.4555	23.228	22.4588			22.6401	24.1175	20.7903	24.6944	22.6857	22.9648	23.312	21.6812	24.0515	22.2488	22.8737	21.41	21.1739	22.7795	20.8632
ASPH	Q12797-10;Q12797;Q12797-9;Q12797-6;Q12797-11;Q12797-5;Q12797-8;Q12797-2;Q12797-7;Q12797-4;Q12797-3			22.9332	22.7716				20.1326	21.9183	22.3245		22.9173	22.1344	20.3051	23.1258		19.621					22.0015		21.5871	23.0047	20.764	21.4556	23.1941	22.5557	22.7166	21.0637	22.7547	22.0388	22.7464	22.8569	23.4711	22.6714	22.8094	22.2592	22.4707	21.6696	22.8186	23.4287	21.7781	22.6969	21.9986	22.4703	22.4441
EFEMP1	Q12805-2;Q12805-4;Q12805;Q12805-3	30.248	30.1766	30.2468	29.989	30.4399	29.9584	30.7236	30.4847	30.853	29.8281	30.8252	30.5003	30.2769	30.1912	30.307	30.0475	30.1653	30.1702	29.8911	31.5148	31.0165	31.4206	30.3122	30.6151	31.0395	31.1782	31.4131	30.6545	30.7208	30.8236	31.23	31.6803	30.9835	32.3685	32.1403	31.7764	31.1908	32.0694	32.0256	31.792	31.0055	31.7259	31.892	31.3038	31.531	30.4924	31.6504	31.5786
EFEMP1	Q12805-5	23.4964	21.0387	22.4909	20.9485		21.0903	20.9307	23.0702	22.3184	20.8077	22.1818	24.0361	22.7936	23.7329	23.273	22.3071	21.3465	22.3476	20.3764	23.466	23.0522	25.3605	21.5572	22.2767	24.5066	21.8557	21.4181	21.3425	23.827	24.0101	23.8718	25.4981	24.2249	24.0881	25.0449	25.9135	23.1585	24.4345	24.7058	23.9599	22.9986	23.9629	25.5403	23.1871	23.9382	21.574	23.3114	25.0547
SMARCB1	Q12824-2;Q12824																																														25.5111		23.6179
FSTL1	Q12841;Q12841-2	26.4268	25.7829	25.8161	26.3294	26.181	25.8706	26.1682	25.9112	26.3977	26.7928	26.6317	26.5313	25.7524	26.6371	26.4037	26.2212	25.9214	26.0572	26.5241	27.3129	27.7143	27.3978	26.4481	26.54	26.1254	25.7818	26.4714	25.8335	26.5006	26.3572	27.0964	26.5728	26.9918	26.6927	27.9036	26.1719	26.9307	26.9187	27.5566	26.7305	26.5682	26.9804	26.8942	27.3945	27.2457	26.1842	27.6132	27.4541
CNTN1	Q12860;Q12860-2;Q12860-3	30.3959	30.0531	31.0331	30.8513	29.4284	30.4782	30.493	30.903	31.0619	30.281	30.6168	30.656	31.0668	30.057	31.2331	31.0816	31.1416	30.0131	29.9263	29.9151	29.8582	30.6402	30.686	30.5408	30.6312	30.7033	31.0184	31.2588	30.5788	31.4139	30.0501	31.1482	30.4185	31.2165	31.1001	31.3664	31.1615	30.7879	31.0408	31.2966	30.695	31.1762	31.2154	30.849	30.9983	30.8634	31.0014	30.9369
MERTK	Q12866	21.8625	22.7053	23.0472	22.008	19.8668	21.8878	19.7034	22.1732	21.927	23.3288	23.4472	22.2315	22.0265	22.7257	22.2444	20.2138	21.2123	20.2976	22.1831				21.6924	20.7399	22.2564	18.8638	22.2621	21.5542	22.4232	21.9235	21.9331	20.2739	19.8595	21.6883			19.9771	21.6491			20.368	20.0995	21.1012		22.0328	22.038	20.8664
CHD3;CHD4;CHD5	Q12873-2;Q12873;Q12873-3;Q14839;Q14839-2;Q8TDI0																										22.0147
SF3A3	Q12874																							22.5576
ILF2	Q12905																															21.4819		22.5424
ILF3	Q12906-5;Q12906-4;Q12906-2;Q12906-6;Q12906-3;Q12906;Q12906-7					22.5053															21.2582	21.962	21.833		19.9177									23.9503
LMAN2	Q12907	27.891	27.1464	28.2863	27.9306	24.8674	27.2892	27.8335	27.1744	28.043	27.7319	28.0152	28.4143	28.331	27.1076	27.886	27.6221	27.9212	27.1302	27.4981	24.7244	24.1894	27.1874	28.3529	27.9658	28.4394	28.1509	27.8871	28.0293	27.4679	28.2272	27.9973	27.2569	27.0733	28.4479	28.116	28.0253	28.075	28.2922	28.335	28.4782	27.6576	27.718	28.1994	27.8297	28.3303	28.1094	28.2329	27.6394
PTPRJ	Q12913-2;Q12913;Q12913-3	21.2635	21.3708	23.0494	22.6688	21.5897	22.2714		22.2982	22.8951	23.1453	22.7614	22.6085	22.8559	22.1869	23.9757	23.1373	21.1341	20.6001		22.5341	22.6717	22.4204			21.5226	21.3662	22.0956	22.3812	20.3259	23.4032	20.1367		22.5179	22.9003	23.8701		22.214	20.3773	22.2171	22.9949		20.3745		20.6349	23.1055	22.5673	19.4851	22.6568
MYO1E	Q12965;O00160
CSTF3	Q12996											21.8963
ECH1	Q13011	22.5417
FLII	Q13045-2;Q13045-3;Q13045																											21.0495
PLA2G7	Q13093	21.0367	20.1676		18.9708					19.2501				20.4385	21.7043					21.2737				20.4716	20.5027					20.589									22.9143						20.2604
MTAP	Q13126-4;Q13126;Q13126-3;Q13126-2;Q13126-7;Q13126-6;Q13126-5												20.4881
BAMBI	Q13145																22.8411		22.5018		24.1183	23.5616	23.2869					24.4426		21.1696	24.1206	23.5916			24.8778	22.4858	24.3984	21.3353	24.1254	24.4362	24.059	21.0759	24.1385	24.3697	21.6216			23.8882	21.979
TARDBP	Q13148;Q13148-4																				22.2733
HNRNPA0	Q13151
PAK2;PAK1	Q13177;Q13153;Q13153-2;O75914-2;O75914;O75914-4;O75914-3
CBX3	Q13185
PSMD2	Q13200;Q13200-3;Q13200-2										19.9313
SEMA3B	Q13214-2;Q13214	23.9435		22.8167	21.3404				22.2407	21.6664		21.9133		19.7671		19.8884		20.9497			22.3111		21.3674	19.6528	19.8363		22.1784	21.9786	21.0127	22.3426			21.7283	18.6904	22.0577	23.8898	20.8259	21.3117	19.9194	21.1018	21.2355	20.5847	21.0099	21.8059	22.9777	21.8366	20.2179	22.0162	21.7928
DNAJC3	Q13217								19.9541																											21.1675		20.2172			22.281					20.0811		19.8931	20.5276
SELENBP1	Q13228;Q13228-4;Q13228-3;Q13228-2	25.9391	25.8691	26.2343	26.4083	23.7127	25.9259	27.1954	26.3202	27.2507	27.6744	26.3365	26.8454	26.7005	25.8012	26.771	26.6288	26.8412	26.4738	25.2069	26.3806	25.4693	24.8388	26.7369	27.0532	25.6506	25.0443	26.6119	27.1205	26.2526	27.4321	27.4856	24.8649	23.8732	26.7774	26.4083	25.8831	26.4424	26.7784	26.7595	27.195	26.0284	27.4989	26.8339	26.5102	26.7191	26.7511	26.5836	26.4252
CHIT1	Q13231;Q13231-3;Q13231-4;Q13231-2	29.2679	25.0257	26.36				30.2279	24.4203	26.3272		21.3305			21.3315	26.5084	19.6788	21.3718	22.2918	21.4214	21.6142		27.8822	25.5197	25.2435	24.645	24.0618	21.1785	25.8271	23.623				28.2013	26.5944	21.0376	22.7316	25.2769	28.0773		28.0633	20.4381	22.8577	30.0332			26.3563	26.09	26.8017
TRIM28	Q13263-2;Q13263																								20.8726
G3BP1	Q13283;Q13283-2;Q9UN86-2;Q9UN86
KCNAB2	Q13303-4;Q13303-2;Q13303;Q13303-5;Q13303-3						21.2875								19.0673
PTPRS	Q13332-6;Q13332-2;Q13332-3;Q13332-4;Q13332	23.7172	23.6816	24.9435	25.141	23.7469	22.0343	24.9682	24.5168	25.6798	22.4866	24.8646	25.0443	25.2097	23.3234	24.8196	24.5707	25.1125	24.2284	22.9851	23.1964	23.9299	23.9348	24.7152	24.4358	24.9229	24.8372	25.0881	25.3154	24.306	25.405	23.2279	24.0158	23.2323	25.5718	24.4519	24.8403	25.1705	25.491	25.2506	25.2431	24.3835	24.8509	25.1043	24.0537	24.6372	24.6999	24.9276	24.9718
CTBP1	Q13363-2;Q13363
UBE2V1	Q13404;Q13404-7;Q13404-2;Q13404-1;Q13404-6;Q13404-8		20.9079				22.0324		21.2958		24.371		24.0292		22.6698		22.1357	21.9046																			23.2515		22.5506								22.171
MSLN	Q13421-4;Q13421-3;Q13421-2;Q13421	21.28		22.7776	21.0483			22.7729	25.1365	24.2934			24.141	24.0115			24.81	22.7353	20.2613	22.8594				23.4722	23.3588	26.6875	22.4667	23.5554	22.0788	23.7361		24.964	21.4417			23.7522	23.7442	22.94	24.2177	25.0121	20.6432	21.2323	24.4194	21.5054	19.8611	25.6203	23.0939	23.0227	21.9385
SF3B2	Q13435																18.873
ADAM9	Q13443-2;Q13443	22.1538	21.6854	22.3811	21.8598			21.5356	21.8063	22.7384	22.7771	22.8228		22.0532	20.8262	21.6121	21.6203	21.351		21.3698		22.9066		22.3362	21.917	21.7998		23.1477	21.7668	23.3985	22.5925	22.6844	22.355	21.1925	21.1442	23.5199	20.9834	23.5006	22.851	23.2798	22.3112		22.0672	21.6872	22.8724	21.6175	23.0941	22.1289	22.4142
ADAM15	Q13444-10;Q13444-9;Q13444-8;Q13444-2;Q13444-7;Q13444-6;Q13444-12;Q13444-5;Q13444-4;Q13444-3;Q13444;Q13444-11;Q13444-13	21.4828	21.5718	21.6293			21.0779		22.7596	21.188			21.0699	21.9379	20.239		20.3874	22.252		22.3538				20.4477			20.1509	19.9069		21.994		20.2591			21.6292	21.2746		20.7626	22.0001	21.2177	22.4094		21.2224	20.8461	19.0428	18.7633	20.1602	19.0116	20.8397
LSAMP	Q13449	28.2747	28.4331	29.0704	28.5729	28.301	27.7905	28.1599	28.8885	29.0203	27.6433	28.0701	29.0436	29.1408	28.2971	28.7065	28.7077	28.7839	28.2535	27.7998	28.5553	29.0425	28.7414	28.3579	28.605	28.9361	29.1687	29.1223	28.667	28.1035	28.9913	27.9973	29.1776	28.2436	29.711	29.051	29.3636	28.9906	29.4268	29.1538	29.0289	28.4845	29.0998	29.8913	28.6164	28.9711	28.5383	28.8415	29.3211
SQSTM1	Q13501-2;Q13501									19.8521								20.2569			22.2135	22.6918	21.7844					21.058							22.4369	22.443	22.7933	20.9928	22.2848	22.883	22.1055	21.9787	22.2307	23.16	21.4032	21.906		21.7824	22.5078
ART3	Q13508-2;Q13508-3;Q13508	25.7334	25.5437	26.0386	25.4374	23.6298	25.6346	25.7313	25.5607	26.4111	25.7645	25.131	26.344	26.215	26.2346	26.7999	26.0678	25.6855	23.7005	23.3127	22.9908		24.0709	25.1163	25.1184	26.4187	25.0082	25.8756	26.22	25.6959	26.982	25.2842	25.4072	22.5912	25.0607	25.7708	23.8183	23.9575	25.2526	25.8637	25.8113	25.4964	25.445	24.4285	25.4123	25.8715	24.9754	25.4016	25.0398
ASAH1	Q13510;Q13510-2;Q13510-3	25.556	21.1049	25.1528	25.0979		23.3077	24.8247	25.054	25.2919	22.3876	24.7951	23.0848	24.3745	23.0041	24.8461	25.2706	25.6936	21.6797	23.5016			22.4916	24.2996	24.2174	25.0211	24.9936	25.0706	25.0875	24.5833	24.3528	23.4038	21.7121	20.8087	23.6781	25.1269	24.1721	24.5032	22.4087	23.971	22.8542	21.6234	24.1043	23.6064	24.0048	22.9597	24.0468	23.5187	23.5753
PNOC	Q13519;Q13519-2	23.8423	23.8709		24.8739	22.9676	23.1042	24.252	25.0352	25.1145	22.8462	21.7639	25.3853	24.8187	22.8994	24.5939	24.0119	24.3519	24.677	23.1011			23.4822	23.712		24.3467	24.8733	24.2265	24.7964	23.7432	25.5447			23.3438	24.3044	22.8871	24.7108	23.7428	24.9636	23.6395	23.6594		25.5813	24.1894	22.332	23.7816	23.7745	23.5272	23.1606
HDAC1	Q13547														19.9916						22.7316											19.0859
CAMK2B	Q13554-7;Q13554-4;Q13554-3;Q13554-8;Q13554-5;Q13554-2;Q13554;Q13554-6	23.9296	23.9858	25.2492	23.811		24.2508	24.7894	24.8154	25.2594	24.85	24.4961	25.2948	24.7405	24.0848	24.1086	24.4351	25.4229	22.3211	23.6353	22.8404	23.186		24.2842	24.1665	22.8042	23.0604	25.0866	25.6643	24.2937	24.8074	21.702	22.9463	22.3843	24.3963	24.7083	25.1616	24.8258	24.3782	25.9523	24.8488	22.8505	24.0904	24.0455	24.333	23.5725	24.3252	23.7771	23.871
CAMK2G	Q13555-10;Q13555-3;Q13555-5;Q13555-4;Q13555-7;Q13555-11;Q13555-9;Q13555-2;Q13555-8;Q13555;Q13555-6			22.3189	21.3925			21.8837		21.7416	21.2186	21.3222		23.3898		22.3031				20.2237				21.0685	20.7459	21.0932		20.1552	21.6931	20.8856	22.8401		20.324	20.4747	21.0082	19.4595		21.6692	20.8165	21.7192	20.4131		21.2266		20.9469			19.5537	20.7255
CAMK2D	Q13557-8;Q13557-12;Q13557-9;Q13557-10;Q13557-5;Q13557;Q13557-3;Q13557-6;Q13557-4;Q13557-11			23.3204	20.2268			22.9976		23.7423	21.915	23.7281	21.859				22.0355	23.6862						22.4133	21.0731	22.203		23.6766	24.3392	21.7564		19.8238	21.6831	21.3736	19.6766	21.2524		22.2228	21.787	22.1065	21.5766	21.0674	22.1703		20.4381	21.7487	23.1446
NAE1	Q13564-3;Q13564-2;Q13564;Q13564-4
SNX1	Q13596-2;Q13596;Q13596-3
CUL2	Q13617;Q13617-2										20.8843				19.8186	17.8879																18.2686
CUL4B;CUL4A	Q13620-3;Q13620-1;Q13620;Q13619-2;Q13619
TSTA3	Q13630										20.9944																					23.9338
CDH18	Q13634-2;Q13634												17.5101												15.0966																19.9956	18.1655	15.7982		18.0017	19.1814		15.8817
TPBG	Q13641	21.527		25.5345	24.9592			24.6343	23.8329	24.6127	24.6699	24.3442	22.9708	24.801	23.2389	24.3409	24.7819	24.6433						23.9242	24.3094	21.0965	26.1677	25.1903	24.6683			24.5976	24.1699	23.3754	23.6625	24.0988	24.6651	24.2407	21.8598	24.7468	20.5285		24.0497	24.4395	24.1899	25.4496	23.9793	24.1663	25.6631
FHL1	Q13642-1;Q13642-5;Q13642-4;Q13642;Q13642-3			23.3237								23.3755																		21.546										21.369					19.7125			21.2005
ALCAM	Q13740-2;Q13740;Q13740-3;Q13740-4	27.263	27.8627	28.0617	27.8374	27.6263	27.0709	27.7087	27.679	28.1119	27.1625	27.4915	28.044	27.8568	26.9346	27.7349	27.6915	27.84	28.0075	26.9438	26.9771	27.1458	28.0443	27.7343	27.866	27.6449	27.513	27.9856	28.3029	27.3654	27.8598	27.2615	27.5767	27.2717	27.7586	27.6174	28.021	27.6979	27.8148	27.6757	28.0801	27.5034	27.866	27.4177	27.4203	27.656	27.7391	27.5614	27.6478
APOF	Q13790	24.0841			21.5881			22.3606			23.0301	22.9562	23.3107	23.1154	24.032	23.0125	21.4292	21.5074	22.3986	23.626				23.1584	23.4186	22.1287			23.3166	24.4957	22.9066	25.2049	25.5984	25.4948	22.9893	21.5803	22.1802	21.543	23.5328		22.862	23.6071	22.7088	22.3991	24.5025	22.5433	23.985	22.7234	23.1182
SPTAN1	Q13813-2;Q13813-3;Q13813	17.6124							16.7955		22.823	18.7235	21.0679		17.2297	21.0892		18.9173		18.2757				17.6863	18.1808	20.075									19.1196				20.2868	22.1177		20.7191				24.2663		16.3634	16.9641
ENPP2	Q13822-3	31.0595	31.0718	30.6765	32.0963	32.2319	31.528	32.2514	32.062	32.297	31.5247	31.754	31.1169	30.7946	31.1313	31.4929	31.8913	31.7804	31.4061	30.5866	32.4875	32.3542	32.2087	31.5312	31.6655	31.7654	31.2215	32.8875	31.9857	31.8322	32.6711	31.7285	31.4347	31.1332	31.8672	32.3547	32.0586	32.4766	31.3711	31.5898	31.733	32.1063	32.5117	31.8825	32.1048	31.3705	31.8798	31.8292	32.0097
DDX39B	Q13838;Q13838-2				22.6604																																	21.5666											20.4539
BLMH	Q13867		19.9744							20.7895		21.0244																	20.0102																19.065		19.0798		19.4435
CAPS	Q13938-4;Q13938;Q13938-3	24.2933		25.5965			23.8989		24.119	22.9079			23.7838	24.4863	24.2482	24.8421	25.0085	24.7865								24.7492	23.5284				23.5693		25.1015				24.9001							25.0284		24.2809			23.0775
IL16	Q14005-3;Q14005-2;Q14005;Q14005-4
COTL1	Q14019	26.9622	24.3952	26.2226	23.8552		25.3803	25.6412	25.6185	25.8076	26.1581	27.0252	27.0706	25.6712	27.462	26.2698	25.6848	26.1431	24.8076	27.2996	23.5736		23.572	26.2958	25.0602	27.4811	24.9706	25.0293	25.2131	27.0372	27.1724	26.1165	24.7737	25.6638	25.8674	25.4068	24.4466	24.7635	27.7399	25.4486	26.4663	25.6463	25.5193	26.4599	25.1208	26.7886	25.8384	26.7415	26.9483
HNRNPD	Q14103-3;Q14103;Q14103-4;Q14103-2;O14979-3;O14979-2;O14979						19.7523				22.5045													20.234																								19.3373
NID2	Q14112;Q14112-2	25.0316	24.0176	23.8416	23.3951	23.328	20.9742	24.0379	24.2498	24.6972	23.2635	24.5372	23.729	23.8308	24.4408	24.7106	24.6467	24.5309	22.9714	23.4347	20.7581	23.6463	21.9809	24.3402	24.3929	24.0634	23.6833	24.9979	24.9958	24.9137	25.1153	23.8831	24.5065	23.8376	24.7461	25.3882	25.032	24.3732	24.6832	24.8219	23.9243	24.4242	23.861	24.7554	24.9389	24.6245	23.9394	24.1373	24.135
LRP8	Q14114-3;Q14114;Q14114-2;Q14114-4																19.7331																18.5808		18.4152	20.0156	18.0404		19.4985	22.3279	19.978		19.9409		18.1593	18.489		18.2665	19.1833
DAG1	Q14118	29.2374	29.0177	29.4385	29.7239	29.4601	29.4324	29.6346	29.6666	29.904	29.068	29.5257	29.6221	29.6939	29.2392	29.5305	29.515	29.8601	29.56	28.8069	29.218	29.0788	29.3257	29.6747	29.429	29.5792	29.8916	30.087	29.9316	29.4594	29.4336	28.7241	29.3597	29.3814	30.1396	29.4614	29.528	29.6753	29.5445	29.7509	29.9824	29.5393	29.9956	29.7418	29.2604	29.2216	29.6526	29.534	29.2982
DSG2	Q14126		18.4267						20.2427	19.5555		20.6266	19.5764	20.7799	18.6188	21.3383	19.33	20.4502	20.9363	20.6016			20.0349	18.9376	20.5347	22.0814	17.9718	19.8982	20.2064	20.9658	21.7032		18.8939	19.6633	20.4916	20.5944	18.7266		21.3031	21.4138		19.9673	20.8072	20.5062		21.1811	20.293	18.8144	20.3598
SEPT6	Q14141-2;Q14141-4;Q14141;Q14141-3;Q92599-3;Q92599-2;Q92599-4;Q92599																																													20.6427
EIF3A	Q14152-2;Q14152
MLEC	Q14165	23.3028	22.8599	24.6539	23.2182		22.7216	24.3091		24.8636	22.0636	21.7865	24.594	25.395	22.1848	24.093	24.2644	24.6638	24.0881	21.7944	23.5218	23.1114		24.2264	24.5914	24.0146	23.8902	24.3786	24.9495	23.9373	24.7674				24.3413	23.7592	23.9273	23.4628	24.6375	23.6105	24.0406	23.7311	24.2918	22.1243	21.4053	23.5561	23.9708	22.8634	23.366
CRMP1	Q14194;Q14194-2;Q14117
DPYSL3	Q14195;Q14195-2										20.7589															22.697	20.7765																		19.7639	23.4484
DCTN1	Q14203-5;Q14203-2;Q14203-3;Q14203-4;Q14203-6;Q14203
DYNC1H1	Q14204		19.5732				19.1158						18.6813		17.2814	19.917	19.0948		19.3002				19.8168								19.2668		18.8757	19.4052		17.9133	20.4192							20.2912		18.7006			18.3592
EIF4A2	Q14240;Q14240-2										21.1923							20.0461	18.5705
RCN2	Q14257;Q14257-2																						23.0656				21.6228								22.3865	21.8757	23.073	23.2222		21.6995	21.5935			22.6123				21.2814
TRIM25	Q14258
PTK2B	Q14289-2;Q14289	22.6989	22.3326	23.9485	24.2614	22.6957	22.6326		21.4839	21.9039	23.3603	24.0004		23.1567	22.2589	23.1544	22.8256	23.3521	21.3444		23.5317	23.9179	23.0374	22.6102			25.1258	22.689			21.8067							23.3202								21.182	22.3249
FGL2	Q14314	23.9787		22.0588	22.4596	24.1374	23.7222	23.9312	24.195	24.5418	23.2254	21.902	24.3123	23.6947	24.7989	23.6382	24.1347	23.7771		22.851		20.5132		22.9412	23.5013	24.0729	22.6557	23.8059	24.5268	25.0584	24.581	23.3366	22.2112	23.8556	24.2249	22.0697	23.3297	22.7967	24.5454	23.947	22.8577	22.1364	23.3476	21.6053	23.5299	23.2266	22.8884	23.1863	23.2604
FLNC	Q14315-2;Q14315													17.7993														18.5549	17.5155	17.5027							18.5953	18.3216			18.2834						18.2137
FZD2;FZD7	Q14332;O75084	21.7958	20.3123	21.8609	21.3285		22.1097		21.9887	20.738	21.8353		23.704	19.7204		21.8067	25.5387	20.2085	19.7172			21.3426	23.7962			19.9585	25.4506						23.0572			22.5453				24.4535			24.9581	23.4156
GAS6	Q14393;Q14393-3;Q14393-1;Q14393-5;Q14393-4	24.4975	23.1228	23.5774	24.4638		24.4679	25.0586	25.1399	25.0712	24.0873	25.2733	24.0862	24.3393	23.838	25.063	24.5366	24.4262	22.8607	23.9572	21.9578	21.4043	22.2946	24.1754	23.8399	25.4027	21.8867	24.9758	25.1027	24.6842	25.3362	23.7127	24.8473	24.6126	25.3674	24.5555	24.323	24.3163	24.7535	24.1123	25.4378	24.0559	24.98	23.2465	25.1385	24.5128	24.4197	24.6361	24.3988
RBM39	Q14498-3;Q14498-2;Q14498
WFDC2	Q14508;Q14508-2;Q14508-3		22.8548	24.9332		23.1476		22.1932	22.036	25.2998		24.1869	24.4654			24.6925	24.3707	24.7594	25.6936		26.0873	25.1889	26.5892	23.8147	23.0744		23.7814	26.6526	24.6819	23.8056	24.7423	25.1515		22.4014	26.7485	26.847	25.1341	26.9539	26.2801	27.6909	26.598	25.0473	26.4594	26.672	25.2501	24.3486	24.8795	26.644	26.0861
SPARCL1	Q14515;Q14515-2	31.473	30.8305	31.7446	31.1588	30.8882	30.9666	30.9818	31.1439	31.3513	30.9034	31.6538	31.6081	31.1702	30.7441	31.9707	31.0192	31.723	30.4034	30.2178	31.9993	31.7301	31.6846	31.4561	31.2482	31.1277	31.6523	31.6281	31.0491	31.0928	32.2595	30.5025	31.0188	30.4988	31.5122	31.951	31.2653	32.1263	31.858	31.7519	32.316	31.7484	31.9393	31.8392	31.4409	31.3502	31.2419	32.0487	32.0559
HABP2	Q14520-2;Q14520	26.349	25.2678	26.0889	24.9859	25.3114	25.3232	25.2794	24.3578	23.9561	25.1842	26.2806	22.4214	24.536	26.1506	25.798	24.3274	24.8934	25.0694	24.9929	26.576	26.0224	26.4608	25.5101	25.2534	25.3757	26.9517	24.0892	25.442	26.4931	26.179	27.6755	28.1181	26.9082	25.2953	26.9909	26.3752	25.8085	25.8809	26.4201	26.1868	27.4235	26.2214	26.0186	27.3309	25.8036	25.3293	26.3446	26.1709
MCM6	Q14566
DSC3	Q14574-2;Q14574																					20.9337	20.9881									20.2802		19.1628		21.6941			21.027	21.6597		21.2477						19.8429
ITIH4	Q14624;Q14624-3;Q14624-2;Q14624-4	30.8151	29.8081	29.3045	29.506	28.0402	30.827	30.3779	29.4966	29.1158	30.5892	30.078	29.8328	30.4187	30.5194	29.8715	29.7156	29.659	30.3994	31.7539	29.804	29.1446	29.3799	30.238	30.2413	30.0623	29.9394	29.5662	30.9151	31.0464	30.2186	31.2175	30.821	31.6435	30.2069	29.5909	29.8834	30.2812	30.2766	29.2284	30.2446	30.8157	30.1685	29.9668	30.2525	30.2961	30.5306	30.1036	30.1835
SMC1A	Q14683
GANAB	Q14697;Q14697-2	23.5221	23.8802	24.817	22.8698	20.7944	21.6472	23.115	23.9134	24.8144	23.6139	23.5106	24.5544	23.7671	23.8672	21.5435	24.4512	24.7798	23.0517	23.4799	22.8496	20.116	21.6679	23.6981	24.0721	24.7826	23.0677	22.9973	24.2739	23.6615	24.153	21.0195		21.6002	20.9213	23.5016	22.9501	21.9036	24.0433	22.4987	23.0468	22.1055	23.2774		22.9338	22.7497	24.0785	23.187	22.1192
PPP2R5D;PPP2R5C	Q14738-3;Q14738-2;Q14738;Q13362-2;Q13362-3;Q13362;Q13362-4;Q13362-5
LTBP1	Q14766-2;Q14766-5;Q14766;Q14766-4;Q14766-3	22.8251	23.2689	21.9563	20.3432	22.7352	19.8497	23.4639	23.4798	22.0789	21.5177	21.747	23.8569	23.0154	22.6538	22.1219	23.0762	22.853	20.1133	21.7989	24.0962	22.9381	23.8587	22.0165	21.8436	22.868	21.6471	23.2863	22.9359	23.8412	20.9295	23.1567	22.9746	25.0364	25.1156	24.2491	22.9463	23.0256	24.7434	24.8038	24.1516	21.8109	23.9533	23.9983	23.6965	24.0789	22.5096	24.1408	23.7382
LTBP2	Q14767	22.4217	23.9904	23.622	22.413	24.2014	20.2887	21.4784	22.6653	22.3335	23.116	23.8333	23.9503	21.6111	24.0751	23.1986	22.1318	22.687	21.2376	22.5388	23.7496	21.9034	23.3838	22.5043	23.0927	20.7199	22.8036	21.6138	23.0542	24.4796	21.4239	23.9304	24.1362	23.7876	24.9733	24.1288	23.5069	23.0171	24.2746	24.733	23.9203	23.1038	24.3521	23.6681	23.8003	23.971	22.2051	24.1894	24.6891
CRYM	Q14894	20.8817		21.9794				21.1561	20.7051	22.8294	22.6671				20.1783	22.8474	20.8869	22.5516							22.049	23.899							22.2727			22.0648	21.2859		21.5053	23.2936						23.8375		21.5	22.209
GPNMB	Q14956-2;Q14956	24.8709	20.7455	23.0336	22.9427		23.3939	23.5131	23.5848	24.465	23.7403	23.6415	22.7248	24.8913	23.8189	24.5021	24.1813	26.9266	22.3754	24.3731		19.6727	21.6013	23.8368	23.787	27.0502	23.2762	23.2765	22.9205	25.1592	23.139	25.7197	23.0459	26.4075	24.3996	22.5289	22.9794	22.6988	25.5576	24.3109	24.4601	23.8039	23.0135	23.5453	23.6689	24.7863	23.9193	24.3122	23.5168
KPNB1	Q14974;Q14974-2										23.0197		18.9056					20.4898						19.5891	19.9176							21.5989														18.83	18.9517	17.7352
NUMA1	Q14980-4;Q14980-3;Q14980-2;Q14980;Q14980-5																																							19.1518
OPCML	Q14982-2;Q14982;Q14982-4;Q14982-3	25.8648	27.6878	27.3476	28.1702	27.3741	25.328	26.0933	27.6987	27.7301	26.0857	26.2647	27.996	27.72	25.9314	26.6916	26.8409	27.3024	27.7095	24.7063	27.7446	28.1592	28.0097	27.1604	26.74	27.6989	28.5844	27.8027	26.9598	26.3165	27.6177	25.8583	27.1275	27.3438	28.8453	27.666	27.9537	28.097	28.4881	28.2911	28.4857	26.6641	27.0044	27.6442	26.2058	27.8227	27.2611	27.6332	27.8485
TMEM132D	Q14C87;Q14C87-2	20.7495	20.7519	22.2294	23.6009			22.0344	23.7926	23.778		19.3424	23.3506	23.5733	22.2434	23.4072	22.6442	23.1935	21.4294	17.6257			20.0168	21.6976	21.9994	23.867	20.1717	22.8042	23.1124	20.5408	23.5973				22.7679	20.4276	20.0751	22.6738	23.5861	22.477	21.4682		21.6965	21.3731	18.4836	21.299	22.5492	22.4333	20.8235
HEPACAM	Q14CZ8;Q14CZ8-2		21.5944																								20.6801								21.7803	21.757				21.6762		19.0391		22.0931	18.9163			19.7257	21.1337
TMEM132B	Q14DG7;Q14DG7-3;Q14DG7-2			19.3863	19.4634			18.5381	19.3102	19.5486			19.3791	21.5254		22.117		20.6403						19.2531	18.9576	20.1505		19.1769			20.7622				19.1294	19.4885			19.9249		20.0897							19.0997	19.6604
PSMD6	Q15008;Q15008-3;Q15008-2;Q15008-4
SEPT2	Q15019;Q15019-3;Q15019-2																							18.8125																						21.0182
SART3	Q15020;Q15020-2;Q15020-4
ACAP1	Q15027																																						21.5796		20.0818
EFTUD2	Q15029-2;Q15029-3;Q15029											21.3405	21.8032	19.7996	19.7304		20.4312			21.6629	20.9251	22.2903	22.3731		20.626				20.0903			24.9937	23.317	24.8345		23.6275	23.1211	21.8831	23.7594	22.6609	23.7152	24.7601	23.626		22.9956	23.5722		22.6269	21.8693
KARS	Q15046-2;Q15046																						21.5851
POSTN	Q15063-3;Q15063-7																					21.257	20.7403											21.8602	17.5835	21.0189									21.7819			19.1275	19.3088
PDIA6	Q15084-3;Q15084;Q15084-4;Q15084-5;Q15084-2		20.8011	22.4031	20.0683				20.9108	21.935		21.1957		21.8129	20.2192			22.8993		20.5396		20.5026		20.4782			22.9717	21.971	22.248	21.9401	22.9712	21.5986	21.1903	25.4614	20.6229			22.4923	22.0147	22.0191	22.4495		22.8493	23.4054	21.6376		24.1126	22.8416	22.4444
PAFAH1B3	Q15102										27.4849														19.513							23.1903								20.3734						22.2146	21.5024
PCOLCE	Q15113	30.5206	28.9834	28.2613	29.1591	29.0105	28.803	30.0205	29.8248	30.0202	28.8868	28.5783	29.1486	29.9275	29.7103	29.6614	29.8246	29.2959	29.5264	28.9814	28.9984	29.1482	29.2149	29.0321	28.7984	28.9728	28.9298	28.9378	29.9159	29.9072	28.7768	29.0802	29.2617	29.4804	29.8384	29.699	30.1585	29.4257	29.4165	29.2282	29.3403	28.966	29.6974	30.037	29.7333	29.316	28.8865	29.2571	29.1681
PEA15	Q15121;Q15121-2	22.2558		24.2107							22.9561			22.9038	24.579	22.6776		21.0853		22.0277							23.0199			23.2365				23.1229	25.0364	22.2875		22.5587	25.1952	25.4078		24.9653	23.1073	25.1429		25.7644	21.0707	22.4347	24.1445
PLEC	Q15149-7;Q15149-8;Q15149-9;Q15149-5;Q15149-4;Q15149-6;Q15149-3;Q15149-2;Q15149	20.2569		17.8568	21.2919	21.5592					20.8568	20.2917	20.8428	20.4765			17.5914							19.655	19.9598	19.2096					20.8635	18.7396					23.3894		20.8558	16.0511		21.7481				18.1714	20.1045	19.3688	19.229
PPA1	Q15181
PTGES3	Q15185-4;Q15185;Q15185-3;Q15185-2																	22.223														22.1069														21.5693		21.7261
PVRL1	Q15223-3;Q15223-2;Q15223	25.6373	25.1082	24.9671	25.14	22.3374	24.2728	24.6786	25.3117	25.5818	24.0976	24.6215	24.8268	25.1693	24.0575	25.0307	23.0231	24.9122	24.7637	22.6554				24.7985	24.4594	25.376	24.3508	23.5759	24.7733	22.9009	25.6656	24.0349	23.766	22.5222	25.1108	23.4272		23.6846	25.2547	24.3251	23.8343	23.688	24.4363	22.8744	23.6206	24.0136	24.1935	24.7706	23.5279
NONO	Q15233;Q15233-2						21.4306		21.2851	21.2574			22.9782											19.3523		21.4991	19.0835				22.7516					24.0772	22.4975		22.4612	20.6991			23.2771		23.0134		20.512	20.5672
PTPRR	Q15256-5;Q15256				20.5021			20.1452	18.8563	22.7566		20.3228	20.3828	21.5277		21.1464	21.9971	20.4779	22.7067			21.0276		19.4749	19.9529		20.7482	20.6474	22.8077		19.9349		20.4923	20.4592	20.7288	20.7181	21.3178	22.3689	22.6659	20.8206	21.8442		21.7716	21.3295	20.4871	21.3425	20.2651	21.0396	20.4862
PPP2R4	Q15257-3;Q15257-2;Q15257;Q15257-4												21.6839		22.8482	21.7789										22.6482						23.1189		22.7229	22.0963				20.8772			21.0902				22.874	20.5148
PTPRK	Q15262;Q15262-2;Q15262-3;Q15262-4	22.701	20.676	22.7228	21.8022		18.7907	20.8405	21.9212	23.2147	20.7797	21.357	18.701	22.275		22.5453	22.127	22.4499	20.2464	20.023				20.4878	21.6573	21.4528	20.3016	21.3157	22.9294	21.7911	18.948		19.4782		17.9629	22.2325		21.2988		19.653	18.4373		19.6828		19.6752	19.2172	21.4804	20.7476	18.1612
RCN1	Q15293;Q15293-2																								22.2523					21.6151	23.4198				22.453	21.3238	22.9992	22.876	22.5425	22.8088	22.6236			21.6811		21.4257		23.1509	21.5187
PCBP1	Q15365;P57723-2;P57723										22.5826							22.6791						21.3624	21.524
PCBP2	Q15366-3;Q15366-2;Q15366-6;Q15366;P57721-2;P57721-3;P57721-5;P57721-4;P57721																	21.5589							20.3356																						20.9508
EPHA7	Q15375-2;Q15375-4;Q15375;Q15375-5;Q15375-3	20.7416	20.5371	19.7545	20.1502		20.0258	20.3118	19.5723	22.7196	19.7033	19.4715	20.6491	20.8152	20.8893	20.8583	20.4867	20.3611	20.4653	19.8402	21.7541	20.6423	20.5536	20.0172		22.4988	20.5629	21.5583	20.3943	19.836	20.174	20.7329	21.8865	20.0162	22.8131	22.267	22.1948	20.3045	22.7838	21.9146	22.7328	21.4249	22.8447	20.2602	22.5679	22.3849	21.2566	22.5274	20.3513
SF3B3	Q15393;Q15393-3;Q15393-2						20.6435
SF3B4	Q15427
SF3A2	Q15428
PPP1R7	Q15435-2;Q15435;Q15435-5;Q15435-4;Q15435-3										21.4146							20.4398																												21.7418
SF3A1	Q15459;Q15459-2			19.0827			20.6318		20.5302	20.503			20.8564	19.5343	19.7565	19.7536	20.0926	19.997								21.3904		19.3624	19.617		21.0324			19.4356					19.707	17.5363	19.3454		18.7284					19.7354
STIL	Q15468;Q15468-2						21.1999			21.4966							20.5499									22.0615				21.3825				24.5234		23.594			23.2023		23.6791	24.1986							23.8581
TGFBI	Q15582	29.3168	28.5081	28.522	28.6719	27.1692	28.8657	29.327	29.5979	29.4834	29.1365	29.0032	29.3035	29.2927	29.9991	29.3243	29.1825	29.1555	28.6152	30.0903	25.6064	27.5272	28.2714	28.9712	29.0668	28.936	28.1766	28.7872	29.0657	29.3356	29.6941	28.5332	28.8372	29.7735	29.227	29.0749	28.9422	28.6628	29.0318	28.2766	29.2164	28.7925	29.1727	29.371	29.0077	29.0469	29.1789	28.7628	29.0138
TSN	Q15631;Q15631-2									20.643	23.0608							20.3861						21.4057	20.9726							21.4628		20.22													21.3115
MAPRE1	Q15691;Q9UPY8-2;Q9UPY8																	20.096						19.9152			21.0503																						20.6423
ELAVL1	Q15717;Q15717-2;Q12926-2;Q12926;P26378-4;P26378-2;P26378-5;P26378-1;P26378-3;P26378								21.5536
EFNB3	Q15768			22.4779	20.95			21.4882		22.8752		19.9667	21.2258				22.4654	22.9838		19.7916	22.106			21.8371	21.5084	20.9072	20.459	22.7954	20.6343	22.6342	21.8139		20.0029	20.4417	23.6765	23.4366	21.8834	22.3529	24.1145	22.9983	23.8139	22.0161	23.7338	22.5019	21.6169	22.1924	21.2083	22.9969	21.0614
CHI3L2	Q15782-6;Q15782;Q15782-5	25.2191	24.2427	21.913	21.3716	26.162		24.783	20.5439	22.7677	25.9132	22.25	23.9712	22.1746		23.268	22.6138	20.042	25.8854		21.8977	22.5912	25.4798	23.5884	24.1451	24.0762	22.0022	24.2444	24.0814	27.1342		25.1916	24.7544	23.7233	24.5369	25.5761	24.7702	22.2608	25.7608	26.6284	25.6634	24.427	23.0732	25.3125	25.2081	24.2006	24.3924	25.4545	25.0256
NPTX1	Q15818	28.963	28.7577	29.883	29.5463	26.5099	28.4823	28.7319	29.5718	29.6353	28.3978	28.8783	29.2432	29.3275	28.3697	29.8787	29.7328	29.6471	28.0349	27.4372	27.1376	27.8821	27.5045	28.4941	28.5649	29.5971	28.9363	28.7905	28.9954	27.6613	29.5611	27.7663	29.183	27.4735	28.2317	29.2237	28.8801	28.9795	28.4152	29.3124	28.2822	27.7464	28.3255	28.4162	28.3459	28.7363	28.6081	28.464	28.6374
CST6	Q15828		21.6383						23.2062				24.8345		23.686			24.3292				25.4967				21.4758		25.2666	22.5026	24.7164	26.2029	24.1958		23.5628	26.0686	23.7946	24.5583	25.5978	26.1327	24.6425	24.2517	23.5116	25.9752	26.611	23.9907	25.7424		24.1009	25.8818
NEDD8	Q15843		24.6395	22.8042			24.0133	23.6474		23.0991	23.5767				24.6301	25.0814	21.6986	22.9053		24.3694				22.8559	23.4895				22.7615			26.0043			25.7482			24.5497	26.5453	25.3094	24.1836	22.4584		24.7293	23.4309	25.1027	24.6885	24.5945	23.8867
CLUL1	Q15846			19.4653			20.6226	20.6517	20.5342	20.4311										20.2599				19.3194	19.4403	20.6273		21.2045	20.5574		20.458												20.9411
ADIRF	Q15847	23.8403	24.2732																	25.7077						24.7051				26.5304		24.3876							24.4406			24.3778				23.663		21.9645
ADIPOQ	Q15848	23.1667	22.3021	21.7562	22.4955	23.2786	23.6172				23.112		23.3674	22.1903	21.7064			21.1549		22.3204				22.7838	22.3808		21.4474		23.1586	23.3511		23.7785	24.1563	25.7335	21.6738		22.5976		23.1033	22.4701	23.597	24.7336	23.3525	22.4256	22.4423		23.2642	22.5507	22.831
ATP6AP1	Q15904	28.2334	26.8873	29.0769	28.4177	25.7641	28.2911	28.638	28.9162	29.3102	28.1859	28.5255	28.6906	28.9866	28.5116	28.9412	29.1854	29.225	27.0889	28.42	25.3261	26.2866	26.1965	28.3917	28.8041	28.9425	27.6916	27.7414	28.7391	28.189	28.2297	26.9753	27.6642	27.6694	27.7554	28.0514	28.3267	28.3225	28.0559	27.8694	28.1736	27.3398	28.4531	27.8884	27.5647	28.2927	28.4722	27.6874	27.7633
RAB11B	Q15907-2;Q15907
SEPT7	Q16181-2;Q16181;Q6ZU15										20.4109							20.2147																						19.7711						19.9229
IGFBP7	Q16270;Q16270-2	29.7458	29.1006	29.1257	30.3501	32.1303	28.9717	29.976	29.8175	29.96	29.501	31.273	29.3327	29.0095	29.3312	30.0366	29.715	30.1195	29.4378	29.4657	31.8945	32.2797	31.2596	29.7886	29.8124	29.5067	30.3538	31.3985	29.2838	29.8926	30.4066	30.3744	30.0571	29.9811	31.1307	31.2948	30.2142	31.8308	30.6049	30.8271	30.8108	30.724	30.8464	31.5963	31.2667	29.6276	29.7053	31.1145	31.0973
NTRK3	Q16288-2;Q16288-5;Q16288-3;Q16288-4;Q16288	22.5255	24.2513	23.7821	21.3225		21.2695	21.2849	23.5484	24.2822		22.48	24.1378	23.9358	23.1531	23.2599	23.0643	22.9755		21.0485				21.9227	21.8591	24.1001		22.1425	23.5135	21.6257	23.7104		20.3112		22.1237	21.2178	20.6728	20.4019	22.0999	20.7082	22.304	21.937	22.2738			21.9548	23.0059	20.9304	20.6643
LAMA4	Q16363-2;Q16363	20.2363	17.9791	19.9734		20.474		20.3047	18.015	17.4377	17.5353	19.3327				19.7689		18.1674		20.856					19.5125		19.4083	18.5933	20.098	20.3454						19.3176			17.8769				19.0902		18.6397	18.396	18.0425	18.6217
EXT1	Q16394								20.6015					18.9779		20.6879									19.3125				20.5285				19.0096			18.6371
PSMD5	Q16401-2;Q16401
DDB1	Q16531;Q16531-2	19.9251	21.4993	21.1838	20.5782			21.237	18.4065	19.7865	21.2634	19.92	20.3158	20.9121	18.4748	20.3329	19.6431	20.592		19.1472			18.4972	18.9245		20.8531		20.023	20.7344	18.7669	21.5082	19.1189			20.6174	19.122		19.2212	18.6244		19.2449					19.2374	20.6127	19.0217	18.7609
CDC37	Q16543																																	24.4192
DPYSL2	Q16555-2;Q16555		20.164	21.102					18.9449		24.3041	20.7809	22.2297					24.583				20.0233		22.2568	20.1954	23.3776				18.9902		22.4177			19.2849	20.1828			23.046	26.1963		23.8811				26.8952	22.0703	21.9801	20.821
CARTPT	Q16568		24.4111	24.7286	26.6408	25.1306		24.416		25.2841		25.7651	26.1767	25.4149		24.9878	24.3425	25.0617	24.8194	24.585	26.4675	25.764	26.16	23.4525	24.6793	26.5933	25.7745	26.4189	24.2837	24.7903	26.069	26.7954	25.3172	24.2985	27.4634	27.5639	26.9338	26.6448	27.7705	27.2974	27.5827	27.0995	26.6539	26.9102	24.1935	27.2593	25.5611	27.1785	27.1934
ECM1	Q16610;Q16610-4;Q16610-2;Q16610-3	28.5666	27.9272	28.3169	28.3443	28.0794	27.1942	28.2296	28.8	29.0631	27.6443	28.5252	28.6726	28.7853	27.963	28.6247	28.6061	28.7265	28.4549	27.9961	28.9911	28.5506	29.3296	28.6596	28.5653	28.2214	28.9615	28.7645	28.6591	28.5832	28.547	28.5947	28.7636	28.5292	29.4009	29.2381	29.1748	29.027	29.3802	29.242	29.504	28.7829	29.4084	29.0711	28.9381	28.7523	28.5127	29.2593	28.9437
NTRK2	Q16620-2;Q16620-3;Q16620-5;Q16620-6;Q16620;Q16620-4;Q16620-7	25.2852	25.6901	25.8054	25.7719	24.0697	24.14	25.1809	26.1769	26.1199	23.4698	24.0047	25.6366	25.6225	24.5223	26.4855	26.4631	26.5005	25.3139	22.8267	23.7175	23.711	24.2225	25.0337	24.5789	26.8472	26.0883	25.5323	26.219	24.881	26.4652	23.213	25.3769	23.5566	25.6284	24.5188	24.5657	25.0698	25.6257	25.2655	25.874	24.5394	25.8693	25.6068	24.2967	25.9882	25.569	25.6804	25.3787
CCL14	Q16627;Q16627-2		22.3052		24.2539	24.8816			24.7467	25.749	24.769	25.3872	24.0222		24.9988	24.3676		24.0533	21.5033	23.0427	25.4772	24.1993	24.2161	25.0256	24.6223	23.9597	25.9018	24.066		25.6726	24.4944	25.7106			25.9782	24.7518		26.252	23.0875	24.5679	25.3557	25.7827	25.4331	25.0057	25.9377	22.3539		25.8583	24.4041
SRSF7	Q16629-3;Q16629-2;Q16629-4;Q16629
CPSF6	Q16630-3;Q16630;Q16630-2										20.5166
MOG	Q16653-10;Q16653-9;Q16653-8;Q16653-11;Q16653-2;Q16653-6;Q16653-3;Q16653-7;Q16653;Q16653-5;Q16653-13	24.621	24.5729	25.7477	24.85	24.0761	22.2657	25.8971	23.6959	25.9767		26.4577	24.946		22.5106	23.3289	22.9959	25.4391	23.9009	23.5378	27.0715	26.1608	27.7244	25.5063	24.9289	24.8107	26.4328	24.9732	24.6339	25.0652	26.0228	25.7918	24.2477	21.4993	26.8484	25.2925	26.6217	26.0738	25.3944	26.1897	26.5304	26.0296	26.4226	27.1059	26.0028	24.8347	23.7023	26.1966	26.349
FSCN1	Q16658	22.9666	23.0411	22.9336	21.711	20.4903	21.014	23.0572	20.9429	22.3076	23.6633	24.2731	22.4699	21.1668	20.9869	22.7838	21.0101	24.7033	21.182	22.1601			20.2032	22.0764	22.2426	22.6757	18.768	21.0459	22.2724	23.6485	22.6809	22.8471			20.8727		21.4734	21.0728	22.7601	22.5902	21.13	20.7242	22.1385		21.5058	22.7708	22.4015	21.6612	21.3708
IFI16	Q16666-3;Q16666-6;Q16666-2;Q16666;Q6K0P9-6;Q6K0P9-5;Q6K0P9-4;Q6K0P9-3;Q6K0P9-2;Q6K0P9
DECR1	Q16698-2;Q16698
MAN2A1	Q16706	23.9176	23.0743	23.3939	22.6688		21.7562	22.9316	24.6774	24.1197	21.3411	22.4001	22.9613	23.0106	23.643	24.2015	24.2142	23.0574	23.9437	22.4142	20.3403	20.0022	22.4523	23.0715	22.0526	22.6288	21.4128	23.149	22.7262	24.2385	23.4886	19.4744	22.1531	21.7915	22.9907	22.6346	23.2686	22.0824	22.9526	22.8512	23.0462	21.9857	23.2893	22.8251	21.3101	22.3565	21.4954	21.8592	22.6238
QPCT	Q16769;Q16769-2	27.3669	26.8425	28.7269	28.7852	22.3862	26.4188	28.0653	28.7864	29.063	25.8577	27.4873	27.642	27.5788	29.1512	28.0366	27.9854	27.9247	27.1535	27.8576		23.5053	23.8	27.1182	28.055	28.0375	26.8666	27.1774	27.8642	27.2071	27.8721	26.5422	26.6008	26.2908	26.8879	26.6462	24.8079	27.8573	26.6321	26.1824	26.7225	25.7642	26.4368	25.776	26.6482	27.2618	27.7267	26.4147	26.8187
CCBL1	Q16773;Q16773-2;Q16773-3		25.7823	23.1123			27.0925				27.1672	24.6395	27.4067		25.3463			21.1348						23.1587		25.9385						28.8069														28.0763	22.8137	25.0623	27.2216
HAGH	Q16775-2;Q16775;Q16775-3		22.1662							23.0066	24.7954	20.4975	21.6432			21.1018		21.4528					21.8838	22.0491								25.4398							21.9578							22.3929	20.5411
HADH	Q16836;Q16836-3;Q16836-2																	22.8556
PTPRN	Q16849;Q16849-3;Q16849-2	23.6306	22.0631	21.7412	23.4285	21.9991	19.7708	22.0826	24.0598	24.9392		21.5061	24.8133	24.2153	22.9145	23.4825	24.8643	23.8549	22.7591	21.7615	22.1093	22.2656	22.0794	22.5456	22.9279	24.4843	22.2721	23.7294	23.3897	22.1352	24.0859	22.0207	24.108	21.1336	24.0777	23.9972	24.4029	23.7979	24.444	24.0804	24.4951	21.652	24.4588	22.7023	20.2845	23.3844	22.717	23.6935	23.8506
UGP2	Q16851-2;Q16851				19.3095		19.7338				22.1116		21.2982	20.4027	20.0581			20.5259		18.9909				20.2737	21.2308	19.2078								24.6671					20.4894							21.8676	19.9039	19.3574
TXNRD1	Q16881-7;Q16881-5;Q16881-2;Q16881-4;Q16881-3;Q16881-6;Q16881;Q9NNW7-2;Q9NNW7		22.1761															21.3664							20.2134	21.1188			20.4314	20.7446											19.5104
HNRNPUL2	Q1KMD3
MSMP	Q1L6U9																																											24.6414
TMEM132A	Q24JP5;Q24JP5-2;Q24JP5-4;Q24JP5-3	26.1089	25.2776	25.4246	26.3544	21.4481	25.144	25.7536	26.5799	27.0452	23.9819	24.27	26.3647	26.7709	25.711	26.4417	26.6021	26.7237	25.802	25.2329	23.054	23.9639	23.9911	25.3632	25.2068	26.2723	25.1366	25.6595	26.3519	25.0403	26.7477	23.5671	24.755	24.2119	25.1109	25.1846	25.4101	25.7506	26.2654	26.4498	25.8485	22.8742	25.1406	25.3594	24.7295	25.5448	26.2096	25.6292	25.0712
INF2	Q27J81-2;Q27J81
PDS5A	Q29RF7;Q29RF7-3;Q9NTI5-4;Q9NTI5-3;Q9NTI5-2;Q9NTI5
VWC2	Q2TAL6																																							22.5759	21.2145							22.1884
LRRFIP1	Q32MZ4-3;Q32MZ4-2;Q32MZ4																															18.9557			18.7162				19.0479			19.8238		19.5482		20.3327
DAK	Q3LXA3-2;Q3LXA3
TUBB8	Q3ZCM7																	24.46
FUT11	Q495W5;Q495W5-2			19.8532																																		20.4896									20.3215
ACSF3	Q4G176
SLC39A12	Q504Y0-5;Q504Y0-3;Q504Y0-4;Q504Y0;Q504Y0-2	22.6781	20.9856		25.0314	21.9541		23.6728	20.2443	21.0956	24.3854	24.9379	22.2922				23.6121	23.2804	21.708			21.1314	21.8846		18.9475			26.2335	21.7386	24.1444	24.987	22.4815			22.7124	23.6132	21.0796	25.6957	21.9439			22.9502	23.5415		22.2378		23.982	23.1557	21.3069
FAM98B	Q52LJ0-1;Q52LJ0
PDCD4	Q53EL6-2;Q53EL6
SEZ6	Q53EL9-3;Q53EL9;Q53EL9-2;Q53EL9-4	25.5858	26.3189	26.8425	26.7006	25.5444	26.0444	26.7295	26.4614	26.614	25.9692	26.624	26.5649	26.4802	26.1304	27.1172	26.9176	26.7556	26.5328	25.3799	25.2864	26.0418	25.4112	25.9158	26.6697	26.9545	25.4082	26.8635	27.1346	25.7192	26.3784	24.8755	26.2986	25.7714	26.5128	26.7352	27.0605	26.5519	26.8192	26.9616	27.0489	25.6945	26.4968	26.5198	26.5325	26.3385	26.0757	26.1889	26.081
USP39	Q53GS9-2;Q53GS9;Q53GS9-3					22.4666																				21.727									21.3643
PLA1A	Q53H76-4;Q53H76-2;Q53H76-3;Q53H76								23.376	21.9045										24.4437										23.8376																21.3264
FBLN7	Q53RD9;Q53RD9-4;Q53RD9-3;Q53RD9-2	22.5725	23.1341	23.5031	24.4742	23.1387	22.7843	21.4286	24.0983	24.4044	22.0685	22.0291	23.5709	23.67	22.5492	23.3089	24.1102	24.0253	22.3176	20.8278		21.3903	21.0308	23.085	22.8173	23.9515	22.4432	22.8487	21.9336	22.3548	23.8981		22.1872		23.5428	22.8124		22.6705	22.9052	23.6459	23.7055	20.8804	23.0611	21.5013	21.9164	22.4315	22.7301	23.0283	21.329
C4orf48	Q5BLP8;Q5BLP8-3;Q5BLP8-2	25.5806	25.3431	26.8523	26.3709	25.203	24.3416	24.7286	26.0374	26.7715	25.2709	26.169	26.4215	26.9288	25.2983	26.8181	26.1423	26.2101	25.0893	24.1195	26.7751	25.9372	26.4259	25.5288	25.4703	25.9606	26.0243	26.8651	26.5357	25.4249	26.4292	26.4479	27.2654	26.3292	27.8093	27.8279	27.3589	26.8634	27.9655	28.0085	27.7725	25.7506	26.8481	27.3524	26.2438	27.2909	25.728	27.7518	26.8703
PRRT3	Q5FWE3-3;Q5FWE3	21.2733	21.6843	22.2839	21.7271			22.5162	23.4054	21.7364		21.6716	23.5597	22.9425		23.8747	21.7887	23.267	23.9366		24.5787	25.3819	24.2793	22.0612	23.7453	23.6617	22.6355	24.4409	23.9279	23.311	24.0829	24.2492	24.2359	23.3604	26.4186	25.1222	25.5009	25.3135	26.7905	26.084	26.0362	23.8024	25.8663	25.3571	25.0005	24.4818	23.405	25.9193	24.6808
CRB2	Q5IJ48-2;Q5IJ48;Q5IJ48-3																											18.2363	19.3961	17.9525			18.5577		20.2102	17.7939		19.563	19.8774	20.0278	19.6101	19.1762	19.6491	20.0493	19.2616			19.8167
NHLRC3	Q5JS37-2;Q5JS37																								22.244		21.2596	23.3896	22.8404		21.3458					19.8537			21.866	22.5526							23.5359
EPHA10	Q5JZY3-2;Q5JZY3-3;Q5JZY3	24.0465	25.2803	23.1814	22.9176		23.4413	23.819	24.4115	24.9044		21.904	24.2461	22.3055			22.5682	23.3385	22.1654	21.4759			23.9621	22.9858	22.1743	23.4477	21.1995	23.5158	22.9316	23.0727	24.5818				23.3159	21.8735		21.4718	23.9971	23.2379	24.4869	21.8132	23.187	23.2453	22.7605	21.5511	23.1526	21.9003	22.2159
COLEC12	Q5KU26	22.799	21.7176		21.9715	20.9038	21.1492	24.9221	23.244	23.5952		23.1416	22.6592	23.1367	23.8428	23.4247	22.7248	22.79	22.6563	21.6999	23.3587	23.5045	24.7757	23.0272	21.9711	24.1358	23.2666	23.7543	24.4882	22.5076	23.0066	24.1463	23.8809	23.6374	25.4704	25.3247	24.4604	24.8577	24.9038	24.6509	25.7998	25.0356	25.4598	26.1532	25.0192	24.9725	24.5248	24.9208	24.3712
ELFN2	Q5R3F8	21.4334		20.1971	21.6783				21.9025	21.7407			20.5693	21.2657	19.9845	20.9524			20.7915						19.4584	21.4468		19.504	19.9138	19.031	20.4318					19.2345			19.5592		19.1366					18.3368	19.4999		18.8932
HP1BP3	Q5SSJ5;Q5SSJ5-2;Q5SSJ5-3;Q5SSJ5-5																																			20.3512
DDI2	Q5TDH0-2;Q5TDH0;Q5TDH0-3																															23.7632
MANEAL	Q5VSG8;Q5VSG8-2;Q5VSG8-3	24.0516	24.0443	24.9924	25.448		24.2702	25.5098	24.7775	25.2431	23.3517	24.7023	25.3175	25.779	24.8697	25.719	22.7256	25.2814	24.1901	24.841				24.7346	25.106	25.1801		24.096	23.7606	23.0232	25.5584	22.7051		24.3093	22.6831	23.4099	24.199	22.4257	24.4638	23.5548	22.9608		24.102	24.2186	21.6978	23.7607	23.7179	22.6876	22.2593
CACHD1	Q5VU97;Q5VU97-2	22.618	22.1121	23.6021	23.6061	19.2975	19.1753	22.3984	23.6484	23.844	20.4612	23.0561	21.2714	20.8215	20.1033	22.5772	23.1372	23.4586	20.2011	20.563	19.9815	19.3332	22.2495	22.3388	22.0899	20.5325	20.8104	23.1677	22.2767	22.4151	19.6589	20.7011	22.8498	20.8753	17.6042	24.085		22.4466	20.6917	22.842	21.5414	19.8035	22.2708	17.2242	23.5316	22.6005	22.2476	21.7524	21.323
FAM171A1	Q5VUB5		21.143		19.3834				20.0079	20.8416	19.4489		19.9144			21.2172	20.3912							19.899		20.8721			19.795							19.7413					19.0723		19.4521
KIAA0319	Q5VV43-4;Q5VV43-2;Q5VV43;Q5VV43-3													20.1047				19.475	20.7398												22.2256				22.162			21.1709	21.225	20.4619	21.8974		20.4173	21.3699		21.1966		20.8017	20.2449
YOD1	Q5VVQ6-2;Q5VVQ6
C1QL3;C1QL2	Q5VWW1-3;Q5VWW1-2;Q5VWW1;Q7Z5L3													23.9415														20.4021							21.8444					22.4543	21.6751	21.0854	20.9975	23.4037				21.5253
RNF123	Q5XPI4;Q5XPI4-2	19.5331	20.2066	21.2794	21.2084	21.7955	18.7213	20.2012	17.9844	19.1576	20.2423	22.1655	20.0659	19.835		18.8657	20.7494	20.2604	18.7611	19.8613	20.7455	21.9164	19.9717	21.1057	20.5091		22.2031	21.4473	20.8082		18.954				20.367			21.3428	19.8489	22.3904	22.6221			21.9323	20.027		21.0552		20.727
METRNL	Q641Q3;Q641Q3-2	21.3807	22.0829	21.4425	22.2363			21.1113	20.9302	20.9688	22.5433	23.1683	21.0225		21.5354	21.0439			21.1683	21.5755			21.2754	20.728	23.3856	22.5453	21.8727	21.6378	21.7459	21.4908	21.2858		23.8486		23.1125	23.9018	21.7007	22.5935		23.1992	20.9568	21.0923	21.5334			23.0027	22.116	21.3011	22.3799
MAP1S	Q66K74-2;Q66K74
OLFML2B	Q68BL8	22.9283	21.7386	22.8354	22.799		22.3269	22.9129	22.1993	23.6729	23.1701	22.0767	22.4311	21.3187	21.787	21.2299			21						23.251		24.0293	22.3738	23.4428	21.0438	21.2075		20.1346							20.844					20.7242		23.4222
ARHGAP17	Q68EM7-2;Q68EM7-6;Q68EM7-5;Q68EM7;Q68EM7-4;Q68EM7-3;Q68EM7-7
HBM	Q6B0K9																											25.1203				27.9721				22.9109
VASN	Q6EMK4	26.7632	26.5449	27.5023	26.7013	25.3179	26.4744	27.0773	27.0461	26.9832	26.4961	27.1431	27.0298	27.1053	26.3798	27.3607	26.8424	26.8534	26.1614	26.3595	25.9257	25.5929	26.8764	26.9183	27.0249	27.1582	26.9666	26.6109	26.9125	27.0388	26.6043	27.1065	26.9465	27.0035	27.2687	27.0645	27.0704	26.7848	27.3299	26.9588	26.8476	26.965	27.2666	27.4755	27.0193	27.2876	26.8433	26.8783	27.2625
SFRP4	Q6FHJ7	24.175			21.3716			23.2948	23.4396	23.0971	22.0808			19.9673	24.6097	22.3752	22.009	21.5391		22.8992	21.8407	22.2871	23.3207		20.8049			23.8502	22.114	22.5315		23.963	23.8484	24.46	23.3841	24.8364	23.7444	23.6934	21.5907	23.0375	21.7861	21.7999	24.2863	23.8109	24.8445	22.6347	21.5847	23.3118	22.8091
CTRB2;CTRB1	Q6GPI1;P17538																											21.7699
LAIR1;LAIR2	Q6GTX8-4;Q6GTX8-3;Q6GTX8-2;Q6GTX8;Q6ISS4-2;Q6ISS4	21.0329	22.844	23.3515	19.897						23.6292	19.9768	21.1253		23.8523	23.7608				21.0942						24.2662	22.5415			23.2919	22.9712	23.8812		22.3963	22.9058	23.0055	23.6655	22.2866	23.8854	22.3168	23.5838	23.0652	22.4296	23.7901	22.4846	26.1333		21.9092	22.9425
ELP2	Q6IA86-4;Q6IA86-7;Q6IA86-2;Q6IA86-3;Q6IA86-5;Q6IA86;Q6IA86-6
TWF2	Q6IBS0																	21.9719							21.6167				21.5748										20.6019						19.834		20.8562
TANGO2	Q6ICL3-2;Q6ICL3;Q6ICL3-4;Q6ICL3-6;Q6ICL3-5										22.9817
FSTL4	Q6MZW2;Q6MZW2-3;Q6MZW2-2	24.5922	25.3856	26.7112	25.044	22.5027	22.0937	23.4017	25.395	25.876	22.9625	24.7062	22.2441	24.8214	22.2348	25.6604	25.3612	25.8093	23.496	21.7186	22.3651	22.907	23.5934	24.1067	23.7122	24.6356	25.3162	24.5276	24.3525	24.1601	23.9722	22.979	25.7269	22.5494	23.6325	26.0192	24.9875	24.9541	23.4227	25.5398	23.8734	23.0567	24.4023	23.326	24.3769	24.4156	24.4335	24.3102	24.814
RGMB	Q6NW40	26.2551	26.1005	26.7635	26.1607	22.1592	24.7361	25.8203	26.7994	26.8191	24.5869	25.5028	26.6078	26.5235	25.9023	26.4898	26.5666	26.5035	26.0929	23.6066	22.5978	24.4696	24.947	25.6893	24.995	26.9072	26.6528	25.7817	26.6758	25.9652	27.0365	25.18	26.1469	24.9512	26.3137	26.5589	25.3007	26.4801	26.6183	26.489	26.0064	25.3552	25.7099	25.0886	25.657	26.4385	26.2707	26.1868	25.3999
ERAP2	Q6P179-3;Q6P179;Q6P179-2;Q6P179-4																			18.951
PRPF8	Q6P2Q9		17.4957							17.6058															20.0518							19.8439	19.344
CASC4	Q6P4E1-5;Q6P4E1;Q6P4E1-2	21.9858	28.6777	23.5618	23.7119	28.4728		22.3609		23.0281	23.4692	23.5801	20.9901				21.2859		27.219		28.0132	24.9404	27.8289		20.2531				21.6789						20.6848				21.5249		21.7191		22.6205					21.4967
GALNT18	Q6P9A2;Q6P9A2-2	21.1511	20.8655	23.5565	23.3309				23.5467	24.1296	21.2746	21.782	22.958	23.1375	21.3577	24.2845	23.4211	24.2667	21.2919				20.9644	22.0057	22.0693	22.4865	20.1527	23.146	22.7079	22.7694	24.1658				21.4736	22.6014		23.2632	21.984	22.9712	21.1827		20.8333		21.7793	19.4262	22.593	22.7212	21.4964
CSPG4	Q6UVK1	21.571	20.9329	23.0621	20.9822		20.0369	18.5783	21.3295	22.2788	21.0175	21.6491	21.3299	20.6478	21.9494	22.4718	21.6489	21.4539	17.3531	19.4665	19.196		19.4755	21.1112	21.432	22.4429	20.2509	19.2428	21.2856	21.5572	20.6063	19.7726	21.0974	20.6819	21.3064	21.0352		19.6047	20.4279	21.451	20.1779	21.6681	18.9938		21.2857	20.7449	20.9185	21.2288	20.8772
CBLN3	Q6UW01	23.4458	25.3921	26.9254	25.0204	24.2489	24.7952	24.3173	25.0978	25.9165	24.0026	26.3183	25.0781	24.5978	23.9404	25.6832	26.23	26.7345	24.9116		25.3393	27.235	26.1313	24.286	24.6801	26.8613	26.3653	25.2761	23.7872	24.6918	25.6702	24.7587	26.7275	24.826	24.4655	26.5158	26.4313	26.6875	24.856	25.6491	24.8531	23.1374	24.0152	24.4518	25.8569	25.6248	25.0762	24.9127	25.1717
FAM198B	Q6UWH4;Q6UWH4-2;Q6UWH4-3								20.9811	21.2483		21.7896			21.1406	20.4701	19.9667	20.7251						19.8396				19.6148	21.5417							18.8176					24.498		24.1791	19.9755		20.6413	23.2052
ENPP6	Q6UWR7	20.5061		22.2632	19.9677			20.5336	21.1053	19.3308		20.3031	18.8741			21.9412	21.6577	21.7982	19.7948	18.9793				19.6465	21.2584		19.1091	22.6062	21.1946	21.8697	19.9978		20.1008	19.0678		21.6757		20.7809		22.4091	18.2732		19.3142	19.7768	19.8368		21.8447		19.2917
LAYN	Q6UX15-2;Q6UX15									23.2438			20.9875	21.6171								21.4211			19.0884		21.5593	21.7384	22.0001						19.1101	20.9847		23.0573	22.5329	22.627					20.4616	21.7901	18.9896	21.0049
PLXDC2	Q6UX71;Q6UX71-2	27.1604	26.7401	26.9052	26.7833	24.7312	27.0998	26.6707	27.4378	27.5131	27.0747	26.2072	27.303	27.2666	27.1859	27.1969	27.155	27.013	25.7665	25.7613	24.942	25.0337	26.0669	26.632	27.0622	28.2155	25.6915	26.6964	27.1316	26.2073	27.5444	26.9212	26.0495	26.1982	26.8196	25.9168	25.8684	26.2486	27.4558	26.6162	27.3555	25.6197	26.8832	25.4164	26.4709	26.9294	26.4163	26.5204	26.1302
C16orf89	Q6UX73-2;Q6UX73;Q6NSJ2	28.1946	26.9607	27.8804	27.8426	22.7439	27.8828	28.6672	29.0522	28.8206	27.5328	26.8038	28.247	28.5452	27.8172	28.0821	28.6894	28.1647	27.3734	28.0954	25.414	25.0804	25.7072	27.8357	27.4447	28.7028	26.5767	28.5333	28.7638	28.9836	28.4565	27.1759	27.9577	27.4626	27.4049	27.9868	28.3613	27.2938	26.9852	26.8948	27.384	27.5584	28.0334	28.1979	26.8863	27.825	27.4678	26.7339	27.2998
PI16	Q6UXB8-2;Q6UXB8	25.826	25.7493	26.5253	26.0847	26.0231	25.847	26.9005	25.383	25.9062	25.4553	26.1853	26.4342	26.0067	25.698	26.2933	25.4832	26.1711	25.4018	25.2525	25.6472	25.908	26.0944	26.5568	26.6604	25.7307	26.0202	26.9643	27.0425	26.1825	26.3669	26.2162	25.0853	26.711	27.078	27.0054	25.6732	26.7858	27.317	27.2461	27.6315	27.4717	27.3833	25.609	26.7195	27.0612	26.6518	27.3598	26.5376
SEZ6L2	Q6UXD5-3;Q6UXD5-5;Q6UXD5-2;Q6UXD5;Q6UXD5-6;Q6UXD5-4	26.2198	27.0523	27.2337	26.9002	26.1101	26.0243	26.3855	26.9803	27.5842	25.9144	25.9973	26.9247	26.6144	26.3383	27.3404	27.1341	27.1657	26.7507	25.7693	25.8291	25.8781	26.134	26.5045	26.6568	27.4041	26.0112	26.1629	26.9662	25.7382	27.6347	23.6607	26.8763	25.9025	26.9275	26.626	26.9248	27.0832	27.239	27.0729	26.8167	25.5838	26.4987	26.5894	25.3928	26.0342	26.4786	26.1403	26.1561
PAMR1	Q6UXH9;Q6UXH9-2;Q6UXH9-3			19.6113					20.5152										18.3807		20.2228		20.5763	19.1087						19.6149				19.9662				19.4294	18.9028		19.8581					20.319			19.3464
ISLR2	Q6UXK2	23.0953			19.0452				23.3234	22.4311		19.2461	21.3784	22.3502	22.5245	22.3652	21.7752	23.0918	17.5845			21.1708		19.5825	18.7364	21.6638		19.5656	18.7688	20.6467	23.8458			20.2357	22.0209	20.1136			21.6012	20.1494	22.4243		20.841			20.7152	19.1911	21.049	20.8107
LRRN1	Q6UXK5				20.9271				20.0156	21.172			20.6711			20.4341	20.2068	20.362				19.8572			19.0565			19.3444							19.7815	20.3699		20.7396		22.0022	20.8821		19.8743	20.6331	20.0853	18.9206		19.9988
DLK2	Q6UY11;Q6UY11-2									21.027												21.0926	22.861														22.5901
NAPRT	Q6XQN6-3;Q6XQN6;Q6XQN6-2										22.4508																																					18.9896
CD109	Q6YHK3;Q6YHK3-4;Q6YHK3-2;Q6YHK3-3	22.845	21.653	20.9941				21.0957	21.615	21.8787	21.1812	21.1101	20.7732	21.3427	21.3453	23.0076	21.3892	20.6656	19.6255	19.7985			19.7697	20.8278	20.4134	22.5783	20.5729	21.1045	22.4586	21.2839	21.8683		21.7376	19.7951	22.0004	22.2855		19.2886	21.7352	17.9285	22.3833	19.597	19.3344	19.0026	20.4921	20.713	21.9571	19.1284	18.1361
GLDN	Q6ZMI3-2;Q6ZMI3	23.6202	22.4346	24.0856	22.6495			22.0513	20.861	23.6237	21.5475				21.2155	24.8878	23.1366	24.3096						22.343		20.6404	21.7762		24.3843	21.3641	22.349	21.2873				22.6868			21.8937				21.5574		21.7042	21.9953	21.3758	21.9355	21.9606
QSOX2	Q6ZRP7	22.37	20.9039	22.3122	20.299		22.8735	21.4489	23.9176	23.6066	22.1979	22.6934	24.2539	23.6175	24.4129	22.2715	23.0119	22.5452	22.0853	22.5535				21.8373	22.1196	23.6438	20.5876	22.0102	23.6326	23.1041	23.7943	19.4223	24.7652	22.3599	22.7075	22.7201	23.6609	22.2444	21.1154	19.6228	23.9082	19.212	23.4283	20.6554	21.7497	23.0667	22.2757	21.8491	20.4813
SHISA6	Q6ZSJ9;Q6ZSJ9-2;Q6ZSJ9-3	21.0402	22.0843	22.9095	21.7994	21.3872	21.4321	22.2891	21.7329	22.3829	22.2835	21.9153	22.9278	21.2894	21.5863	21.5952	22.0902	22.9259	21.9013	21.2706	23.8682	25.6616	24.4239	24.2304	20.607	21.2765	22.2698	22.1416	21.2793	22.2395	22.7747	22.2165	23.6566		23.1866	23.4744	24.2537	23.0261	22.8937	24.1056	23.3518		22.9248	23.5212	22.4241	23.1182	18.0808	22.7325	23.1788
SH3BP1	Q6ZT62-2;Q6ZT62;Q9Y3L3-2;Q9Y3L3
KIAA1549L	Q6ZVL6-2;Q6ZVL6	19.6345											20.068	20.0028			20.4475									19.5686							20.3221		21.2535	19.4893		19.843	21.9106	20.955	21.3282		20.5246	20.8019		20.0379		20.79	20.4979
SND1	Q7KZF4
DDX46	Q7L014	21.8942	21.4217			21.2577			21.1015	20.7645			21.4581	21.5463			21.9866		21.0155		24.0284	23.0304	23.7785			20.6691		20.2348	20.895	20.0616	21.6054	22.3548	21.6977	22.2999	22.1683	21.8075	22.7785	22.946	22.0231	22.014	22.234	22.4938	21.9266	21.7195	21.6405	20.6792	20.2927	22.1148	21.1249
EIF3M	Q7L2H7-2;Q7L2H7
CHST15	Q7LFX5;Q7LFX5-2	23.0514	22.5882	23.5978	22.6521	22.8672	23.9369	23.8438	24.0027	24.2046	23.4245	22.041	23.5399	22.9739	23.645	23.8188	22.9657	23.0863	22.4457	22.7005				22.4817	22.0052	23.7426	20.5492	22.5582	22.9893	22.5011	22.4175				21.5545	21.7235	22.0091	22.0582	21.9499	21.1514	21.51		20.1311		20.3577	21.0984	23.1385	20.8862	21.6421
MAMDC2	Q7Z304;Q7Z304-2			20.9597						18.9726														19.2824
NEGR1	Q7Z3B1;Q7Z3B1-2	27.7024	28.5911	29.4176	28.7981	28.1888	27.0861	27.6296	28.9657	29.215	27.0443	28.4459	28.6309	28.7143	27.8015	29.0874	28.8355	29.1357	28.1721	26.2863	28.6157	28.576	28.8983	28.0972	28.0538	28.5464	29.1745	27.9052	28.2854	27.1613	28.4058	26.6081	28.379	27.8226	28.2837	28.5549	28.6539	28.7497	28.2954	29.0083	28.2251	27.1977	27.9819	28.2753	28.0995	28.5837	28.2638	28.7279	28.6597
DCXR	Q7Z4W1																									21.4157				21.4477		21.4393								19.4558
FAM19A1	Q7Z5A9	23.3763	23.0079	23.6326	23.7451				22.9875	22.6768			24.4115			23.2695		22.9603	22.8393					23.5983		23.6653	22.9635			22.5286					22.7771	24.6997	23.5654	23.6944	23.5337	22.5353	22.5882				23.3668			23.9207
VMO1	Q7Z5L0;Q7Z5L0-3							22.7521	21.7966	23.0082																23.087		22.1743				24.3525			24.1833	22.7548			24.0826	24.9828	22.0161		22.3591		23.8847	24.1002	21.6104	22.6362
PRRT2	Q7Z6L0-3;Q7Z6L0;Q7Z6L0-2			20.8591									22.7449									24.3795		21.4943	20.4429										23.1947	23.3966	24.1607	23.7477	24.7185	24.2048	23.9469	21.8396	22.476	24.7942	21.9981	23.136		22.5544	24.1391
HUWE1	Q7Z6Z7-2;Q7Z6Z7-3;Q7Z6Z7																					18.5334	18.2994
ABI3BP	Q7Z7G0;Q7Z7G0-2;Q7Z7G0-3;Q7Z7G0-4																												18.6206	21.1133	19.2983	19.9346	20.4819		19.511								20.8884	19.5182	19.922
TMED4	Q7Z7H5-3;Q7Z7H5-2;Q7Z7H5	22.1039						22.2152	22.7167			21.9939		21.1946		21.5562		22.4944	21.3976	22.094				21.61	21.118																						21.122
MEGF8	Q7Z7M0;Q7Z7M0-2	25.5017	26.2435	26.4812	26.1299	23.6294	25.3999	24.5479	26.3236	25.9275	25.1646	25.7571	26.1396	25.6443	25.5282	26.854	26.4576	26.4071	25.3822	24.3848	24.2715	24.456	24.7464	25.4009	25.3521	27.0542	25.2322	25.7694	26.3162	24.5405	26.4767	24.8495	26.5448	24.9373	25.8042	26.5633	25.2838	25.2912	26.6305	26.7086	25.7582	25.6164	23.961	23.9941	26.5618	26.2782	25.5828	26.2457	25.7548
GALNT7	Q86SF2	22.5681	21.3992	20.5083	22.3078		21.8491	23.8418	22.3033	22.8165	20.3051	21.5521	23.1781	23.035	21.7782	22.5117	22.3959	23.2549	23.09	19.9321				20.1509	21.5273	23.181	21.8278	22.9868	23.7624	22.7365	23.1119	21.8408	22.1473	22.7023	23.1037	23.0973	23.5901	22.8566	23.469	22.7783	24.1892	22.456	23.629		21.9569	20.9617	21.4888	21.7611	21.8049
GALNT10	Q86SR1-2;Q86SR1;Q86SR1-3;Q86SR1-4;Q49A17-2;Q49A17	21.4141	21.4095		20.6753	22.1581		19.5029	22.3665	22.859		20.5303		21.3718	19.9209	21.5112		21.2515	21.5013		21.1678			21.1635	19.3939	21.4055		21.587	22.7518	22.4423	20.1307	21.1481			21.7576	22.0142		20.6064	22.873	22.5007	21.7161	22.5121	22.5406	20.1715	21.4937	19.5697	21.4628	21.5472	19.3592
ADAMTSL2	Q86TH1																																		20.558			20.245	21.1757		20.664	21.0091	20.8178		21.1044			19.397
OAF	Q86UD1	25.6936	22.8231	24.7194	25.1112	24.1313	25.0736	24.9278	26.1044	26.045	24.9105	25.0398	25.566	25.4996	25.7879	25.8289	25.8538	25.5603	25.3582	25.5808	25.2821	24.765	24.7125	25.0915	25.3639	25.271	22.5685	25.2739	25.8554	26.674	25.4211	25.3435	26.0207	25.6247	25.9462	26.1999	25.3059	24.6152	25.486	25.5406	25.5228	25.6764	26.4076	25.9237	26.2818	25.6057	25.4716	25.6204	25.2088
RTN4RL1	Q86UN2	23.5657		23.1464	23.9703				23.7598	23.4957			21.8288	22.852		24.0572	23.0357	21.841								21.2889		23.5624	23.2102	20.444			22.2972			22.5868	20.7159	21.6298		22.3034						22.6622	22.0616
RTN4RL2	Q86UN3;Q86UN3-2	25.5863	26.0069	25.9981	25.5576	24.1294	23.78	23.7325	25.8764	26.3599	22.7359	23.929	25.3824	25.5067	24.1803	26.2536	25.4281	25.2749	24.6874	22.3251	24.7064	24.2921	25.3918	24.2656	25.0209	24.9937	25.1441	24.8507	25.5285	24.2923	24.9751	23.341	25.6799	23.9785	24.9436	26.5533	25.0629	25.2885	24.8103	26.2493	25.2436	23.3375	25.0708	25.2699	25.0543	25.2313	24.5865	25.6938	25.3354
HAPLN4	Q86UW8		21.8273							21.2349			21.538	21.1204		21.1441	21.7126	20.8078								21.3785	20.7302			19.8369	23.0612					19.1315	19.9692		20.2313		21.6654		20.0719						20.4535
ITIH5	Q86UX2;Q86UX2-3;Q86UX2-2	26.4733	25.6572	26.404	25.7518	24.0894	22.8445	26.0837	26.7713	27.0056	23.2021	25.1214	23.9934	25.5017	24.6971	26.1248	26.347	26.1778	24.5719	23.1647	24.4541	24.7542	25.2792	25.5581	24.8706	24.5727	25.0002	26.3022	26.126	26.4639	25.4854	23.6355	26.0728	24.0143	24.7393	26.8406	26.2226	25.8505	23.617	25.5181	24.9738	21.6168	25.4023	24.9745	25.8205	24.8294	25.2081	25.4692	24.9787
FERMT3	Q86UX7-2;Q86UX7										21.5625				19.2518			21.137												19.9871		19.2442
CD163	Q86VB7-3;Q86VB7;Q86VB7-2;Q86VB7-4	27.3621	28.3299	28.3408	27.6562	26.327	28.8781	26.9749	27.4558	26.8687	28.5172	28.2284	29.1976	27.5438	28.7728	28.179	27.0327	27.173	26.0113	27.9943	26.3817	27.4167	26.9658	27.9669	28.0949	29.2158	26.8932	26.6549	26.6628	27.8209	28.6977	29.8939	28.2592	28.584	29.5849	27.5416	27.5289	27.7345	29.6233	28.3849	28.4092	29.5606	28.1684	29.2491	27.9399	30.2284	28.1986	28.9362	28.9438
CAND1	Q86VP6;Q86VP6-2;Q86VP6-3		16.9151								23.5906				20.7757			17.8998						18.9264	19.491							22.0042		21.3679												20.8285	18.9516	18.7058
LRP11	Q86VZ4;Q86VZ4-2	20.775	22.5415	23.1962	22.591				21.6189	22.3275		21.8234	22.0744	22.8907		22.4158	22.3095	23.4169	20.5065		21.1213		20.5495		22.1292		20.8715	21.7032	22.9011	19.4653	20.6527	20.6633	22.382			22.2106	20.5928	23.4182	21.5189	23.1636	22.5766	19.464	21.7295	21.7214	21.3623	22.4238	22.2703	22.434	21.0814
LSR	Q86X29-6;Q86X29-5;Q86X29-3;Q86X29-4;Q86X29;Q86X29-2																		18.9715	20.4907	21.6511	22.7472			19.4643					20.4812		21.0943			22.9315	22.611		21.0035	23.3283	23.1999	21.9774		22.1003	21.914				21.3568
TMED7	Q86XR7-2;Q9Y3B3-2;Q9Y3B3	24.8428	27.285	23.6588	21.9919	28.659	25.0153	22.3203	23.8109	23.8423	21.9675	21.7305	23.3132	22.9942	24.4128	24.6123	23.8834	22.6242	25.9882	22.0398	25.2718	24.5731	26.1636	21.2681	22.0865	24.6203	22.3587	22.8441	23.1584	22.1581	23.9838			20.4797	22.8926	22.3218	22.0834	21.5864	22.6408	20.147	22.2861	22.1705	22.608	21.0212	22.0418	21.1349	22.486	22.1901	20.0562
XYLT1	Q86Y38	19.5232	21.2495	22.1935	21.7945	21.0328	19.6288	18.9578	19.2821	21.9195		20.9535	19.7109	19.8813	19.4789	21.8852	19.744	21.9041	19.7273		21.9843	22.7915	21.7363	21.2488	20.8598	20.0335	20.0219	21.3438	20.9938	20.1863	19.9738	19.0264	18.5844		21.3549	21.2724	19.628	22.1987	21.0941	23.4279	20.8819	20.1157	20.818		20.9635	20.2554	20.2058	21.2142	21.5572
STX12	Q86Y82	24.3729	22.029	24.4049	24.0364		24.0938	23.1236	24.3391	24.3134	23.4992		23.862	24.1362	23.9002	20.9493	22.4337	23.949	21.6256	23.4582				23.8399		24.6507	22.6362	20.7014	23.791	24.3392	24.4784			21.9277	22.8418		23.1925		23.6403		23.116		23.002			22.626	22.3568	22.7161
ZGRF1	Q86YA3;Q86YA3-2;Q86YA3-7;Q86YA3-3;Q86YA3-6;Q86YA3-5;Q86YA3-4	22.6992	21.0939	23.1495	23.0142	22.4282	22.6428	23.5853	21.1077	22.2479	22.6982	24.5923	23.0891	22.2126	21.8614	22.0976	22.2627	23.2486	21.3798	22.9527	23.3779	23.4463	23.1904	23.6798	21.8187	21.9684	23.547	23.7992	23.2654	22.7383	23.1484	24.1726	23.3793	23.5556	23.6382	23.746	22.7815	23.5658	23.6214	24.6037	17.1662	18.6106	24.0109	24.4672		23.4156	23.2692		24.7761
TMEM25	Q86YD3-5;Q86YD3-2;Q86YD3-4;Q86YD3;Q86YD3-3	22.6258	23.397	22.2693	22.3849		20.8567	21.8338	22.9529	22.5864	22.5431	22.8976				22.324	23.7792	21.2717	22.9218				22.1153	22.3482	20.3732	23.2328		21.7076	20.4797	20.271	22.3509							22.6137		21.341					20.4303	20.9048		21.1694
LDLRAD3	Q86YD5;Q86YD5-2		24.0798	23.2984	23.2237								23.3005			22.7955	23.7904		23.5503			24.1444	23.0295			21.87	23.1726	23.4633	24.0274	24.0058						23.1563			23.0492	22.8288	22.0688	22.3685	22.4754		22.5415			22.3826	22.6721
C2CD5	Q86YS7;Q86YS7-2;Q86YS7-3;Q86YS7-4;Q86YS7-5
RASAL3	Q86YV0-2;Q86YV0										22.2136
GALNT13	Q8IUC8;Q8IUC8-3;Q8IUC8-2	21.5762	21.3971	23.4991	21.7293		21.0629	20.7664	23.0436	23.8946	21.1455	20.7465	21.7672	22.7254	20.8767	21.6797	22.6952	22.8418	20.894	20.5751				21.6454	21.2713	23.197	19.2446	21.8421	23.2111	22.8135	20.5168		21.479		19.7414	23.631	22.8929	22.0807	21.6458	21.6396	21.004		22.0485		22.5144	19.7682	21.6543		21.6361
CRLF3	Q8IUI8-2;Q8IUI8			20.2977													21.1281										26.4341			26.695	25.442	22.7378		21.6443	23.7552	24.1179	23.8255	25.5526		26.165		22.9428	23.917	24.832	24.3217		26.6205		25.3632
PLXDC1	Q8IUK5-3;Q8IUK5-2;Q8IUK5-4;Q8IUK5	22.5149	22.6669	22.833	23.5657		20.7298		22.9112	24.2942		19.8982	24.1195	22.9497		23.8256	23.4549	23.9634	22.6861	20.296	22.6474	22.3861	21.6904	20.7202	22.9006	21.5382	22.5556	22.722	23.867	22.7597	24.6106	20.6612		20.0651	23.3331	23.3016	23.3082	22.0638	24.371	24.6881	24.0503	22.2325	24.3332		22.3054	23.5666	23.0875	23.2724	22.9271
CBLN2	Q8IUK8	22.5682	23.7563			23.5612			23.2683	23.5701	20.1437		22.7804		21.1826	22.9432	24.1729	22.1385	22.483							22.4464				22.1486	22.6907															21.1135
AEBP1	Q8IUX7;Q8IUX7-2	24.3407	22.8135	23.8645	22.7168	23.2355	21.906	21.5827	22.8929	22.811	23.2807	23.3835	21.603	22.6735	23.18	23.7694	23.0809	21.7047	21.6776	22.6429	23.872	22.9851	24.1975	22.9901	20.5178	23.4654	22.2147	23.4025	23.6769	24.2637	24.3131	22.4987	23.2212	23.3002	24.7203	25.5474	24.0164	23.9016	23.9301	24.568	24.2099	24.3452	23.8819	24.6811	22.8792	23.3052	23.2008	23.6961	23.7597
PLD3	Q8IV08	25.708	25.8426	26.4446	24.6043	22.4537	24.611	24.6859	25.3813	25.8625	24.2134	24.806	23.8511	24.9502	24.5125	26.1698	25.8199	25.4891	24.5542	24.664	22.7378	22.959	23.9253	24.8678	24.5574	25.9517	25.1878	24.882	25.1921	24.9081	25.2731	24.471	25.0165	22.035	24.3442	25.7613	23.5721	24.7909	24.5393	24.8454	24.0751	23.027	25.4042	23.7469	25.1863	25.3079	25.0114	25.0159	23.7532
SLITRK4	Q8IW52	23.6908	24.0899	23.9116	23.2103		22.5015	23.0853	24.9169	24.6683	22.0527	22.2222	24.5755	24.369	23.3741	25.4411	24.6027	24.4193	23.2781	22.2654				22.4569	23.3581	24.4774		21.546	23.9027	23.693	24.4221		24.0352	20.191	21.3564	23.8522	21.6503	22.2653	20.9464	22.686	21.351		21.5458		22.1085	23.2275	23.2833	22.1495	21.2779
SCN4B	Q8IWT1;Q8IWT1-2		21.7107	22.7814	22.7153		22.4715	22.0207	22.0726	22.6095	22.4102	22.5591		20.8779	21.029	21.8526	23.0747	22.5937	21.3783					21.4781															20.8941				20.3121					21.2416
SULF2	Q8IWU5-2;Q8IWU5	24.0152	21.5475	24.2213	23.8959	21.5631	22.816	23.2253	23.5054	23.7125	23.1123	24.24	24.0845	23.3869	22.3511	23.6582	23.8824	23.6048	22.5809	22.4662	24.6525	25.2017	25.0092	23.7228	23.2888	23.1913	23.876	25.0183	22.9648	23.9092	23.8638	23.7832	23.5181		25.3531	25.0257	25.0567	25.0154	24.8032	25.889	25.6433	20.427	24.7333	26.0258	24.3498	23.7671	23.3	24.4119	24.9392
CNTN4	Q8IWV2;Q8IWV2-4;Q8IWV2-2	22.9782	21.4498	22.7009	22.889		22.5411	21.9224	23.6351	24.522	22.2956	20.9208	23.9374	23.8699	23.2035	24.4481	23.2695	23.8733	22.5374	22.2315	21.5321	21.6929	22.858	22.8344	22.8364	24.007	20.1412	22.318	23.2302	23.193	23.7924		22.725	22.2756	23.0666	23.0112	23.2928	23.0389	23.6421	22.0685	22.8413		22.8899	23.7015	22.1175	23.5784	22.4264	23.3664	22.0022
FAM20C	Q8IXL6;Q8IXL6-2	20.5411	20.4469		21.6912	21.0589			21.5159	22.4406		21.7269	20.8737	20.4312				21.8528		19.879			21.2223	20.7425	20.8533	20.2525		21.3433	20.1108	20.7812	22.1538	21.7158	20.9708	20.6746	21.0774	21.4069		21.865	21.3843	21.2905	21.7336	20.5132	21.0913	22.6477	20.451	20.5015	21.0789	20.5042	21.4293
RAVER1	Q8IY67;Q8IY67-2
PIANP	Q8IYJ0-2;Q8IYJ0	24.9215	24.9414	25.0586	25.5019	24.3701	23.8675	23.6706	25.1006	25.4571	23.4933	23.6058	25.7967	25.4503	23.5307	25.6226	24.7007	25.1389	24.2857	22.5231	26.8085	26.3824	25.7327	25.207		23.733	25.3471	24.0618	22.9458	23.3446	25.6709		23.2		19.4041		25.4339	21.4908	21.1615	21.3712	23.2987		22.8188			23.9986	20.8091	20.1017
OSCAR	Q8IYS5-4;Q8IYS5-5;Q8IYS5;Q8IYS5-7;Q8IYS5-6;Q8IYS5-2;Q8IYS5-3	24.3544	21.0999	22.6717	22.3586		23.5257	25.2535	24.4997	24.677	23.4465		24.074	25.5409	23.1155	23.3907	22.2005	23.2847	23.3304	25.3771				24.0986	23.3818	24.2618	22.7635	24.5708	24.4791	25.5995	21.794	23.5333	20.9705	21.8158	24.189	19.9496	22.2846	22.3754	25.399	24.4646	24.9242	22.4843	23.1512	24.2325	23.2423	25.2726	24.1383	23.8858	23.7903
KIAA0319L	Q8IZA0-2;Q8IZA0;Q8IZA0-3		21.7834	22.1377	21.5999	21.0259			23.8818	23.6943	21.5475		21.0739		20.8616	22.8259	21.6218	21.7736		23.7842	22.2082	19.9902	21.8831		20.2981	20.3176	21.4372	19.8878	20.8413	23.3686	18.4924			23.2659	23.3965	24.5722	19.7318	22.5683	21.7465	21.5626	24.5193		21.9682	20.0349	20.8347	21.4803		21.1583	21.8243
UNC5B	Q8IZJ1-2;Q8IZJ1									21.2131	20.038						20.5341	22.197	21.6999		22.6783	23.8639			19.1322			20.8675	21.4365				22.233			20.8096			18.2662		18.3166			19.559	21.6777	20.7176		18.0115
HS6ST3	Q8IZP7	22.7637	19.8992	22.6388	22.0253	21.6225		19.9631	23.0986	23.827	20.5473	20.8797	24.1909	23.6393	20.349	23.9434	23.7365	23.4052	21.8329				22.559		22.3094	24.5132	20.7185	21.9987		21.5707	23.8152	20.4157	22.2879	19.3945	23.2694	22.7896	22.7552	21.8351	24.3627	23.7807	24.0155	21.586	23.2204	22.7388	21.3638	21.8165	22.2395	23.5419	22.2878
CACNA2D3	Q8IZS8;Q8IZS8-2;Q8IZS8-3	20.7851	22.0407	22.5351	23.2638		20.5136	20.8606	23.8589	23.6332	19.7754	19.8775	23.6955	23.6152	21.7729	21.8195	22.2459	20.4179						21.1486	21.3994	24.0417	19.4836	20.5332	21.1426	21.53	23.006	18.1291	21.0327		21.8118	19.4486		19.463	23.3988	19.9484	22.195	20.9591	21.5498			20.2474		22.4081	20.056
NLGN4X;NLGN4Y	Q8N0W4;Q8N0W4-2;Q8NFZ3-2;Q8NFZ3;Q9NZ94-3;Q9NZ94-2;Q9NZ94	21.9287	21.0095	22.5337	20.1143				21.8037	22.9931					22.5591		22.6989	23.0223		21.3662					21.2821	21.9182	19.6397	22.2533	20.4345	21.4733			21.7678	20.1084		22.0314			20.8411	22.0932	21.3039		20.6004		20.1636	21.2274	22.0409	21.6066	20.3228
SHISA5	Q8N114-2;Q8N114;Q8N114-5	26.4346	26.3219	25.6033	26.5061	28.5406		26.4058	26.2912	26.8719		27.0433	27.9589	27.5988	25.7177	27.1779	26.4947	26.7898	26.3523	24.6616	29.2563	29.3181	29.4686	26.6588	25.9683	27.266	27.9879	27.2934	26.3338	27.9716	27.822	28.7837	28.3211	26.1312	29.6613	29.2545	28.8618	28.3988	30.0761	29.0514	29.2778	28.4442	28.8159	29.213	28.1974	29.1958	27.1263	28.7694	29.3642
CADM3	Q8N126;Q8N126-2;Q8N126-3	27.6651	28.2078	27.9884	28.1228	27.0454	27.4042	28.5219	28.8088	29.0518	27.2224	27.6295	28.6053	28.967	28.0571	28.7208	29.0979	28.7789	28.7841	27.81	27.7366	28.4115	27.5919	27.9933	28.1781	28.4971	27.8114	27.5246	28.6558	27.5187	28.9149	27.2863	27.9283	27.7843	28.8885	28.2233	29.0115	28.6155	28.5436	28.3067	28.834	27.568	28.5786	28.3439	27.7626	28.272	27.9328	28.0311	28.1159
CCAR2	Q8N163;Q8N163-2
NLGN1	Q8N2Q7-2;Q8N2Q7	21.8154	23.9777	23.7493	23.2108	20.736	22.2248	21.0821	23.3458	23.3971	22.7099	20.6236	21.8303	22.0926	22.1385	23.3859	23.4363	23.5041	22.1358		21.3502	21.7528	21.2863	22.5153	21.1535	24.304	20.5543	20.9646	22.7145	18.0559	23.5554		21.5859			22.9399	20.7476		20.9427	19.7136	22.0665		20.0753		21.5109	21.4396	22.5074
LTBP4	Q8N2S1-2;Q8N2S1-3;Q8N2S1;Q8N2S1-4	24.0566	23.5172	23.9805	22.5138	21.718	21.0157	22.8161	22.6569	23.5019	21.7535	23.6984	21.4011	23.0332	18.9298	22.5194	21.861	22.7484	20.3534	20.4928	24.7348	24.8446	24.7458	22.5637	21.8645	21.6022	24.2297	22.9877	23.1551	24.0032	22.8703	23.5626	24.8864	24.2776	24.8105	25.9197	24.8621	24.5327	23.8287	25.4694	24.8615	24.1304	25.0969	25.0519	25.0562	23.9197	22.6014	24.933	24.8016
FAM19A2	Q8N3H0		20.8083							21.7039						21.4525			21.4034		23.6812	23.2053	25.1385								22.5237		24.2254		25.1883	23.3361	24.8183	24.2586	25.0699	26.0401	24.8294	23.4709	22.717	25.1303	23.676	22.8765		24.5088	24.5626
CADM2	Q8N3J6-2;Q8N3J6;Q8N3J6-3;Q8N3J6-4;Q8N3J6-5	26.5543	26.8045	26.514	26.777	24.1781	25.2141	25.4861	26.8612	26.3131	24.9829	25.7776	27.1664	26.8849	26.3975	26.5776	26.5018	26.2281	26.5878	25.4335	25.5911	25.3692	25.8511	26.0519	25.4243	27.1651	25.8941	26.4511	26.7835	26.2821	27.8454	25.6064	25.8883	25.3812	27.2142	26.0582	26.3144	26.0892	26.9411	26.0602	27.0113	25.392	26.3275	25.5328	24.8073	25.9273	26.2259	26.0918	26.6707
GALNT15	Q8N3T1		20.5135	22.8433	20.3949	28.2968		21.0057		20.2764		23.1366			20.5688			19.9583			25.0019			20.9139	20.6289	20.613			20.0447		19.7644									22.4131	21.8131							19.8728
TMEM132C	Q8N3T6	18.786		18.9341	20.2804			20.2441	21.7	22.8682	18.4166	19.842	22.024	21.6344	20.585	22.3472	22.3358	22.5331	19.3496	19.1418		20.3842	20.0304	20.9402	20.951	21.7012	19.9631	21.1266	20.8185	19.8662	21.0896		20.4086	19.5934	21.5555	22.0885		20.8167	21.8668	22.001	22.076	21.1861	21.7316	19.4184	21.3042	20.8501	22.378	20.9059	19.0145
GALNT16	Q8N428;Q8N428-2	20.7925	21.3542	21.2252		21.7889		21.3566	21.1291							17.8128	20.3774				21.391																22.0176		20.0018				21.0126
CPXM2	Q8N436	19.8231		19.4176	22.1064			19.68	19.4622	20.5186	19.6646	21.6178		18.7855		20.2368	19.5875	19.3999				19.6711		20.9026	21.0524			21.7343	19.968	20.4954	20.7279	19.8699	20.0332			20.0808		21.8405		20.4679			20.9525		19.5439	18.1061	20.4643	20.7241
SFRP1	Q8N474	21.4313		22.9443	22.8512			24.4031	24.216	23.0061		24.0327			21.022	22.5602	20.63	23.9599	20.0303	23.107					23.2258	23.5997		24.2617	24.5929	24.0189					21.7189	22.0231		23.8603	21.188	21.2468	22.0497	22.6693	21.6053		23.5928	22.1719	22.1212	21.5083
FSTL5	Q8N475-2;Q8N475;Q8N475-3			23.6687	19.8702		19.7711	22.8124	22.8776	23.7355	20.2263	21.1592	21.2378	21.0664		21.9431	22.0715	22.3989	18.1116	19.9494	21.4214			21.4642	22.3082	21.2224		21.2495	22.8482	21.9611	22.0983		22.4974		21.209	20.994	23.3519	21.0077	19.8131	21.332			21.096	20.9603	19.9809	22.1985	22.1908	22.0398
DPP10	Q8N608-4;Q8N608-2;Q8N608;Q8N608-3	23.8485		21.7544		22.3802	23.8784	19.1015	18.3888	23.5824	21.0833		24.6257		23.2209	24.1378	23.6566	21.9562	22.4363			23.7886	24.0487	18.4243									22.6321				24.1532	18.405						24.2917		21.3873
IGSF1	Q8N6C5-2;Q8N6C5;Q8N6C5-4		20.1873	20.4381	20.0009					20.2922		19.5229													20.3802				20.2678	19.353		19.6135		21.8494		20.3559				21.9902			20.3435				19.5249
LILRA3	Q8N6C8;Q8N6C8-3;Q8N6C8-2;O75019-2;O75019				20.7416		25.2729											20.0883	21.8328	22.9291				21.6504	20.6456					23.2957		23.615		21.6699					22.0997						24.0958	25.9462	22.0518	21.9956
CD177	Q8N6Q3;Q8N6Q3-2							21.718									20.8554	20.6434																									22.5368		23.6765
ANKRD44	Q8N8A2-4;Q8N8A2;Q8N8A2-2;Q8N8A2-5;Q8N8A2-3	21.3312					23.208	22.1383				20.6016	21.4798				20.2172		20.0152				22.4683		22.969		21.5422	21.4643							19.9779	20.7926							19.7324						22.9541
LRTM2	Q8N967	20.792		23.0847					22.3027	21.6183		21.2789	21.6291	21.2772	21.171	21.6809	21.8073	21.1012								21.6788			21.2456	20.8517	21.3241						21.2391		20.4175				20.2568		20.0112				19.8147
XXYLT1	Q8NBI6;Q8NBI6-2;Q8NBI6-3		22.1801	22.3674	22.1894			22.3658	22.1163	23.4353				21.9293	21.0215	19.2919	21.3249	21.4017	21.9585					18.5602		20.7747	21.391	21.7065	21.9819	19.9092	21.6355					21.8442	22.6477	21.6795	22.5117	22.558	22.5162		21.6279	23.2554	18.4767
GOLM1	Q8NBJ4-2;Q8NBJ4	25.2303	23.5125	25.3079	24.973	23.2906	24.6602	24.1025	24.9038	24.6845	24.8557	25.0466	24.4781	24.0766	24.4688	25.5693	24.5315	24.5488	22.604	23.8997	25.8089	25.9676	25.5837	23.0591	24.076	23.0064	23.6079	25.1127	23.5715	23.7498	25.4294	24.8301	24.1384	23.828	25.4694	25.1274	26.2934	25.823	26.0153	26.075	26.2552	24.6701	25.7529	26.2123	25.7624	24.5616	24.2332	25.8519	25.9133
PCSK9	Q8NBP7;Q8NBP7-2		20.7021	19.5531					20.2915	20.2356				19.0784					20.7313		20.583							20.1821		20.3204						21.3476		19.9354	17.9062	20.19	18.8762		20.3785		17.5312	19.038
TXNDC5	Q8NBS9-2;Q8NBS9		20.5111	19.7924			20.2288		20.0197	19.6688					21.9307				20.1134					20.4033						20.9285		19.2282		22.0746	21.4556				19.7823		20.3799		19.4939		21.7703	19.6958		19.3733	19.6657
PLA2G15	Q8NCC3-2;Q8NCC3	21.5568	22.7363	22.6016	22.579		22.0774		23.0346	22.8362				22.7673	23.3272	22.0739	23.3759	21.8779	22.427				21.6318	21.6247	21.6952	21.7519	21.3588	20.9987		21.3805	21.5525					21.497		21.5037
GALNT6	Q8NCL4;Q14435;Q14435-2	21.5117		21.2641	20.7848			22.7864		21.9387		21.2095	22.1521	23.1189	23.5827	22.9828	20.1409	24.1339						20.2921	21.4373	24.5716	21.3943	21.29	23.4146	23.3064	21.0671	20.8306	22.2004		20.8359		20.8156	20.5507	21.301	21.7623	24.2051	20.5725	23.3085	23.7239	20.5834	22.1994	23.2231	23.0276	23.1575
APOA1BP	Q8NCW5;Q8NCW5-2	23.879	24.2727	24.624	23.5687			25.237	24.4262	26.1268	24.991	24.0324	23.668	25.4241	23.1395	25.3397	25.0865	25.8338	24.5662	22.0707				24.6822	25.629	24.7246	23.7663	24.1931	24.7693	23.7367	25.4651		22.4583	23.0952	24.5629	21.1669	24.1409	20.6193	24.1813	23.3546	24.0701	22.6992	23.9978	24.2273	21.2276	24.2032	24.2715	24.0813	23.3711
ABCF1	Q8NE71-2;Q8NE71
LFNG	Q8NES3;Q8NES3-3;Q8NES3-2	23.3038	23.6803	24.8509	23.7354	20.6773	20.5283	24.5004	23.0607	24.6627	23.2953	24.6646	21.6132	23.9781	22.6573	22.971	24.3764	24.6535	22.0035	23.8909	21.1769	22.8268	21.4174	24.2588	23.9638	25.2657	24.535	23.7985	25.1125	23.9671	22.1149	22.9381	24.5846	23.0206	24.2967	25.0289	21.4509	24.4165	24.22	25.4342	24.5909	23.0585	24.7653	23.646	24.9017	23.1069	24.3947	24.0578	23.7232
MDGA1	Q8NFP4;Q8NFP4-2	19.5987	21.8778	23.3735					22.0276	21.6195	20.1005	21.5444	21.6012	21.3533		20.4899	20.1507	21.761				19.9816	19.4082	18.9163	18.1528	21.4938	21.3981	18.2577	22.3077	21.7529	21.9126		23.3972		21.6392	21.5061	21.8215	21.9978	17.9196	21.4192	20.2038	18.5344	22.6298	19.0824	20.5655	21.6682		21.4029	18.8826
DNER	Q8NFT8	24.4039	25.2523	25.4591	23.7411	21.4057	24.0879	23.9408	25.9921	25.4708	24.014	23.7228	25.4359	25.0788	23.8244	25.5438	25.3359	25.5037	25.6035	23.4322	24.5055	23.6306	25.5642	23.686	25.0313	26.3103	24.1357	24.6974	24.6517	25.7394	26.6235	24.0004	25.4233	24.3991	25.5191	25.1477	25.357	24.6279	25.7214	25.3801	25.9585	24.7065	25.1873	25.8356	25.1948	24.0616	24.3951	25.3212	25.0924
CMAS	Q8NFW8;Q8NFW8-2	21.8753					21.6206	21.2089	21.5106	22.4598	22.1611	22.1368	22.9451	22.1491			22.5612	22.7279						21.6054		22.8891			21.6754	22.4068	23.709		23.4502	23.4525	23.0917	22.7968	24.7104					24.6771	24.0154		23.0456	25.3414		22.6209	24.6069
SEMA6D	Q8NFY4-8;Q8NFY4-3;Q8NFY4-2;Q8NFY4-4;Q8NFY4-5;Q8NFY4-6;Q8NFY4;Q8NFY4-7	22.8525	20.5398	23.3367	22.7816		21.2908	22.0959	23.6274	23.97	21.9974	22.5908	22.3119	22.6444	21.6839	23.2895	23.451	23.1009		20.4682			23.1516	23.2993	21.0876	21.5283	22.4585	22.4661	22.7964	20.9497	22.2227	20.9771	23.1691		22.6046	23.8165	22.7046	22.8855	22.242	22.5388	23.0258	22.06	23.2489	23.0769	23.0167	23.5898	22.2917	23.4652	23.2678
NLGN2	Q8NFZ4	23.8397	23.7851	21.87	22.5981	24.761			23.2902	23.1049	21.095	20.9662	24.3163	23.3227	20.905	24.1465	24.0322	22.5446	22.587				21.958	20.9591	22.5643		23.92	24.437	22.3951	23.3652	23.034			24.0877		18.9378	19.7245	22.8202			19.1595	20.2636	20.6732	26.5954		19.6179
CADM4	Q8NFZ8	27.1427	27.0726	27.7454	27.9122	26.8121	26.1724	27.8037	27.3227	28.8365	27.4474	27.4841	27.8767	28.3179	25.6764	26.907	27.7303	28.054	26.9608	24.8957	27.271	27.0287	27.3078	27.7098	27.5765	28.1048	27.7538	28.3103	28.4936	27.3438	27.6047	27.0111	26.4524	26.1623	28.5218	28.2337	27.9709	27.7125	27.8388	28.0061	28.3877	27.3149	27.9417	28.1873	27.1896	27.9556	27.7286	27.9656	27.4275
PLBD2	Q8NHP8;Q8NHP8-2	22.3823	19.8353	22.5806	20.5307			21.3845	22.1302	22.9905		21.2259	19.9609		19.3437	20.9767	21.951	21.7283	18.6352					20.1454		20.5771		22.79	22.4706	19.6024	20.8815		20.4491			22.4774	22.7681		19.8125						19.4578			19.6717
MCFD2	Q8NI22;Q8NI22-2;Q8NI22-3	23.8171		24.8872	25.0753			25.5344											22.8761					24.6369	25.0065			25.2838		25.7115		26.4511	22.6389			25.8601			25.4451	26.0629	24.5265		25.8612	23.729		26.1384	24.5207	24.1434	23.2216
THOC2	Q8NI27
VSTM2A	Q8TAG5-2;Q8TAG5	28.4456	25.6579	28.5966	28.5556	26.9908	26.5842	28.0321	28.5682	29.3687	27.0083	25.9785	29.5245	29.1536	28.1428	28.7828	28.7215	28.747	25.8256	27.7062	26.9377	26.6333	26.5741	27.9299	28.1843	29.3191	27.8818	27.9461	28.2969	27.7127	29.2925	27.3587	27.0226	26.9887	29.0288	28.2538	28.1493	28.0684	29.4973	28.971	28.5381	27.5615	27.971	28.7724	27.3289	27.8867	28.3875	28.7637	28.4933
SMARCC2	Q8TAQ2-2;Q8TAQ2-3;Q8TAQ2
UBA3	Q8TBC4-2;Q8TBC4																													20.4165
CD99L2	Q8TCZ2;Q8TCZ2-6;Q8TCZ2-3;Q8TCZ2-2;Q8TCZ2-5	22.6548	24.803		22.8174	24.6541		22.0304	22.268	24.0577		22.5364	25.3691	24.363		22.6318	23.2727		23.8968		24.8287		24.4445		23.5307		23.9538		23.9256	22.7456	22.7741	25.1465	21.6515		25.3041	25.5618	25.4826		25.9641		26.2959	25.2455	25.5823	23.4863	24.7554	24.9236		25.6276	25.356
HAVCR2	Q8TDQ0-2;Q8TDQ0	26.1814	25.8517	26.0924	26.3787		23.1211	26.22	26.8953	26.6479	25.6782	24.4809	26.1836	26.5304	25.596	25.857	24.9568	25.771	25.9574	26.7272	25.0416	24.0546	25.2523	26.0231	25.3004	27.5133	25.9458	26.7728	26.4284	26.4233	25.2163	25.8948	23.762	25.1943	26.3743	24.4764	25.3633	25.6844	27.4676	25.8039	25.405	24.4939	25.7228	26.0507	25.6262	26.4779	26.3177	26.2872	26.2778
DTD1	Q8TEA8								22.76	22.1808		20.6577	23.4335			23.7877	22.9202	23.7107	22.6021					21.6486					22.5445	23.5069	23.8172								22.1033								23.3191
SNED1	Q8TER0-5;Q8TER0;Q8TER0-3;Q8TER0-4	22.9772	21.6719	22.3656	22.2611		22.5392	23.0586	22.4585	22.9656	22.2572	22.2623	22.2605	21.9377	22.6109	22.2825	22.472	23.0564	21.5677	21.7644	20.7255	21.2958		21.8474	22.6781	22.1521	22.5752	21.7679	22.4124	21.611	22.7697		20.0922	19.6213	23.4753	22.2252	22.6087	22.2896	21.8122	22.377	22.4883	22.2515	23.3347	22.6631	21.5829	22.6831	22.6599	22.5843	22.1459
WFIKKN2	Q8TEU8;Q96NZ8	25.5305	26.4316	28.5901	26.907	28.2968	24.8844	26.4432	26.1851	25.7652	26.6189	27.8083	26.7151	27.1565	25.9807	27.3544	26.6168	27.8373	26.1725	28.0195	27.5772	25.6722	26.3616	25.9738	26.7449	26.4757	28.6718	26.3382	27.3723	22.947	27.8919	25.7455	27.7587	24.7092	28.383	27.1829	27.9239	26.4469	25.6406	26.9426	28.4978	27.0987	26.8081	26.7898	24.3092	25.4077	26.6725	27.4455	26.9565
MZB1	Q8WU39;Q8WU39-3
TSKU	Q8WUA8	21.5218		22.8206											22.2239					22.2555					21.9225
CEMIP	Q8WUJ3;Q8WUJ3-2	19.3751			19.8237		18.7173		17.7099	21.2128	18.5336	20.4385	19.0544	19.9619	19.1359	20.9688	20.017	20.4541		20.3211			17.5243	20.2647	18.0915				20.6813			19.1971		18.5844	18.0495	20.686		20.009	19.2167	20.6828	21.1694		18.8932		20.5855	20.3015	20.3797	20.2182	19.2656
PDCD6IP	Q8WUM4;Q8WUM4-2;Q8WUM4-3			19.1247						18.7023	21.1318	20.1737	19.8377				19.1729							19.2583			19.0208				19.9448	19.6937															18.8095
SCFD1	Q8WVM8-2;Q8WVM8-3;Q8WVM8
CANT1	Q8WVQ1-3;Q8WVQ1;Q8WVQ1-2	24.4659	24.408	25.4752	25.2197		23.6397	25.0342	25.1869	26.0541	24.393	24.9118	25.6271	25.8676	23.8351	25.4383	26.3834	25.8296	23.1348	22.8254			23.0474	25.6629	24.8288	24.9503	25.6858	25.7633	24.6552	25.0483	25.4953	24.0743	23.6094		25.4215	25.8841	25.2224	25.6563	24.6735	26.2575	25.2173	24.1395	25.6243	25.1122	25.2638	25.1375	24.806	25.3067	25.4024
UBLCP1	Q8WVY7
SELM	Q8WWX9	22.7163	22.919	23.7631	23.3204				23.0541	23.3037		23.2464		24.1213		23.5559	23.2428		22.5764	23.2341				22.8441	23.3558			23.4291	24.097			22.7582	24.1027		23.2345	21.0466			24.6233	21.7984	25.3599		22.344					22.0642
IGFBPL1	Q8WX77								22.2243													22.2738		21.8169					22.7681						23.8122	20.9617		23.3721					20.5133
NELFB	Q8WX92;Q8WX92-2
SCG3	Q8WXD2;Q8WXD2-2	30.6831	29.9959	30.7526	31.1406	29.0827	30.2805	31.1965	31.2781	31.5827	30.1618	30.6504	31.5009	31.7314	30.3736	31.2822	31.5932	31.5989	30.6646	30.6505	30.4496	30.958	30.7066	31.2124	31.0796	31.7429	30.4622	31.1955	31.351	30.5988	31.4899	29.903	31.0252	30.75	31.7305	31.3348	31.9141	31.5971	31.6203	31.9362	31.9923	30.6636	31.459	31.926	30.4618	31.0228	31.0123	31.4147	31.2782
SYNE2	Q8WXH0;Q8WXH0-2;Q8WXH0-7	21.6426	22.0629	21.762	21.6587	23.1137	21.8267	21.3246	20.0802	20.0434	21.4264	21.7476	20.504	20.2391	20.519	20.1615	20.3031	19.6691	20.9322	21.0165	22.2885	21.4159	21.4683	20.8159	20.3914	20.0393	22.72	20.7266	21.1128	19.4903	20.5758	20.5711	19.6567	19.2508	18.8226	19.2347	19.7775	21.3075	19.118	19.6455	20.2485	19.9248	19.5128	21.2609	20.0595	19.6842	19.9366	20.0479	20.7505
SORCS1	Q8WY21-4;Q8WY21;Q8WY21-3;Q8WY21-2	20.7296	22.3739	23.0527	18.7949			17.747	22.8606	22.9275		20.2306		20.8344	22.278	23.2603	22.0335	20.8545	19.8449	19.393				19.7623		19.4875	19.5918	18.7415	23.0234				20.4441			18.8473	17.5881	18.1719		18.8573	19.7257		18.8894				21.2536	17.9793	17.9193
SEPT1	Q8WYJ6-2;Q8WYJ6
CNTNAP5	Q8WYK1		20.2779	20.2931				19.8746	21.3434	20.3283			19.4686	19.9906		20.2802	20.6024	20.7282								21.5451			19.9061		21.4008							19.0207			20.4327		22.2745				18.8432
TTN	Q8WZ42-3;Q8WZ42-10;Q8WZ42-9;Q8WZ42-5;Q8WZ42-11;Q8WZ42-4;Q8WZ42-7;Q8WZ42-2;Q8WZ42;Q8WZ42-8;Q8WZ42-13;Q8WZ42-12;Q8WZ42-6		21.5476	18.9408	17.3484	18.4174	21.4473		18.5028	18.3772	20.7132	17.0598	21.3283	16.9871	20.1291	17.364	17.7914	18.0947	17.837		19.4842	18.9714	18.0781	18.0947	16.513	20.6947	16.3501	16.4531			18.3911	22.0472	15.6701	15.9501	17.7044	15.8941		17.8908	18.0007	19.3954	16.3772	16.6264		17.2581		21.7172	18.4835	19.3047	20.7352
ROBO4	Q8WZ75-2;Q8WZ75;Q8WZ75-3	22.229	20.9591	21.6532	19.0758		22.2572	20.7165	21.1409	21.9796	20.246		22.5664	22.3838	22.3757	22.48	19.6277	21.1022	21.0395	21.4834			20.5658	20.1703	20.7567	22.1666		20.9334	21.462	20.2838	21.8709	21.6144	22.8379	21.4312	19.4953	20.8607	21.2649		19.7156	20.2497	19.3096			22.3423	18.4744	20.1278	20.2809	19.1595	21.3698
LZIC	Q8WZA0;Q8WZA0-2
POMGNT1	Q8WZA1;Q8WZA1-2	25.6821	25.2428	25.7792	25.1952		24.9063	25.4924	26.2417	26.7972	25.244	25.475	26.4987	26.3034	24.7554	25.8973	25.7534	26.2067	25.5617	24.2116	24.0966	24.0359	25.817	25.5152	25.8865	25.793	25.0558	26.0012	26.6091	25.8391	26.3303	24.2466	25.1824	24.5103	26.585	26.0247	26.204	26.2258	26.4478	26.3692	26.8857	24.3861	26.4867	25.7302	25.5984	25.2764	25.7587	26.0065	25.6561
SMPDL3A	Q92484-2;Q92484						21.3858	21.3154	21.1551	23.1546						20.5793		20.8936						21.1461				20.7752								21.209	20.9818							22.046
SMPDL3B	Q92485;Q92485-2	20.037			20.5537			19.5072	22.423	23.6283			22.186	21.2564			22.4736	22.9906				21.208		22.4793	21.2886	21.8405					23.3195						19.1155	22.0286		21.2192							20.9864
DDX1	Q92499;Q92499-3;Q92499-2
FAM3C	Q92520	29.4649	28.6293	29.6413	29.7054	28.1845	29.0939	29.4449	30.2983	30.4855	28.6584	29.1414	29.9954	30.4144	29.4231	29.8655	29.9761	29.9317	29.3421	28.7858	28.0643	28.2755	28.2642	29.4212	29.2843	29.7772	29.7646	29.8188	29.6538	29.1463	30.0505	28.6256	29.0115	29.3571	30.1096	29.4432	29.6546	30.0383	30.2062	29.6059	30.3554	28.889	30.1147	29.9361	29.1203	29.4799	29.7116	29.6291	29.7617
H1FX	Q92522
PSMF1	Q92530										25.663		22.507													23.5988						24.3341	23.7183	22.8477						21.932						24.5692	21.7935	21.24	22.6446
ELMO1	Q92556;Q92556-2;Q92556-3
SPOCK2	Q92563;Q92563-2	23.7858	24.7176	25.8195	21.3548	23.0155	20.1214	22.6318	23.8449	23.8205	19.6099	24.1158	22.9832	19.2091	22.0486	24.0747	22.5711	23.9199	22.7146	22.099	26.1264	25.0167	24.8459	22.1476	22.9665	23.9821	25.3769	24.8152	23.2283	23.9543	24.86	24.0928	25.7534	22.6908	25.6104	26.8906	26.9218	26.3467	25.0963	26.274	26.3982	25.1224	25.748	25.982	25.0312	24.137	23.6933	25.7257	25.3344
DOCK2	Q92608	20.4783	19.8735	21.5346			20.7198	20.241	20.3021	19.9393		19.3006	20.6241					18.2645				20.7765		18.889					20.3208	20.4	21.6824		21.2253	18.6465	20.7286			19.9444		21.1541		20.6595		22.2826	19.7113	19.6867		19.7136	21.4039
GCN1L1	Q92616		19.6098	18.88	19.4842		19.9984	19.4253	18.3821	18.9798		18.8843	20.5318	20.5377	19.0052	21.3525			18.6469	19.7183					18.9477		19.4568	18.7571	18.7607		21.175							19.2599						20.5631			17.7429		18.9876
HMHA1	Q92619;Q92619-2
SORL1	Q92673	20.7345	21.4775	21.6173	21.6683		21.4649	19.8296	21.9201	22.6359	21.6291	19.0901	20.6585	20.9096	22.6434	22.5038	21.9965	22.1223	20.7028				17.5242	21.2162	20.7274	21.4374		21.9817	23.2176	18.1028	18.7712	20.6711	19.897	19.3156	20.5555	20.0587	21.0092	20.6496	21.8983	22.3657	20.7269	19.984	20.7179		19.6716	21.5407	18.6415	21.3816	20.2626
ANP32B	Q92688-2;Q92688
PVRL2	Q92692-2;Q92692							20.8774	21.6376	21.6809				19.6757		21.6578		21.7976						21.0465		20.0349			22.0393	20.8492	19.5537				21.2951	19.2914			20.7814		20.7494			19.9388			20.5542	18.6131
HTRA1	Q92743	25.9128	25.5754	26.0666	25.719	24.7691	24.8597	26.0813	25.9691	26.0695	24.8617	26.2665	25.8845	25.2289	25.6035	25.6711	25.6247	25.9745	24.7916	25.7414	24.8953	25.4453	24.9819	24.8531	24.7868	24.9267	24.2599	25.138	25.3732	24.9725	25.2754	23.5533	23.5646	24.8102	25.0831	25.6285	24.6812	24.9196	25.2018	23.9017	25.9118	25.1764	25.3988	25.3604	25.2531	24.3067	24.923	25.1343	25.0679
TNR	Q92752-2;Q92752	23.2643	23.5723	25.3055	23.7204	21.6056	22.8354	22.1811	23.9293	23.5266	23.6167	23.8236	24.1353	24.2492	22.5062	24.9777	23.9706	24.3475	23.1023	22.0336	22.1649	22.3338	22.8179	23.6206	23.1443	23.8151	23.9038	23.8241	24.1506	23.344	24.5081	21.8844	24.2657	23.9126	23.7838	23.8759	24.5419	23.5352	23.8289	24.2108	23.4039	22.6944	23.243	23.6104	22.8308	23.81	23.0216	23.2989	23.6567
FRZB	Q92765	26.568	25.8033	25.9283	24.572	22.7792	23.0414	25.2617	24.9536	25.6138	22.8236	24.5854	23.6765	24.4278		25.0733	25.1789	25	24.1282	24.9768	25.4068	24.4583	25.8984	24.0812	25.0645	23.3315	25.9081	24.69	24.6856	24.7145		25.3175	26.4743	26.2351	26.5304	27.4925	24.6125	24.6505	23.5765	25.9483	25.6253	24.5038	25.5808	26.3733	25.5904	25.464	24.703	25.2717	25.5988
TAF15	Q92804-2;Q92804																																													20.6641		21.6919
GGH	Q92820	26.8304	25.3083	26.7268	25.8676		23.7304	26.5059	25.32	26.3551	23.425	25.0652	24.8793	26.0138	23.5874	25.7739	26.268	26.4687	25.301	22.6929		20.7586	25.3389	25.6186	25.3545	25.5207	25.7572	26.8282	26.0294	26.6379	25.4238	25.0542	24.8089	22.7747	23.6661	27.2837	25.2202	25.9829	24.7218	25.246	24.8115	25.4282	25.6482	23.143	26.2829	25.5035	25.1797	25.5624	24.9259
NRCAM	Q92823-2;Q92823;Q92823-5;Q92823-3;Q92823-6;Q92823-4	31.527	31.5531	31.6157	32.0849	30.8027	31.072	31.4223	32.0537	32.4049	30.9725	31.1749	32.0304	32.0391	31.3344	32.2174	32.0218	32.0779	31.8131	30.4638	31.2399	31.2582	31.1679	31.6845	31.5596	32.3498	31.2831	32.0132	31.9176	31.51	32.4434	30.6331	31.9882	31.192	32.0716	31.7565	32.1437	31.8508	32.1603	32.0398	32.1908	31.3459	31.9503	32.2307	30.9086	32.0051	31.6912	31.9365	31.9094
INPP5D	Q92835-2;Q92835;Q92835-3																										20.8382												19.1216
DDX17	Q92841;Q92841-1;Q92841-3;Q92841-2						19.0074																	19.0444	17.302								22.0973		19.9284	22.7596	21.5844					19.2181				22.2667	18.515	18.1276	20.4411
SEMA4D	Q92854;Q92854-2			20.8115				20.7353	20.645					20.2514	21.4003	21.3966	20.7046	20.8166		21.1202						21.8105	19.7006	18.7897	21.1226	17.9057		19.4462			19.0919			21.6757		20.1331		20.5071	19.2699		20.2397	21.0144		18.6515
NEO1	Q92859-3;Q92859-2;Q92859-4;Q92859	28.4305	28.8718	29.3058	29.0138	27.4953	28.4707	28.8916	29.0051	29.2603	28.5797	28.8917	28.9702	29.1281	28.5563	29.321	29.1388	29.2094	28.8645	27.6836	27.7113	28.3837	28.5029	28.8295	28.7513	28.8812	28.6392	28.9136	29.1835	28.0964	28.9091	27.8595	28.4985	27.907	28.5643	28.3791	28.8566	28.622	28.6537	28.7123	28.6408	28.2154	28.6257	28.7746	28.3657	28.3716	28.7625	28.6774	28.2097
KLK6	Q92876;Q92876-2	30.4799	30.4132	30.4884	31.0193	31.3842	29.8456	31.0847	30.9649	31.4433	29.6794	30.6163	30.4343	30.7985	29.5982	30.6995	30.9078	31.2006	31.2554	29.0858	32.0913	31.6397	32.2344	30.9263	30.9183	30.0548	31.1244	31.69	31.1794	30.6954	30.851	30.434	30.7465	30.8381	31.9975	31.4199	31.7175	31.8655	31.3713	31.5565	32.5176	31.3331	32.1166	32.1908	31.9246	30.561	30.899	31.7956	31.5819
OSTF1	Q92882										20.5442							22.4809
ARHGEF1	Q92888-2;Q92888;Q92888-3;Q92888-4
GLG1	Q92896;Q92896-2;Q92896-3	18.6464		19.9131						20.9401		21.0567						20.3029			21.9697	21.7319	21.9719				20.2664	18.7277		18.1458	20.0285		18.4731	20.292	21.9004	21.9122		22.0679	21.5011	22.6138	22.5076	17.8149	21.6419		21.1291	20.1336	20.2697	21.3003	21.7189
UPF1	Q92900-2;Q92900
COPS5	Q92905		24.207							21.6724				22.531			23.5542	23.2664			23.3327		23.3986		22.1081	23.8985		21.9292	24.5885	22.7181	22.0791		22.6195	21.9572	21.7785	21.2653				23.5325	19.8298	23.171			21.6102		21.8727	22.5318
SLC5A5	Q92911	21.632	21.7309		22.7802	24.4609		21.314		20.9056		22.0908						21.3875			22.9787	21.1765	21.011	20.51			22.1088	24.3701	21.7434	22.1246	23.7125		22.2894		22.2693	21.0041	23.8289	22.4614	18.9912	19.1826	20.2019	22.8585	21.1771	21.308	21.4545		21.856	22.4066	21.0876
MAP4K1	Q92918-2;Q92918
RAB1C;RAB1B;RAB1A	Q92928;Q9H0U4;P62820-2;P62820;P62820-3;P59190-2;P59190								24.6766	25.2032	23.8326				24.5335		25.9843	24.7527		23.9676												22.9609				18.2696			20.467	19.9992						20.6731	21.3042	20.3177
PTPRN2	Q92932;Q92932-2;Q92932-4;Q92932-3	21.4751	20.5457	23.218	24.7556	21.5066		23.4211	24.5015	24.6511	20.4176	23.1473	24.4597	24.4149		23.4517	23.7795	24.2837	23.7203		24.2541	24.1477	23.4944	23.5714	23.7055	24.3716	24.4419	24.979	23.2841	22.5336	24.6493	22.055	20.9262	20.7703	24.2068	24.4625	24.8881	24.7521	25.465	24.9028	25.4508	23.1666	25.0002	25.0909	22.6986	23.7129	24.0954	24.891	24.4287
KHSRP	Q92945	26.5722	27.3721	29.1494	27.6526	29.3248		24.1407		23.4169	26.1488	28.3809	25.1445	22.1243	27.0151	23.8575	22.0545	25.1082	22.0791	21.5838	30.01	30.3753	29.2732	24.0796	21.8629	26.3586	28.906	27.7077	24.1362		28.8573	23.5162	22.7623	20.7361	21.1146	26.665	27.9409	25.1723	23.2806	27.0218			22.1535	28.0148			23.6116		21.1367
PRG4	Q92954-3;Q92954-6;Q92954;Q92954-5;Q92954-4;Q92954-2	22.3855	21.876	21.6099	21.6375		19.8725	22.9798	21.5823	21.9291	22.2712	21.7397	20.4231	20.5987	21.3684	20.2809	20.2935	19.2265	21.1924	22.0844		19.2162	20.3133	21.4057	21.0784	20.8266		21.1391	21.824	22.6739	21.4359	22.3765	23.4109	22.1827	19.7233	23.7736	20.9104	21.4946	19.6811	20.7628	19.3687	22.2939	23.226	18.9728	20.8209	21.856	21.7344	21.419	20.9514
TNPO1;TNPO2	Q92973-3;Q92973-2;Q92973;O14787-2;O14787
ARHGEF2	Q92974-3;Q92974-2;Q92974	23.0853			20.4425		23.7666		21.748	22.2798			23.4716	21.6634			21.3562										20.7166	23.1728	23.8017		24.2805					22.811	22.836	21.2607	22.6785				21.8757
USP9X;USP9Y	Q93008;Q93008-3;O00507-2;O00507
USP7	Q93009-3;Q93009																																							19.5409
EXT2	Q93063;Q93063-2;Q93063-3	23.6436	24.2542	23.3149	21.5241	20.9334	23.9895	25.1338	22.7734	22.9931	24.0164	24.2331	24.688	23.1758	24.0259			24.3106		25.9302				23.9962	24.9108	22.9469		24.7017	23.9401	23.8022	25.0736	24.292	21.3825	22.1381		19.7224	21.7638		22.1091	23.6103	21.3808	23.6235	22.8461	22.8901	22.4394	22.169	25.3075	22.5701	23.5257
RNASE6	Q93091	26.0338	26.7183	27.0656	26.2975	26.1597	26.0828	26.6614	25.5424	25.7542	25.3372	26.7188	27.3531	25.0178	27.6051	25.7401	26.9476	25.2565	26.8765	27.7026	27.0572	26.3976	26.6731	26.3447	26.2161	27.135	26.1702	25.2482	25.2285	26.5594	26.9734	27.229	24.4515	24.0531	26.9659	23.0495	23.9576	26.8862	27.151	26.4357	25.88	26.9411	26.1991	25.0678	25.8023	26.9436	27.1462	26.0754	25.3892
MYDGF	Q969H8	24.7861	24.4659	24.4567	23.355		24.994		25.2861	23.3506	23.829		24.5646	24.8373	25.2299	25.0431	23.3159	23.9842	23.6917	24.9557				22.9526	23.8742		23.3904			24.7398	25.6074				23.667				23.4474		24.8199		23.4098				25.1129
IGSF8	Q969P0-3;Q969P0;Q969P0-2	26.8251	26.6638	27.4272	27.3244	26.697	26.6543	27.4586	26.7703	27.388	26.6351	27.3526	27.3545	27.3432	26.4931	27.3196	27.1048	27.211	26.8559	26.7087	27.3759	27.3454	27.4196	26.8994	27.2415	26.5782	26.9469	27.3912	27.7279	26.9043	27.5793	26.9	27.0766	26.7461	27.5534	27.2436	27.8226	27.1774	27.4704	27.5191	28.0467	27.466	27.9908	28.2888	27.3943	26.6153	27.0593	27.2881	27.2379
WBP2	Q969T9;Q969T9-2	26.55	25.6425	26.9463	26.2487	24.4056	25.2066	26.4439	27.1098	26.7801	26.3934	24.6634	27.1125	26.4757	26.0702	26.4052	26.2951	26.6229	25.5771	26.4782			23.1443	25.3947	25.7308	26.3123	25.5511	25.5697	27.3591	26.7488	26.6373	23.5669	24.5523	23.7605	25.6286	25.4816	25.2679	24.9474	26.9083	24.991	26.3575	22.8591	23.4762	23.6732	24.1687	25.6024	26.5772	25.7104	25.1916
RELT	Q969Z4			19.9496				20.5694	23.0011	23.4527		21.6224	22.6738	21.8528				21.4675						21.3207	20.8817	24.514	23.0398	23.6407	22.381	21.3964	24.3621				24.5725	22.6886	24.1067	23.7416	23.9848	24.4436	24.8177	22.0518	24.4735	24.4523	20.3659	21.9581	21.8655	23.2707	23.7877
FUBP1	Q96AE4;Q96AE4-2																										21.0313
ESAM	Q96AP7	23.9208	23.0284	22.1874	21.679			24.7385	24.0133	24.0886			23.837	23.3145	22.4094	21.0214	23.8783	23.6445	20.695	21.4365			21.238	22.0733	22.7527	22.934	21.2197	25.0059	24.3408	25.2114	25.3107	22.158	23.086		23.1205	24.0961		21.2715	24.1014	22.8798	23.544	23.3057	24.3122		21.6513		23.3945	21.6681
RGMA	Q96B86-3;Q96B86;Q96B86-4;Q6ZVN8	23.3144	25.7682	24.6094	23.2246	23.1876		23.3391	25.4855	25.0954	23.0953	24.1979	22.7092	24.7783	21.5499	25.3398	25.1116	24.2154	25.0612		25.3252	24.4405	25.6891	23.1929	21.6718	24.9838	24.1947	24.4511	24.8657		24.5029	20.2435	22.5324		24.5715	23.9547	22.6578	24.4533	24.4934	25.9624	24.1401	20.1851	25.0321	23.4463	23.8145	22.9245	22.645	25.0051	22.7096
PLD4	Q96BZ4		21.3765	23.0793	24.7705				25.2644	22.6288			23.2875	22.3806		23.8252	25.8338	25.0873	22.1019	23.6656				23.6248	22.862	22.9792	23.0221	25.764	24.6108	23.6495	22.3335	23.5053	22.1179		24.4826	23.5943	22.5474	24.6014	25.7475	24.2247	24.2895		25.1097		24.1869	23.9149	23.7768	24.1768	23.7294
DCPS	Q96C86	22.8103					23.6685		22.7687	22.0158			23.2035	22.0609	22.0889	22.8104	22.0964	22.3984								23.1834	23.9806																	22.8524					21.7111
ACSF2	Q96CM8-4;Q96CM8-3;Q96CM8;Q96CM8-2
KCTD12	Q96CX2;Q68DU8	22.5196		21.5206							20.5301	22.2206	21.2451	21.3											21.1347	22.4411		21.5281	19.5484		22.4608	19.8713				20.8337		20.9071	18.9601	22.3292	19.8861	21.3441	20.8287		20.3865	20.9232	20.5498	21.7588	20.8243
SEH1L	Q96EE3;Q96EE3-1	22.967	22.7494	23.9483	23.9968	23.8648		23.5901	23.1447	23.7392	23.078	23.4332	24.8647	23.8015	23.0769	24.028	23.2101	23.8539	22.1036		23.6429	23.7562	24.0251	25.6694	23.5131	22.2225	23.4714	23.5055	23.3323		24.9535		23.7561	23.2124	24.21	23.332	27.1277	26.3887	24.7261	24.6761	27.3409		24.0964	26.1824	22.6473	26.0059	23.5119	23.7712	23.2268
CCDC126	Q96EE4	24.2763	23.4766	22.1295	23.7739			22.7928	21.827	23.8352	21.7282	21.6646	22.8074	23.9859	23.1932	22.0549		22.7922	23.0019	22.5088						22.2024	21.1853		22.6841	21.4079				21.9674						20.5119			22.5109			21.1279	22.4049
CYFIP2	Q96F07-2;Q96F07;Q7L576;Q7L576-2;Q7L576-3
EDC3	Q96F86
LINGO1	Q96FE5-2;Q96FE5;Q7L985	25.0024	22.795	25.1442	24.6141		20.915	21.4972	24.4354	24.6106		22.8048		23.9745		24.9316	24.9442	24.5681	21.3306			23.5643	21.4001	23.1458	23.3982	21.4733	24.5729	23.4696	22.6618	22.3789	22.5777	21.2959	23.8319		21.3148	25.5771	22.7599	23.9102	20.7555	24.6387	19.6877	21.6104	19.5057	21.3995	24.4766	24.0722	22.7822	24.3159	23.5353
PIK3IP1	Q96FE7-4;Q96FE7-2;Q96FE7;Q96FE7-5	25.9616	26.3392	26.3075	26.2875	25.9281	25.7935	25.6524	26.673	26.7265	25.582	26.0009	27.2061	26.6488	25.7541	26.4382	26.5229	26.5319	26.6009	25.0554	27.3501	27.2959	27.3594	26.2535	26.3147	27.2401	26.7394	25.9641	26.0106	26.3084	27.1878	27.7839	27.6067	26.3153	28.7541	27.8719	28.209	27.1041	28.3367	27.9909	28.4845	27.6581	28.5053	28.0372	27.5393	27.7645	26.0039	28.4057	27.7698
DYNLL2	Q96FJ2	25.1368	24.0026	25.6313	23.6626		23.2588	24.3769	25.834	26.2861	25.1554	23.5502	26.0156	26.1789	25.6497	24.6001	24.8869	25.4646	24.6689	23.8804			23.1654	25.1768	24.0145	26.3534			23.5516	25.2267	25.3819	24.9676	24.3545		25.2251	24.1617	24.4863	24.5745	23.3963	24.5634	24.7503		24.1351		23.9133	24.5456	24.8893
OTUB1	Q96FW1;Q96FW1-2														22.5238			21.9647		21.2456				21.863		22.4361		21.7258		20.2122		21.9589		21.6556		22.883			21.0738	21.0946							22.5201	20.7065	20.7137
PGM2	Q96G03;Q96G03-2										20.5855
BCAN	Q96GW7;Q96GW7-2	29.8248	30.5885	30.6706	29.7581	29.5745	29.5038	29.0229	29.9406	29.663	29.3723	29.6296	29.4852	29.3813	29.0103	30.1352	30.2172	29.918	29.644	28.175	29.5343	29.4016	29.8922	29.425	29.266	30.0096	29.4556	29.7002	29.772	29.3387	29.4001	28.905	30.1296	29.3405	29.2712	30.1523	29.259	29.434	29.1968	29.9683	29.2916	29.4221	29.6754	29.1557	29.5207	29.7392	29.3931	29.6033	29.72
CRELD1	Q96HD1;Q96HD1-2	20.43		22.9267					21.3515	22.1568		20.4655	19.7901		19.9228	19.2145	22.8544	21.7687		20.9854				21.0099	20.3229	19.9164					22.5348	20.5069	22.6913	20.4633	21.6466	23.5125	24.3246	22.4297	22.8827	22.4461	23.966	22.8693	23.3966	22.9377	20.3948	22.3355		22.8337	21.1742
LUC7L2;LUC7L	Q96HJ9-2;Q9Y383-3;Q9Y383-2;Q9Y383;Q9NQ29-2;Q9NQ29-3;Q9NQ29																																	19.6942
SUCLG2	Q96I99;Q96I99-2													20.4464						22.5798					22.256				22.2865
IGSF21	Q96ID5	22.2095	23.3662	22.8028	21.9187		21.7519	22.0772	22.8802	23.3249	22.2531	22.21	23.1722	22.785	22.0079	23.2809	21.9179	23.7916	22.5295	20.0986			20.1622	22.6415	21.5477	23.6442	21.5223	22.35	22.7718	22.1295	23.197	21.2155	22.1793		22.273	22.0861		23.68	23.2044	24.0666	23.3864	21.3122	22.2896		22.5048	23.0899	23.0496	22.1238	22.2599
ABHD14B	Q96IU4;Q96IU4-2	22.1313	22.2098	22.9075				21.0453	21.0653		22.9073	22.8733	22.1448	22.5782	22.374	21.796		23.0613						22.5214		23.0941				21.7132	21.8744	25.1263			22.7253				23.8414	23.7514		23.8994	21.6781			21.4383	23.848	21.4845	21.5174
CPB2	Q96IY4;Q96IY4-2	25.2406	26.1272	26.1172	26.06	25.699	26.2518	27.0863	25.5081	25.6303	26.7795	26.6774	25.1887	24.4265	27.6198	27.0573	25.1406	24.7669	23.5743	27.6426	23.8696	25.3337	24.1986	25.5575	25.5514	27.0195	26.4747	26.5796	26.1268	26.4039	26.9518	27.2346	27.5495	26.8115	25.47	26.1934	25.7262	26.3922	25.2638	25.5872	26.1566	27.3653	26.4154	25.3751	26.6942	25.5394	26.144	25.8337	25.7469
ST6GAL2	Q96JF0-2;Q96JF0		21.6369			22.2958			21.323	20.3643	20.2488		21.2317				21.395			25.8684	23.9136	23.5101	23.2003	26.0007		22.7316	20.9476			18.0882	25.7952				22.836		20.5472	21.7046	22.4529	22.52	23.8218	22.6694	22.7028			23.1032
BTF3L4	Q96K17;Q96K17-2
MEGF10	Q96KG7;Q96KG7-2	23.6073	24.41	24.7487	23.9375	24.4939	22.4731	23.5042	24.4052	24.8444	22.0131	24.6664	24.2199	23.4785	22.8002	24.0959	24.2899	24.6748	23.8304	20.4151	26.0397	25.6388	26.0396	24.3283	23.8084	24.4014	24.5587	25.7717	23.3838	24.6373	24.4362	24.9168	26.0329	24.7497	25.8258	26.3399	25.8431	26.0966	26.1837	27.8636	26.0876	24.6396	26.2812	26.5718	25.9044	25.9093	24.2484	26.283	26.1426
CNDP1	Q96KN2	33.02	31.954	31.9156	32.7063	30.6988	32.0854	32.5469	33.1515	33.2632	30.8707	30.5615	32.521	32.7192	32.1185	32.9587	32.8343	32.5346	31.8707	30.7257	30.8527	29.8367	30.8805	32.2893	31.9466	32.6916	31.5804	32.2968	33.0554	32.5858	32.8093	30.6078	31.9693	31.8458	32.6936	32.2657	32.0651	31.7628	32.4947	31.651	32.2335	31.7082	32.1891	31.6557	32.1171	31.9316	32.3559	31.9395	31.9899
CNDP2	Q96KP4;Q96KP4-2										23.2623	22.4611	19.8786			20.143		24.8211						20.6663	18.7858	21.7874						19.1572		22.5835						23.3371		19.7708				24.2918	19.601	20.6169
FCRL2	Q96LA5																																	21.1947
CLIC6	Q96NY7-2;Q96NY7;Q9NZA1-3;Q9NZA1-2;Q9NZA1	21.6708			21.036				19.3883		21.5722	21.2781				20.5002		21.3424				20.2604			20.2096		19.9428	22.9491										22.1637		21.5843
PRAP1	Q96NZ9;Q96NZ9-4;Q96NZ9-3;Q96NZ9-2					26.9856		25.6038		24.9146	22.729	25.6453						23.1156			26.4661	27.1288					25.5315	24.4238	22.074		26.1671	25.7562		21.8923		25.1684		27.1878		26.0685	24.7397	25.6287	26.0025		26.1093
PGLYRP2	Q96PD5;Q96PD5-2	29.0132	28.4955	27.6944	28.1938	28.4261	29.2798	29.4304	28.4193	28.6496	29.0948	29.1066	28.574	28.5318	28.9818	28.8952	28.4552	28.6072	29.3846	29.033	29.0863	29.0184	28.9189	28.9804	28.9555	29.3136	29.1719	29.2249	29.5241	29.6873	28.5674	29.147	29.0365	30.3832	28.9986	29.1563	29.4869	29.2217	28.9232	28.8216	28.8019	30.5228	29.7876	28.7883	29.6004	28.6607	29.0509	29.1262	28.7671
RBM14	Q96PK6;Q96PK6-3;Q96PK6-4;Q96PK6-2;Q96PK6-5	22.8007					23.0362	20.0061	21.1572				22.8045	21.4376	22.0878	23.6039		20.9743	22.7174												23.491		21.5428	22.0172	21.0022	21.0652	22.7285				20.1493			24.1436					21.3845
SLITRK1	Q96PX8	25.8827	25.9808	25.4327	25.7257	22.0715	24.9567	25.4488	26.0443	26.232	24.1599	24.2987	26.7854	27.3024	25.2093	26.3656	25.008	25.8026	25.5953	24.3102	21.9652	23.3139	24.0227	24.9621	24.4565	27.3261	24.0916	24.4982	26.0243	24.9145	27.4334	20.9998	25.0685	23.9154	26.0149	25.3908	25.4121	25.875	25.5717	24.8879	26.2861	23.3133	26.1458	25.3244	22.1632	26.2143	25.7317	25.8667	24.4384
KIF20B	Q96Q89-4;Q96Q89-3;Q96Q89;Q96Q89-2;Q9UN81	25.5207	25.8273	26.7099	26.3593	27.5913	26.1669	26.2614	26.0263	26.3471	25.9081	25.9669	26.0365	25.832	26.2765	26.3513	26.4308	26.1089	25.6286	25.8913	27.8854	28.2105	26.6053	26.0528	26.0243	25.6733	26.7067	26.2873	25.8004	24.0446	27.0544	26.0836	24.2454	25.176	25.9982	24.9807	26.095	25.6844	26.1199	26.7137	26.0283	24.3339	25.4696	24.916	25.7168	25.3299	26.0633	26.0206	25.3727
VPS35	Q96QK1		22.3472										21.3758						21.8551	19.1503						21.2689		19.6229				22.1224	23.8775	22.2211		20.053	20.79					21.7347				21.3332	18.4187
FCRL5	Q96RD9;Q96RD9-3;Q96RD9-4
GAL3ST4	Q96RP7;Q96RP7-2								19.6671			18.367													18.6547							18.5902		19.8687	19.8118	20.1121		19.5248			19.9176				19.9063	19.8576		19.6984
FNBP1	Q96RU3-4;Q96RU3-3;Q96RU3-5;Q96RU3-2;Q96RU3
PEBP4	Q96S96	27.3599	26.9922	27.755	28.1235	27.054	27.8016	28.2999	28.0843	28.3578	27.7595	28.4028	28.3021	27.9761	26.7627	27.6766	27.8794	28.44	27.0747	27.1051	26.7965	26.502	27.5552	27.8228	28.2571	28.7246	28.1399	28.292	28.6323	28.393	28.0053	27.4896	27.4476	27.4674	28.4913	27.6765	28.4325	28.2215	27.9556	27.6313	28.782	27.5884	28.8294	28.1145	28.3206	27.3598	27.8304	28.5074	27.8897
STRBP	Q96SI9-2;Q96SI9																																	20.7018
RMDN3	Q96TC7-2;Q96TC7											21.1296	21.5263	20.9999										20.5996		22.3993									19.9417				21.4528	20.732	21.1041		21.3238	22.1977	20.2323	21.2702
NELL2	Q99435-4;Q99435;Q99435-2;Q99435-3	29.8893	29.9184	29.9873	30.0064	29.3084	29.1308	29.2141	30.3939	30.7587	29.3027	29.8635	30.7227	30.1852	29.5958	30.3795	29.9883	29.9527	29.6621	29.0245	30.1454	30.0465	30.0342	30.0304	29.9807	30.2901	30.0926	30.3631	29.9991	29.673	30.4031	29.5258	30.4647	29.681	31.0972	30.7601	30.6304	30.6786	31.3037	31.2998	31.1316	30.077	30.569	30.6439	30.1094	30.5409	29.9045	31.0207	30.8667
CNN2	Q99439-2;Q99439
PSMD1	Q99460-2;Q99460
PFDN5	Q99471-2;Q99471;Q99471-3
[truncated: 307 more rows]
[truncated: 77 more columns]

## Sheet: primary_secondary_baseline
gene	Protein_IDs	S10091	S10231	S10561	S12341	S14871	S14931	S15211	S15771	S16641	S16811	S17001	S17231	S18211	S18341	S18501	S19081	S10311	S10641	S12131	S13181	S13411	S14231	S14341	S15821	S16041	S16181	S16291	S16321	S16571	S16671	S16781	S16801	S16911	S17191	S17451	S17511	S17571	S17581	S17601	S17661	S17851	S18371	S18991
[truncated: 832 more rows]

[truncated: 6 more sheets: primary_secondary_post, baseline_post_unmatched, baseline_post_matched, early_never, tumor_burden, mapping]
