# Supplementary material for: Cerebrospinal fluid protein biomarkers are associated with response to multiagent intraventricular chemotherapy in patients with CNS lymphoma
Source: Neurooncol Adv. 2025 Feb 25;7(1):vdaf046. doi: 10.1093/noajnl/vdaf046 (PMC12048878; doi:10.1093/noajnl/vdaf046)
Supplement: vdaf046_suppl_Supplementary_Tables_S4 [file vdaf046_suppl_supplementary_tables_s4.xlsx]

## Sheet: down_baseline
NAME	GS<br> follow link to MSigDB	GS DETAILS	SIZE	ES	NES	NOM p-val	FDR q-val	FWER p-val	RANK AT MAX	LEADING EDGE
GOBP_ENZYME_LINKED_RECEPTOR_PROTEIN_SIGNALING_PATHWAY	GOBP_ENZYME_LINKED_RECEPTOR_PROTEIN_SIGNALING_PATHWAY	Details ...	111	-0.579734	-1.5853	0	0.961146	0.666	106	tags=21%, list=14%, signal=21%
GOBP_RESPONSE_TO_GROWTH_FACTOR	GOBP_RESPONSE_TO_GROWTH_FACTOR	Details ...	71	-0.63116	-1.58458	0.00877193	0.48619	0.668	102	tags=24%, list=14%, signal=25%
GOBP_GLYCOPROTEIN_METABOLIC_PROCESS	GOBP_GLYCOPROTEIN_METABOLIC_PROCESS	Details ...	44	-0.676479	-1.56732	0.00793651	0.442728	0.772	206	tags=57%, list=28%, signal=74%
GOBP_REGULATION_OF_CELLULAR_RESPONSE_TO_GROWTH_FACTOR_STIMULUS	GOBP_REGULATION_OF_CELLULAR_RESPONSE_TO_GROWTH_FACTOR_STIMULUS	Details ...	40	-0.701177	-1.56064	0.00506329	0.370228	0.809	102	tags=30%, list=14%, signal=33%
GOBP_RESPONSE_TO_TRANSFORMING_GROWTH_FACTOR_BETA	GOBP_RESPONSE_TO_TRANSFORMING_GROWTH_FACTOR_BETA	Details ...	28	-0.739329	-1.56052	0.0043384	0.296877	0.809	70	tags=29%, list=9%, signal=30%
GOBP_PROTEOGLYCAN_METABOLIC_PROCESS	GOBP_PROTEOGLYCAN_METABOLIC_PROCESS	Details ...	15	-0.837903	-1.56016	0.00198413	0.248944	0.811	94	tags=53%, list=13%, signal=60%
GOBP_NEGATIVE_REGULATION_OF_GROWTH	GOBP_NEGATIVE_REGULATION_OF_GROWTH	Details ...	30	-0.721482	-1.55488	0.00717703	0.234809	0.838	93	tags=30%, list=12%, signal=33%
GOBP_TAXIS	GOBP_TAXIS	Details ...	52	-0.64484	-1.55055	0.00560224	0.217954	0.858	116	tags=23%, list=16%, signal=25%
GOBP_EPIDERMIS_DEVELOPMENT	GOBP_EPIDERMIS_DEVELOPMENT	Details ...	16	-0.809143	-1.54828	0.0159681	0.202011	0.872	75	tags=31%, list=10%, signal=34%
GOBP_REGULATION_OF_TRANSMEMBRANE_RECEPTOR_PROTEIN_SERINE_THREONINE_KINASE_SIGNALING_PATHWAY	GOBP_REGULATION_OF_TRANSMEMBRANE_RECEPTOR_PROTEIN_SERINE_THREONINE_KINASE_SIGNALING_PATHWAY	Details ...	29	-0.711991	-1.54295	0.00691244	0.199029	0.902	78	tags=24%, list=10%, signal=26%
GOBP_SENSORY_PERCEPTION	GOBP_SENSORY_PERCEPTION	Details ...	24	-0.745916	-1.54212	0.00833333	0.18322	0.906	90	tags=29%, list=12%, signal=32%
GOBP_TRANSMEMBRANE_RECEPTOR_PROTEIN_TYROSINE_KINASE_SIGNALING_PATHWAY	GOBP_TRANSMEMBRANE_RECEPTOR_PROTEIN_TYROSINE_KINASE_SIGNALING_PATHWAY	Details ...	67	-0.594932	-1.48445	0.014881	0.372736	0.996	106	tags=22%, list=14%, signal=24%
GOBP_EMBRYONIC_ORGAN_DEVELOPMENT	GOBP_EMBRYONIC_ORGAN_DEVELOPMENT	Details ...	22	-0.72609	-1.48259	0.0231481	0.351672	0.996	90	tags=27%, list=12%, signal=30%
GOBP_TRANSMEMBRANE_RECEPTOR_PROTEIN_SERINE_THREONINE_KINASE_SIGNALING_PATHWAY	GOBP_TRANSMEMBRANE_RECEPTOR_PROTEIN_SERINE_THREONINE_KINASE_SIGNALING_PATHWAY	Details ...	44	-0.6317	-1.48065	0.0216802	0.334317	0.997	78	tags=20%, list=10%, signal=21%
GOBP_SKIN_DEVELOPMENT	GOBP_SKIN_DEVELOPMENT	Details ...	16	-0.80167	-1.47357	0.0182186	0.338392	0.997	75	tags=38%, list=10%, signal=41%
GOBP_SKELETAL_SYSTEM_DEVELOPMENT	GOBP_SKELETAL_SYSTEM_DEVELOPMENT	Details ...	49	-0.621615	-1.46551	0.0266667	0.347833	0.999	140	tags=29%, list=19%, signal=33%
GOBP_GLYCOPROTEIN_BIOSYNTHETIC_PROCESS	GOBP_GLYCOPROTEIN_BIOSYNTHETIC_PROCESS	Details ...	25	-0.684765	-1.45414	0.0409091	0.373344	1	206	tags=60%, list=28%, signal=80%
GOBP_MESENCHYMAL_CELL_DIFFERENTIATION	GOBP_MESENCHYMAL_CELL_DIFFERENTIATION	Details ...	30	-0.683747	-1.45144	0.029703	0.363368	1	179	tags=43%, list=24%, signal=55%
GOBP_TRANSFORMING_GROWTH_FACTOR_BETA_RECEPTOR_SIGNALING_PATHWAY	GOBP_TRANSFORMING_GROWTH_FACTOR_BETA_RECEPTOR_SIGNALING_PATHWAY	Details ...	23	-0.706342	-1.44594	0.0393873	0.365944	1	70	tags=26%, list=9%, signal=28%
GOBP_ANTIGEN_PROCESSING_AND_PRESENTATION	GOBP_ANTIGEN_PROCESSING_AND_PRESENTATION	Details ...	15	-0.767498	-1.44043	0.0380762	0.370428	1	80	tags=20%, list=11%, signal=22%
GOBP_REGULATION_OF_EPITHELIAL_CELL_PROLIFERATION	GOBP_REGULATION_OF_EPITHELIAL_CELL_PROLIFERATION		34	-0.654575	-1.4365	0.0452261	0.368024	1	209	tags=38%, list=28%, signal=51%
GOBP_NEGATIVE_REGULATION_OF_CELL_GROWTH	GOBP_NEGATIVE_REGULATION_OF_CELL_GROWTH		25	-0.697322	-1.43086	0.02	0.37291	1	93	tags=28%, list=12%, signal=31%
GOBP_CELL_CHEMOTAXIS	GOBP_CELL_CHEMOTAXIS		29	-0.662719	-1.42297	0.0589623	0.387453	1	28	tags=14%, list=4%, signal=14%
GOBP_LEUKOCYTE_CHEMOTAXIS	GOBP_LEUKOCYTE_CHEMOTAXIS		24	-0.693015	-1.42248	0.0541176	0.373285	1	28	tags=17%, list=4%, signal=17%
GOBP_REGULATION_OF_DEVELOPMENTAL_GROWTH	GOBP_REGULATION_OF_DEVELOPMENTAL_GROWTH		43	-0.613102	-1.41854	0.0414508	0.373344	1	106	tags=23%, list=14%, signal=26%
GOBP_SENSORY_ORGAN_DEVELOPMENT	GOBP_SENSORY_ORGAN_DEVELOPMENT		23	-0.694717	-1.41477	0.0512821	0.373018	1	90	tags=26%, list=12%, signal=29%
GOBP_COLLAGEN_METABOLIC_PROCESS	GOBP_COLLAGEN_METABOLIC_PROCESS		17	-0.746957	-1.40462	0.0513347	0.396395	1	70	tags=35%, list=9%, signal=38%
GOBP_EPITHELIAL_CELL_PROLIFERATION	GOBP_EPITHELIAL_CELL_PROLIFERATION		40	-0.620091	-1.40168	0.0521092	0.393298	1	214	tags=40%, list=29%, signal=53%
GOBP_CANONICAL_WNT_SIGNALING_PATHWAY	GOBP_CANONICAL_WNT_SIGNALING_PATHWAY		15	-0.76006	-1.39787	0.0431373	0.393876	1	81	tags=27%, list=11%, signal=29%
GOBP_MYELOID_LEUKOCYTE_MIGRATION	GOBP_MYELOID_LEUKOCYTE_MIGRATION		26	-0.66709	-1.39265	0.0637813	0.400637	1	28	tags=15%, list=4%, signal=15%
GOBP_POSITIVE_REGULATION_OF_HYDROLASE_ACTIVITY	GOBP_POSITIVE_REGULATION_OF_HYDROLASE_ACTIVITY		30	-0.649106	-1.37222	0.0545024	0.463759	1	102	tags=27%, list=14%, signal=30%
GOBP_SULFUR_COMPOUND_METABOLIC_PROCESS	GOBP_SULFUR_COMPOUND_METABOLIC_PROCESS		16	-0.715408	-1.36623	0.0516529	0.472901	1	94	tags=31%, list=13%, signal=35%
GOBP_DEVELOPMENTAL_GROWTH	GOBP_DEVELOPMENTAL_GROWTH		67	-0.543482	-1.3633	0.0593472	0.469926	1	139	tags=25%, list=19%, signal=28%
GOBP_REGULATION_OF_WNT_SIGNALING_PATHWAY	GOBP_REGULATION_OF_WNT_SIGNALING_PATHWAY		16	-0.715191	-1.35211	0.0785124	0.500596	1	81	tags=25%, list=11%, signal=27%
GOBP_HEART_DEVELOPMENT	GOBP_HEART_DEVELOPMENT		37	-0.587422	-1.34077	0.0888889	0.533784	1	26	tags=11%, list=3%, signal=11%
GOBP_SEX_DIFFERENTIATION	GOBP_SEX_DIFFERENTIATION		17	-0.705084	-1.33614	0.0879346	0.538608	1	90	tags=24%, list=12%, signal=26%
GOBP_LOCOMOTORY_BEHAVIOR	GOBP_LOCOMOTORY_BEHAVIOR		25	-0.649573	-1.33514	0.104803	0.527803	1	122	tags=28%, list=16%, signal=32%
GOBP_POSITIVE_REGULATION_OF_EPITHELIAL_CELL_PROLIFERATION	GOBP_POSITIVE_REGULATION_OF_EPITHELIAL_CELL_PROLIFERATION		22	-0.65103	-1.33351	0.110629	0.520505	1	209	tags=41%, list=28%, signal=55%
GOBP_HOMOPHILIC_CELL_ADHESION_VIA_PLASMA_MEMBRANE_ADHESION_MOLECULES	GOBP_HOMOPHILIC_CELL_ADHESION_VIA_PLASMA_MEMBRANE_ADHESION_MOLECULES		39	-0.58501	-1.32938	0.0833333	0.523738	1	259	tags=54%, list=35%, signal=78%
GOBP_CELL_CELL_SIGNALING_BY_WNT	GOBP_CELL_CELL_SIGNALING_BY_WNT		21	-0.661921	-1.32269	0.0707965	0.535477	1	113	tags=24%, list=15%, signal=27%
GOBP_GLYCOSYLATION	GOBP_GLYCOSYLATION		16	-0.697963	-1.32231	0.108007	0.523771	1	126	tags=44%, list=17%, signal=51%
GOBP_BONE_DEVELOPMENT	GOBP_BONE_DEVELOPMENT		19	-0.672505	-1.32104	0.102041	0.515861	1	140	tags=32%, list=19%, signal=38%
GOBP_LOCOMOTION	GOBP_LOCOMOTION		129	-0.47484	-1.31926	0.0219298	0.510676	1	139	tags=22%, list=19%, signal=22%
GOBP_NEGATIVE_REGULATION_OF_DEVELOPMENTAL_GROWTH	GOBP_NEGATIVE_REGULATION_OF_DEVELOPMENTAL_GROWTH		22	-0.664938	-1.31815	0.112527	0.502908	1	93	tags=27%, list=12%, signal=30%
GOBP_GROWTH	GOBP_GROWTH		89	-0.504678	-1.31807	0.0640569	0.492024	1	107	tags=20%, list=14%, signal=21%
GOBP_OSSIFICATION	GOBP_OSSIFICATION		38	-0.574599	-1.31121	0.104623	0.504505	1	75	tags=18%, list=10%, signal=19%
GOBP_ENDOTHELIAL_CELL_PROLIFERATION	GOBP_ENDOTHELIAL_CELL_PROLIFERATION		19	-0.67024	-1.31007	0.121756	0.498156	1	135	tags=26%, list=18%, signal=31%
GOBP_REGULATION_OF_GROWTH	GOBP_REGULATION_OF_GROWTH		69	-0.520895	-1.30684	0.0617284	0.498894	1	106	tags=22%, list=14%, signal=23%
GOBP_HORMONE_METABOLIC_PROCESS	GOBP_HORMONE_METABOLIC_PROCESS		20	-0.662868	-1.30358	0.111588	0.499742	1	118	tags=25%, list=16%, signal=29%
GOBP_REGULATION_OF_CELL_GROWTH	GOBP_REGULATION_OF_CELL_GROWTH		52	-0.550505	-1.29875	0.0890805	0.507508	1	93	tags=21%, list=12%, signal=22%
GOBP_STEM_CELL_DIFFERENTIATION	GOBP_STEM_CELL_DIFFERENTIATION		18	-0.66459	-1.27992	0.142268	0.562789	1	179	tags=50%, list=24%, signal=64%
GOBP_LEUKOCYTE_MIGRATION	GOBP_LEUKOCYTE_MIGRATION		40	-0.570227	-1.27771	0.116049	0.559961	1	28	tags=10%, list=4%, signal=10%
GOBP_PEPTIDYL_AMINO_ACID_MODIFICATION	GOBP_PEPTIDYL_AMINO_ACID_MODIFICATION		57	-0.511861	-1.27562	0.0933333	0.556728	1	62	tags=11%, list=8%, signal=11%
GOBP_REGULATION_OF_SYNAPSE_ASSEMBLY	GOBP_REGULATION_OF_SYNAPSE_ASSEMBLY		22	-0.63539	-1.27294	0.136364	0.556136	1	100	tags=18%, list=13%, signal=20%
GOBP_PROTEIN_FOLDING	GOBP_PROTEIN_FOLDING		23	-0.617208	-1.27167	0.1606	0.550187	1	63	tags=17%, list=8%, signal=18%
GOBP_SYNAPSE_ASSEMBLY	GOBP_SYNAPSE_ASSEMBLY		34	-0.563486	-1.27132	0.138539	0.541683	1	201	tags=38%, list=27%, signal=50%
GOBP_HEART_MORPHOGENESIS	GOBP_HEART_MORPHOGENESIS		22	-0.623778	-1.2682	0.145228	0.542444	1	26	tags=14%, list=3%, signal=14%
GOBP_CARTILAGE_DEVELOPMENT	GOBP_CARTILAGE_DEVELOPMENT		20	-0.642776	-1.26806	0.140044	0.533426	1	132	tags=35%, list=18%, signal=41%
GOBP_SENSORY_SYSTEM_DEVELOPMENT	GOBP_SENSORY_SYSTEM_DEVELOPMENT		18	-0.651925	-1.26345	0.165984	0.539918	1	45	tags=17%, list=6%, signal=17%
GOBP_CONNECTIVE_TISSUE_DEVELOPMENT	GOBP_CONNECTIVE_TISSUE_DEVELOPMENT		24	-0.615456	-1.26276	0.165577	0.533016	1	132	tags=33%, list=18%, signal=39%
GOBP_ANIMAL_ORGAN_MORPHOGENESIS	GOBP_ANIMAL_ORGAN_MORPHOGENESIS		78	-0.485258	-1.26025	0.0882353	0.532624	1	179	tags=32%, list=24%, signal=38%
GOBP_CELL_GROWTH	GOBP_CELL_GROWTH		59	-0.507889	-1.25363	0.132948	0.545025	1	93	tags=19%, list=12%, signal=20%
GOBP_POSITIVE_REGULATION_OF_PROTEOLYSIS	GOBP_POSITIVE_REGULATION_OF_PROTEOLYSIS		29	-0.600268	-1.25009	0.164384	0.547907	1	119	tags=21%, list=16%, signal=24%
GOBP_NEGATIVE_REGULATION_OF_CELLULAR_RESPONSE_TO_GROWTH_FACTOR_STIMULUS	GOBP_NEGATIVE_REGULATION_OF_CELLULAR_RESPONSE_TO_GROWTH_FACTOR_STIMULUS		15	-0.676717	-1.24568	0.147705	0.553962	1	96	tags=33%, list=13%, signal=37%
GOBP_POSITIVE_REGULATION_OF_GROWTH	GOBP_POSITIVE_REGULATION_OF_GROWTH		22	-0.611827	-1.23902	0.17773	0.567266	1	128	tags=27%, list=17%, signal=32%
GOBP_POSITIVE_REGULATION_OF_DEVELOPMENTAL_GROWTH	GOBP_POSITIVE_REGULATION_OF_DEVELOPMENTAL_GROWTH		17	-0.637949	-1.23161	0.197938	0.582977	1	128	tags=29%, list=17%, signal=35%
GOBP_REGULATION_OF_EXTRACELLULAR_MATRIX_ORGANIZATION	GOBP_REGULATION_OF_EXTRACELLULAR_MATRIX_ORGANIZATION		15	-0.64714	-1.22455	0.194059	0.597567	1	189	tags=33%, list=25%, signal=44%
GOBP_PATTERN_SPECIFICATION_PROCESS	GOBP_PATTERN_SPECIFICATION_PROCESS		21	-0.613736	-1.22172	0.196242	0.598039	1	135	tags=24%, list=18%, signal=28%
GOBP_POSITIVE_REGULATION_OF_LOCOMOTION	GOBP_POSITIVE_REGULATION_OF_LOCOMOTION		71	-0.479386	-1.21445	0.149533	0.613158	1	111	tags=20%, list=15%, signal=21%
GOBP_REGULATION_OF_CHEMOTAXIS	GOBP_REGULATION_OF_CHEMOTAXIS		32	-0.550537	-1.21078	0.1875	0.616873	1	106	tags=19%, list=14%, signal=21%
GOBP_EPITHELIAL_CELL_DIFFERENTIATION	GOBP_EPITHELIAL_CELL_DIFFERENTIATION		39	-0.532249	-1.20145	0.20936	0.639283	1	66	tags=15%, list=9%, signal=16%
GOBP_EXTERNAL_ENCAPSULATING_STRUCTURE_ORGANIZATION	GOBP_EXTERNAL_ENCAPSULATING_STRUCTURE_ORGANIZATION		57	-0.487344	-1.20136	0.161473	0.630666	1	76	tags=21%, list=10%, signal=22%
GOBP_POSITIVE_REGULATION_OF_PHOSPHORYLATION	GOBP_POSITIVE_REGULATION_OF_PHOSPHORYLATION		55	-0.49506	-1.19061	0.188034	0.656614	1	106	tags=13%, list=14%, signal=14%
GOBP_POSITIVE_REGULATION_OF_CHEMOTAXIS	GOBP_POSITIVE_REGULATION_OF_CHEMOTAXIS		19	-0.610042	-1.18749	0.215812	0.658806	1	106	tags=21%, list=14%, signal=24%
GOBP_POSITIVE_REGULATION_OF_SYNAPSE_ASSEMBLY	GOBP_POSITIVE_REGULATION_OF_SYNAPSE_ASSEMBLY		15	-0.625658	-1.18749	0.251509	0.650022	1	6	tags=7%, list=1%, signal=7%
GOBP_ANATOMICAL_STRUCTURE_MATURATION	GOBP_ANATOMICAL_STRUCTURE_MATURATION		22	-0.585647	-1.18345	0.239316	0.654321	1	139	tags=27%, list=19%, signal=33%
GOBP_CARBOHYDRATE_DERIVATIVE_CATABOLIC_PROCESS	GOBP_CARBOHYDRATE_DERIVATIVE_CATABOLIC_PROCESS		25	-0.588166	-1.18314	0.222462	0.646789	1	182	tags=36%, list=24%, signal=46%
GOBP_POSITIVE_REGULATION_OF_CELL_JUNCTION_ASSEMBLY	GOBP_POSITIVE_REGULATION_OF_CELL_JUNCTION_ASSEMBLY		22	-0.580425	-1.18111	0.253669	0.644382	1	6	tags=5%, list=1%, signal=4%
GOBP_REPRODUCTIVE_SYSTEM_DEVELOPMENT	GOBP_REPRODUCTIVE_SYSTEM_DEVELOPMENT		20	-0.591962	-1.17868	0.25	0.644136	1	90	tags=20%, list=12%, signal=22%
GOBP_TUBE_DEVELOPMENT	GOBP_TUBE_DEVELOPMENT		98	-0.447687	-1.17065	0.146429	0.661098	1	139	tags=23%, list=19%, signal=25%
GOBP_REGULATION_OF_CELL_JUNCTION_ASSEMBLY	GOBP_REGULATION_OF_CELL_JUNCTION_ASSEMBLY		32	-0.538946	-1.16837	0.238663	0.660324	1	100	tags=13%, list=13%, signal=14%
GOBP_NEGATIVE_REGULATION_OF_TRANSMEMBRANE_RECEPTOR_PROTEIN_SERINE_THREONINE_KINASE_SIGNALING_PATHWAY	GOBP_NEGATIVE_REGULATION_OF_TRANSMEMBRANE_RECEPTOR_PROTEIN_SERINE_THREONINE_KINASE_SIGNALING_PATHWAY		15	-0.613635	-1.16617	0.279167	0.659251	1	66	tags=20%, list=9%, signal=21%
GOBP_POSITIVE_REGULATION_OF_PROTEIN_MODIFICATION_PROCESS	GOBP_POSITIVE_REGULATION_OF_PROTEIN_MODIFICATION_PROCESS		52	-0.482703	-1.16479	0.203209	0.655418	1	106	tags=13%, list=14%, signal=15%
GOBP_AMIDE_METABOLIC_PROCESS	GOBP_AMIDE_METABOLIC_PROCESS		54	-0.489162	-1.16251	0.230089	0.654608	1	75	tags=22%, list=10%, signal=23%
GOBP_POSITIVE_REGULATION_OF_LEUKOCYTE_MIGRATION	GOBP_POSITIVE_REGULATION_OF_LEUKOCYTE_MIGRATION		17	-0.596662	-1.14937	0.297741	0.68633	1	28	tags=12%, list=4%, signal=12%
GOBP_PROTEOLYSIS	GOBP_PROTEOLYSIS		130	-0.398344	-1.13928	0.142857	0.710535	1	105	tags=20%, list=14%, signal=19%
GOBP_POSITIVE_REGULATION_OF_TRANSCRIPTION_BY_RNA_POLYMERASE_II	GOBP_POSITIVE_REGULATION_OF_TRANSCRIPTION_BY_RNA_POLYMERASE_II		16	-0.598068	-1.13841	0.307544	0.704899	1	179	tags=38%, list=24%, signal=48%
GOBP_REGULATION_OF_LOCOMOTION	GOBP_REGULATION_OF_LOCOMOTION		118	-0.40844	-1.12026	0.223529	0.752882	1	145	tags=21%, list=19%, signal=22%
GOBP_POSITIVE_REGULATION_OF_PHOSPHORUS_METABOLIC_PROCESS	GOBP_POSITIVE_REGULATION_OF_PHOSPHORUS_METABOLIC_PROCESS		61	-0.453676	-1.11856	0.267062	0.749955	1	106	tags=11%, list=14%, signal=12%
GOBP_MUCOPOLYSACCHARIDE_METABOLIC_PROCESS	GOBP_MUCOPOLYSACCHARIDE_METABOLIC_PROCESS		19	-0.565745	-1.11712	0.324895	0.745976	1	94	tags=32%, list=13%, signal=35%
GOBP_CELL_JUNCTION_ASSEMBLY	GOBP_CELL_JUNCTION_ASSEMBLY		59	-0.456328	-1.11456	0.247956	0.745969	1	242	tags=42%, list=32%, signal=58%
GOBP_AMEBOIDAL_TYPE_CELL_MIGRATION	GOBP_AMEBOIDAL_TYPE_CELL_MIGRATION		52	-0.463466	-1.1086	0.254098	0.7569	1	138	tags=27%, list=18%, signal=31%
GOBP_AMINOGLYCAN_METABOLIC_PROCESS	GOBP_AMINOGLYCAN_METABOLIC_PROCESS		24	-0.539314	-1.10432	0.325942	0.762254	1	94	tags=25%, list=13%, signal=28%
GOBP_CELL_MATURATION	GOBP_CELL_MATURATION		15	-0.589799	-1.1022	0.351297	0.760654	1	119	tags=27%, list=16%, signal=31%
GOBP_PEPTIDE_METABOLIC_PROCESS	GOBP_PEPTIDE_METABOLIC_PROCESS		43	-0.466633	-1.09533	0.307692	0.774076	1	75	tags=16%, list=10%, signal=17%
GOBP_PROTEIN_STABILIZATION	GOBP_PROTEIN_STABILIZATION		19	-0.55382	-1.09435	0.374207	0.769163	1	2	tags=5%, list=0%, signal=5%
GOBP_PROTEIN_MATURATION	GOBP_PROTEIN_MATURATION		73	-0.431048	-1.09324	0.287582	0.764811	1	63	tags=15%, list=8%, signal=15%
GOBP_VASCULATURE_DEVELOPMENT	GOBP_VASCULATURE_DEVELOPMENT		79	-0.419324	-1.08964	0.257525	0.76787	1	139	tags=23%, list=19%, signal=25%
GOBP_EPITHELIAL_TO_MESENCHYMAL_TRANSITION	GOBP_EPITHELIAL_TO_MESENCHYMAL_TRANSITION		16	-0.580902	-1.08935	0.40625	0.760829	1	179	tags=38%, list=24%, signal=48%
GOBP_MESENCHYME_DEVELOPMENT	GOBP_MESENCHYME_DEVELOPMENT		33	-0.495271	-1.08702	0.347087	0.760442	1	179	tags=39%, list=24%, signal=50%
GOBP_VIRAL_LIFE_CYCLE	GOBP_VIRAL_LIFE_CYCLE		28	-0.5123	-1.08565	0.369515	0.756864	1	55	tags=7%, list=7%, signal=7%
GOBP_ENSHEATHMENT_OF_NEURONS	GOBP_ENSHEATHMENT_OF_NEURONS		20	-0.539712	-1.08393	0.371769	0.754027	1	139	tags=35%, list=19%, signal=42%
GOBP_CIRCULATORY_SYSTEM_DEVELOPMENT	GOBP_CIRCULATORY_SYSTEM_DEVELOPMENT		95	-0.410252	-1.08239	0.289562	0.751041	1	139	tags=20%, list=19%, signal=21%
GOBP_ADULT_BEHAVIOR	GOBP_ADULT_BEHAVIOR		19	-0.560786	-1.07997	0.386517	0.751087	1	29	tags=11%, list=4%, signal=11%
GOBP_BEHAVIOR	GOBP_BEHAVIOR		56	-0.439391	-1.07829	0.324022	0.748704	1	146	tags=23%, list=20%, signal=27%
GOBP_ANATOMICAL_STRUCTURE_FORMATION_INVOLVED_IN_MORPHOGENESIS	GOBP_ANATOMICAL_STRUCTURE_FORMATION_INVOLVED_IN_MORPHOGENESIS		96	-0.394043	-1.06204	0.298561	0.787624	1	141	tags=23%, list=19%, signal=25%
GOBP_REGULATION_OF_HYDROLASE_ACTIVITY	GOBP_REGULATION_OF_HYDROLASE_ACTIVITY		61	-0.429918	-1.06086	0.347578	0.783664	1	191	tags=34%, list=26%, signal=42%
GOBP_BLOOD_VESSEL_MORPHOGENESIS	GOBP_BLOOD_VESSEL_MORPHOGENESIS		71	-0.417202	-1.05935	0.342679	0.780818	1	139	tags=23%, list=19%, signal=25%
GOBP_MONONUCLEAR_CELL_MIGRATION	GOBP_MONONUCLEAR_CELL_MIGRATION		18	-0.544545	-1.0575	0.399577	0.778711	1	28	tags=11%, list=4%, signal=11%
GOBP_CARBOHYDRATE_DERIVATIVE_BIOSYNTHETIC_PROCESS	GOBP_CARBOHYDRATE_DERIVATIVE_BIOSYNTHETIC_PROCESS		36	-0.482947	-1.05389	0.395062	0.781557	1	133	tags=33%, list=18%, signal=39%
GOBP_POSITIVE_REGULATION_OF_RESPONSE_TO_EXTERNAL_STIMULUS	GOBP_POSITIVE_REGULATION_OF_RESPONSE_TO_EXTERNAL_STIMULUS		47	-0.447469	-1.05379	0.360111	0.774795	1	42	tags=9%, list=6%, signal=8%
GOBP_REGULATION_OF_VASCULATURE_DEVELOPMENT	GOBP_REGULATION_OF_VASCULATURE_DEVELOPMENT		27	-0.501699	-1.04286	0.412698	0.798733	1	132	tags=19%, list=18%, signal=22%
GOBP_CELL_CELL_ADHESION_VIA_PLASMA_MEMBRANE_ADHESION_MOLECULES	GOBP_CELL_CELL_ADHESION_VIA_PLASMA_MEMBRANE_ADHESION_MOLECULES		57	-0.427717	-1.04225	0.375	0.7934	1	259	tags=44%, list=35%, signal=62%
GOBP_RESPONSE_TO_OXYGEN_LEVELS	GOBP_RESPONSE_TO_OXYGEN_LEVELS		28	-0.491177	-1.04188	0.424594	0.787425	1	84	tags=14%, list=11%, signal=15%
GOBP_LEARNING	GOBP_LEARNING		17	-0.541758	-1.04153	0.419238	0.78143	1	119	tags=24%, list=16%, signal=27%
GOBP_CELL_MOTILITY	GOBP_CELL_MOTILITY		169	-0.361723	-1.0383	0.348101	0.783956	1	146	tags=21%, list=20%, signal=20%
GOBP_RESPONSE_TO_AXON_INJURY	GOBP_RESPONSE_TO_AXON_INJURY		26	-0.48925	-1.0326	0.423767	0.793123	1	83	tags=19%, list=11%, signal=21%
GOBP_MUSCLE_CELL_PROLIFERATION	GOBP_MUSCLE_CELL_PROLIFERATION		22	-0.519103	-1.02746	0.445833	0.799841	1	112	tags=18%, list=15%, signal=21%
GOBP_AXON_GUIDANCE	GOBP_AXON_GUIDANCE		50	-0.428645	-1.02221	0.41129	0.807502	1	139	tags=18%, list=19%, signal=21%
GOBP_SMOOTH_MUSCLE_CELL_PROLIFERATION	GOBP_SMOOTH_MUSCLE_CELL_PROLIFERATION		19	-0.529784	-1.02089	0.490605	0.80449	1	112	tags=21%, list=15%, signal=24%
GOBP_EMBRYONIC_MORPHOGENESIS	GOBP_EMBRYONIC_MORPHOGENESIS		33	-0.465571	-1.01221	0.445701	0.821635	1	86	tags=18%, list=12%, signal=20%
GOBP_TUBE_MORPHOGENESIS	GOBP_TUBE_MORPHOGENESIS		87	-0.384395	-1.01022	0.398625	0.820519	1	139	tags=22%, list=19%, signal=24%
GOBP_RENAL_SYSTEM_DEVELOPMENT	GOBP_RENAL_SYSTEM_DEVELOPMENT		21	-0.51157	-1.00345	0.481855	0.832746	1	76	tags=14%, list=10%, signal=15%
GOBP_NERVOUS_SYSTEM_PROCESS	GOBP_NERVOUS_SYSTEM_PROCESS		63	-0.401113	-0.995564	0.444444	0.847484	1	90	tags=17%, list=12%, signal=18%
GOBP_REGULATION_OF_AXONOGENESIS	GOBP_REGULATION_OF_AXONOGENESIS		33	-0.45338	-0.993374	0.470149	0.846682	1	128	tags=24%, list=17%, signal=28%
GOBP_VIRAL_PROCESS	GOBP_VIRAL_PROCESS		32	-0.452927	-0.989954	0.470588	0.849373	1	55	tags=6%, list=7%, signal=6%
GOBP_REGULATION_OF_PROTEIN_STABILITY	GOBP_REGULATION_OF_PROTEIN_STABILITY		25	-0.473288	-0.989461	0.496718	0.843926	1	2	tags=4%, list=0%, signal=4%
GOBP_NEGATIVE_REGULATION_OF_AXONOGENESIS	GOBP_NEGATIVE_REGULATION_OF_AXONOGENESIS		19	-0.492089	-0.987846	0.49076	0.841501	1	93	tags=26%, list=12%, signal=29%
GOBP_REGULATION_OF_EXTENT_OF_CELL_GROWTH	GOBP_REGULATION_OF_EXTENT_OF_CELL_GROWTH		27	-0.469716	-0.985644	0.491228	0.840704	1	93	tags=22%, list=12%, signal=24%
GOBP_POSITIVE_REGULATION_OF_PROTEIN_METABOLIC_PROCESS	GOBP_POSITIVE_REGULATION_OF_PROTEIN_METABOLIC_PROCESS		86	-0.370337	-0.982336	0.506211	0.843007	1	106	tags=15%, list=14%, signal=16%
GOBP_REGULATION_OF_BMP_SIGNALING_PATHWAY	GOBP_REGULATION_OF_BMP_SIGNALING_PATHWAY		15	-0.529714	-0.977909	0.544492	0.848289	1	78	tags=13%, list=10%, signal=15%
GOBP_EPITHELIUM_DEVELOPMENT	GOBP_EPITHELIUM_DEVELOPMENT		77	-0.377617	-0.977358	0.501597	0.843283	1	78	tags=18%, list=10%, signal=18%
GOBP_REGULATION_OF_PEPTIDYL_TYROSINE_PHOSPHORYLATION	GOBP_REGULATION_OF_PEPTIDYL_TYROSINE_PHOSPHORYLATION		28	-0.464253	-0.974021	0.542725	0.845239	1	90	tags=14%, list=12%, signal=16%
GOBP_REGULATION_OF_EPITHELIAL_CELL_MIGRATION	GOBP_REGULATION_OF_EPITHELIAL_CELL_MIGRATION		26	-0.463365	-0.968604	0.5	0.852832	1	102	tags=27%, list=14%, signal=30%
GOBP_DENDRITE_DEVELOPMENT	GOBP_DENDRITE_DEVELOPMENT		20	-0.487612	-0.967698	0.531381	0.84901	1	249	tags=45%, list=33%, signal=66%
GOBP_POSITIVE_REGULATION_OF_DEFENSE_RESPONSE	GOBP_POSITIVE_REGULATION_OF_DEFENSE_RESPONSE		23	-0.469274	-0.959925	0.554023	0.862889	1	42	tags=13%, list=6%, signal=13%
GOBP_EMBRYO_DEVELOPMENT	GOBP_EMBRYO_DEVELOPMENT		61	-0.386832	-0.959389	0.5	0.85799	1	102	tags=20%, list=14%, signal=21%
GOBP_REGULATION_OF_PEPTIDASE_ACTIVITY	GOBP_REGULATION_OF_PEPTIDASE_ACTIVITY		34	-0.428263	-0.957328	0.533505	0.857261	1	87	tags=21%, list=12%, signal=22%
GOBP_MORPHOGENESIS_OF_A_BRANCHING_STRUCTURE	GOBP_MORPHOGENESIS_OF_A_BRANCHING_STRUCTURE		16	-0.496839	-0.954025	0.56979	0.85915	1	214	tags=44%, list=29%, signal=60%
GOBP_REGULATION_OF_HORMONE_LEVELS	GOBP_REGULATION_OF_HORMONE_LEVELS		36	-0.421315	-0.950349	0.526066	0.862391	1	118	tags=19%, list=16%, signal=22%
GOBP_PEPTIDYL_TYROSINE_MODIFICATION	GOBP_PEPTIDYL_TYROSINE_MODIFICATION		32	-0.439864	-0.94879	0.544794	0.860312	1	102	tags=16%, list=14%, signal=17%
GOBP_ENTRY_INTO_HOST	GOBP_ENTRY_INTO_HOST		24	-0.465134	-0.948401	0.533058	0.855271	1	139	tags=17%, list=19%, signal=20%
GOBP_POSITIVE_REGULATION_OF_PHOSPHATIDYLINOSITOL_3_KINASE_PROTEIN_KINASE_B_SIGNAL_TRANSDUCTION	GOBP_POSITIVE_REGULATION_OF_PHOSPHATIDYLINOSITOL_3_KINASE_PROTEIN_KINASE_B_SIGNAL_TRANSDUCTION		23	-0.468784	-0.941817	0.553611	0.86557	1	128	tags=22%, list=17%, signal=25%
GOBP_REGULATION_OF_ANATOMICAL_STRUCTURE_MORPHOGENESIS	GOBP_REGULATION_OF_ANATOMICAL_STRUCTURE_MORPHOGENESIS		84	-0.362912	-0.934654	0.584507	0.877697	1	139	tags=23%, list=19%, signal=25%
GOBP_RESPONSE_TO_NUTRIENT	GOBP_RESPONSE_TO_NUTRIENT		17	-0.478871	-0.93168	0.565574	0.87902	1	91	tags=18%, list=12%, signal=20%
GOBP_PHOSPHATIDYLINOSITOL_3_KINASE_PROTEIN_KINASE_B_SIGNAL_TRANSDUCTION	GOBP_PHOSPHATIDYLINOSITOL_3_KINASE_PROTEIN_KINASE_B_SIGNAL_TRANSDUCTION		27	-0.439881	-0.930747	0.580087	0.875343	1	139	tags=22%, list=19%, signal=26%
GOBP_POSITIVE_REGULATION_OF_NEURON_PROJECTION_DEVELOPMENT	GOBP_POSITIVE_REGULATION_OF_NEURON_PROJECTION_DEVELOPMENT		17	-0.48519	-0.929653	0.57173	0.872182	1	209	tags=35%, list=28%, signal=48%
GOBP_REGULATION_OF_MUSCLE_CELL_DIFFERENTIATION	GOBP_REGULATION_OF_MUSCLE_CELL_DIFFERENTIATION		15	-0.495893	-0.928269	0.585878	0.869727	1	342	tags=60%, list=46%, signal=108%
GOBP_REGULATION_OF_LEUKOCYTE_MIGRATION	GOBP_REGULATION_OF_LEUKOCYTE_MIGRATION		24	-0.449255	-0.922172	0.596916	0.878264	1	132	tags=21%, list=18%, signal=24%
GOBP_REGULATION_OF_CELL_SIZE	GOBP_REGULATION_OF_CELL_SIZE		28	-0.433993	-0.917457	0.595133	0.883833	1	93	tags=21%, list=12%, signal=24%
GOBP_TISSUE_REMODELING	GOBP_TISSUE_REMODELING		20	-0.460158	-0.90819	0.6	0.900055	1	75	tags=15%, list=10%, signal=16%
GOBP_AMIDE_BIOSYNTHETIC_PROCESS	GOBP_AMIDE_BIOSYNTHETIC_PROCESS		17	-0.469213	-0.894849	0.636	0.927212	1	75	tags=24%, list=10%, signal=26%
GOBP_NEGATIVE_REGULATION_OF_NERVOUS_SYSTEM_DEVELOPMENT	GOBP_NEGATIVE_REGULATION_OF_NERVOUS_SYSTEM_DEVELOPMENT		26	-0.417353	-0.889894	0.641921	0.933117	1	93	tags=19%, list=12%, signal=21%
GOBP_RESPONSE_TO_CARBOHYDRATE	GOBP_RESPONSE_TO_CARBOHYDRATE		16	-0.465419	-0.888401	0.650505	0.930345	1	109	tags=13%, list=15%, signal=14%
GOBP_GLAND_MORPHOGENESIS	GOBP_GLAND_MORPHOGENESIS		16	-0.463248	-0.885284	0.65121	0.931859	1	139	tags=31%, list=19%, signal=38%
GOBP_EPITHELIAL_CELL_DEVELOPMENT	GOBP_EPITHELIAL_CELL_DEVELOPMENT		20	-0.453434	-0.878617	0.628803	0.942078	1	42	tags=10%, list=6%, signal=10%
GOBP_ORGANONITROGEN_COMPOUND_BIOSYNTHETIC_PROCESS	GOBP_ORGANONITROGEN_COMPOUND_BIOSYNTHETIC_PROCESS		67	-0.353241	-0.876785	0.686047	0.940564	1	134	tags=30%, list=18%, signal=33%
GOBP_DEVELOPMENTAL_CELL_GROWTH	GOBP_DEVELOPMENTAL_CELL_GROWTH		36	-0.401028	-0.875222	0.676692	0.938409	1	135	tags=22%, list=18%, signal=26%
GOBP_REGULATION_OF_PROTEOLYSIS	GOBP_REGULATION_OF_PROTEOLYSIS		55	-0.358113	-0.874916	0.668657	0.933214	1	87	tags=16%, list=12%, signal=17%
GOBP_RESPONSE_TO_BMP	GOBP_RESPONSE_TO_BMP		21	-0.432355	-0.87312	0.639309	0.931688	1	78	tags=10%, list=10%, signal=10%
GOBP_DEVELOPMENTAL_GROWTH_INVOLVED_IN_MORPHOGENESIS	GOBP_DEVELOPMENTAL_GROWTH_INVOLVED_IN_MORPHOGENESIS		38	-0.386302	-0.8708	0.669856	0.931298	1	135	tags=24%, list=18%, signal=27%
GOBP_CELL_SUBSTRATE_ADHESION	GOBP_CELL_SUBSTRATE_ADHESION		56	-0.358089	-0.862321	0.708661	0.944954	1	145	tags=21%, list=19%, signal=25%
GOBP_MYELOID_LEUKOCYTE_DIFFERENTIATION	GOBP_MYELOID_LEUKOCYTE_DIFFERENTIATION		19	-0.431143	-0.861091	0.67234	0.941999	1	140	tags=26%, list=19%, signal=32%
GOBP_MUSCLE_ORGAN_DEVELOPMENT	GOBP_MUSCLE_ORGAN_DEVELOPMENT		23	-0.419007	-0.859057	0.701681	0.940989	1	39	tags=13%, list=5%, signal=13%
GOBP_POSITIVE_REGULATION_OF_EPITHELIAL_CELL_MIGRATION	GOBP_POSITIVE_REGULATION_OF_EPITHELIAL_CELL_MIGRATION		18	-0.438701	-0.856812	0.672655	0.940295	1	102	tags=28%, list=14%, signal=31%
GOBP_POSITIVE_REGULATION_OF_PROTEIN_KINASE_ACTIVITY	GOBP_POSITIVE_REGULATION_OF_PROTEIN_KINASE_ACTIVITY		24	-0.422345	-0.852222	0.697368	0.944748	1	106	tags=17%, list=14%, signal=19%
GOBP_REGULATION_OF_PROTEIN_MODIFICATION_PROCESS	GOBP_REGULATION_OF_PROTEIN_MODIFICATION_PROCESS		80	-0.329478	-0.852078	0.756849	0.939402	1	66	tags=9%, list=9%, signal=9%
GOBP_PROTEOLYSIS_INVOLVED_IN_PROTEIN_CATABOLIC_PROCESS	GOBP_PROTEOLYSIS_INVOLVED_IN_PROTEIN_CATABOLIC_PROCESS		27	-0.40433	-0.850654	0.696759	0.93692	1	28	tags=11%, list=4%, signal=11%
GOBP_POSITIVE_REGULATION_OF_DEVELOPMENTAL_PROCESS	GOBP_POSITIVE_REGULATION_OF_DEVELOPMENTAL_PROCESS		107	-0.310858	-0.847474	0.814815	0.938567	1	38	tags=6%, list=5%, signal=5%
GOBP_POSITIVE_REGULATION_OF_PROGRAMMED_CELL_DEATH	GOBP_POSITIVE_REGULATION_OF_PROGRAMMED_CELL_DEATH		35	-0.380553	-0.847267	0.707434	0.933547	1	80	tags=11%, list=11%, signal=12%
GOBP_DEFENSE_RESPONSE_TO_GRAM_POSITIVE_BACTERIUM	GOBP_DEFENSE_RESPONSE_TO_GRAM_POSITIVE_BACTERIUM		15	-0.458746	-0.847092	0.715726	0.928545	1	53	tags=20%, list=7%, signal=21%
GOBP_REGULATION_OF_ENDOTHELIAL_CELL_MIGRATION	GOBP_REGULATION_OF_ENDOTHELIAL_CELL_MIGRATION		20	-0.432173	-0.845816	0.718426	0.925994	1	135	tags=30%, list=18%, signal=36%
GOBP_SEXUAL_REPRODUCTION	GOBP_SEXUAL_REPRODUCTION		31	-0.391704	-0.845813	0.691244	0.920647	1	107	tags=29%, list=14%, signal=32%
GOBP_EPITHELIAL_TUBE_MORPHOGENESIS	GOBP_EPITHELIAL_TUBE_MORPHOGENESIS		24	-0.413784	-0.845059	0.688559	0.917006	1	214	tags=42%, list=29%, signal=57%
GOBP_POSITIVE_REGULATION_OF_CELL_PROJECTION_ORGANIZATION	GOBP_POSITIVE_REGULATION_OF_CELL_PROJECTION_ORGANIZATION		34	-0.380861	-0.843598	0.708229	0.914835	1	136	tags=24%, list=18%, signal=27%
GOBP_LIPID_METABOLIC_PROCESS	GOBP_LIPID_METABOLIC_PROCESS		66	-0.333908	-0.832125	0.836461	0.933304	1	90	tags=18%, list=12%, signal=19%
GOBP_MUSCLE_TISSUE_DEVELOPMENT	GOBP_MUSCLE_TISSUE_DEVELOPMENT		22	-0.405627	-0.830238	0.740741	0.931826	1	88	tags=18%, list=12%, signal=20%
GOBP_CELLULAR_LIPID_METABOLIC_PROCESS	GOBP_CELLULAR_LIPID_METABOLIC_PROCESS		44	-0.356964	-0.822789	0.759591	0.941761	1	38	tags=16%, list=5%, signal=16%
GOBP_BIOLOGICAL_PROCESS_INVOLVED_IN_SYMBIOTIC_INTERACTION	GOBP_BIOLOGICAL_PROCESS_INVOLVED_IN_SYMBIOTIC_INTERACTION		39	-0.35496	-0.81961	0.760192	0.942732	1	2	tags=3%, list=0%, signal=2%
GOBP_POSITIVE_REGULATION_OF_KINASE_ACTIVITY	GOBP_POSITIVE_REGULATION_OF_KINASE_ACTIVITY		32	-0.37352	-0.813953	0.777262	0.948373	1	106	tags=13%, list=14%, signal=14%
GOBP_POSITIVE_REGULATION_OF_TRANSFERASE_ACTIVITY	GOBP_POSITIVE_REGULATION_OF_TRANSFERASE_ACTIVITY		40	-0.351154	-0.812501	0.802564	0.945854	1	106	tags=13%, list=14%, signal=14%
GOBP_RESPIRATORY_SYSTEM_DEVELOPMENT	GOBP_RESPIRATORY_SYSTEM_DEVELOPMENT		15	-0.427118	-0.805604	0.744318	0.953408	1	263	tags=53%, list=35%, signal=81%
GOBP_BLOOD_VESSEL_ENDOTHELIAL_CELL_MIGRATION	GOBP_BLOOD_VESSEL_ENDOTHELIAL_CELL_MIGRATION		15	-0.431948	-0.805243	0.746641	0.948806	1	224	tags=27%, list=30%, signal=37%
GOBP_ENDOTHELIAL_CELL_MIGRATION	GOBP_ENDOTHELIAL_CELL_MIGRATION		28	-0.382238	-0.805236	0.754464	0.943668	1	102	tags=18%, list=14%, signal=20%
GOBP_HEAD_DEVELOPMENT	GOBP_HEAD_DEVELOPMENT		64	-0.327294	-0.804213	0.833803	0.940557	1	181	tags=28%, list=24%, signal=34%
GOBP_REPRODUCTION	GOBP_REPRODUCTION		64	-0.322808	-0.800561	0.84058	0.94256	1	116	tags=19%, list=16%, signal=20%
GOBP_FATTY_ACID_METABOLIC_PROCESS	GOBP_FATTY_ACID_METABOLIC_PROCESS		15	-0.416944	-0.796438	0.745174	0.944909	1	83	tags=20%, list=11%, signal=22%
GOBP_POSITIVE_REGULATION_OF_CELLULAR_COMPONENT_ORGANIZATION	GOBP_POSITIVE_REGULATION_OF_CELLULAR_COMPONENT_ORGANIZATION		94	-0.303965	-0.795592	0.919014	0.941287	1	139	tags=16%, list=19%, signal=17%
GOBP_CENTRAL_NERVOUS_SYSTEM_NEURON_DIFFERENTIATION	GOBP_CENTRAL_NERVOUS_SYSTEM_NEURON_DIFFERENTIATION		16	-0.421533	-0.787913	0.770588	0.949489	1	185	tags=31%, list=25%, signal=41%
GOBP_BIOLOGICAL_PROCESS_INVOLVED_IN_INTERACTION_WITH_HOST	GOBP_BIOLOGICAL_PROCESS_INVOLVED_IN_INTERACTION_WITH_HOST		26	-0.376801	-0.784878	0.790433	0.94964	1	139	tags=15%, list=19%, signal=18%
GOBP_PROTEIN_AUTOPHOSPHORYLATION	GOBP_PROTEIN_AUTOPHOSPHORYLATION		19	-0.394911	-0.782955	0.741483	0.947862	1	184	tags=32%, list=25%, signal=41%
GOBP_MUSCLE_STRUCTURE_DEVELOPMENT	GOBP_MUSCLE_STRUCTURE_DEVELOPMENT		45	-0.332147	-0.775874	0.861878	0.954485	1	107	tags=16%, list=14%, signal=17%
GOBP_POSITIVE_REGULATION_OF_CATALYTIC_ACTIVITY	GOBP_POSITIVE_REGULATION_OF_CATALYTIC_ACTIVITY		62	-0.313168	-0.770426	0.929825	0.958127	1	106	tags=15%, list=14%, signal=16%
GOBP_AXON_DEVELOPMENT	GOBP_AXON_DEVELOPMENT		92	-0.287161	-0.761692	0.972028	0.96653	1	181	tags=25%, list=24%, signal=29%
GOBP_POSITIVE_REGULATION_OF_CELL_SUBSTRATE_ADHESION	GOBP_POSITIVE_REGULATION_OF_CELL_SUBSTRATE_ADHESION		23	-0.374966	-0.759038	0.799127	0.965307	1	139	tags=26%, list=19%, signal=31%
GOBP_NEGATIVE_REGULATION_OF_CELL_POPULATION_PROLIFERATION	GOBP_NEGATIVE_REGULATION_OF_CELL_POPULATION_PROLIFERATION		94	-0.286228	-0.75885	0.967971	0.960664	1	112	tags=14%, list=15%, signal=14%
GOBP_REGULATION_OF_AXON_EXTENSION	GOBP_REGULATION_OF_AXON_EXTENSION		21	-0.384108	-0.7581	0.805845	0.956843	1	128	tags=24%, list=17%, signal=28%
GOBP_NEURON_DEVELOPMENT	GOBP_NEURON_DEVELOPMENT		130	-0.275365	-0.756729	0.995902	0.954	1	185	tags=26%, list=25%, signal=29%
GOBP_REGULATION_OF_PHOSPHORYLATION	GOBP_REGULATION_OF_PHOSPHORYLATION		78	-0.297937	-0.754172	0.94375	0.952663	1	106	tags=12%, list=14%, signal=12%
GOBP_CELL_MATRIX_ADHESION	GOBP_CELL_MATRIX_ADHESION		36	-0.335273	-0.750925	0.879518	0.952324	1	145	tags=25%, list=19%, signal=30%
GOBP_RESPONSE_TO_CYTOKINE	GOBP_RESPONSE_TO_CYTOKINE		55	-0.308504	-0.748726	0.931953	0.950655	1	47	tags=9%, list=6%, signal=9%
GOBP_RESPONSE_TO_ALCOHOL	GOBP_RESPONSE_TO_ALCOHOL		17	-0.384336	-0.742707	0.832669	0.954167	1	40	tags=12%, list=5%, signal=12%
GOBP_PEPTIDE_BIOSYNTHETIC_PROCESS	GOBP_PEPTIDE_BIOSYNTHETIC_PROCESS		15	-0.386474	-0.736061	0.835907	0.957826	1	75	tags=20%, list=10%, signal=22%
GOBP_TISSUE_MIGRATION	GOBP_TISSUE_MIGRATION		38	-0.325893	-0.733295	0.893506	0.956442	1	102	tags=21%, list=14%, signal=23%
GOBP_AXON_EXTENSION	GOBP_AXON_EXTENSION		25	-0.355652	-0.727737	0.884861	0.958753	1	135	tags=24%, list=18%, signal=28%
GOBP_POSITIVE_REGULATION_OF_RESPONSE_TO_BIOTIC_STIMULUS	GOBP_POSITIVE_REGULATION_OF_RESPONSE_TO_BIOTIC_STIMULUS		17	-0.375326	-0.720557	0.874	0.962352	1	42	tags=12%, list=6%, signal=12%
GOBP_NEURON_PROJECTION_EXTENSION	GOBP_NEURON_PROJECTION_EXTENSION		28	-0.337515	-0.718174	0.91866	0.960353	1	135	tags=21%, list=18%, signal=25%
GOBP_POSITIVE_REGULATION_OF_CELLULAR_COMPONENT_BIOGENESIS	GOBP_POSITIVE_REGULATION_OF_CELLULAR_COMPONENT_BIOGENESIS		41	-0.310553	-0.709346	0.934625	0.965115	1	108	tags=12%, list=14%, signal=13%
GOBP_OSTEOBLAST_DIFFERENTIATION	GOBP_OSTEOBLAST_DIFFERENTIATION		19	-0.364086	-0.703176	0.88961	0.966964	1	75	tags=11%, list=10%, signal=11%
GOBP_MYELOID_LEUKOCYTE_ACTIVATION	GOBP_MYELOID_LEUKOCYTE_ACTIVATION		18	-0.357319	-0.69754	0.868369	0.967588	1	137	tags=28%, list=18%, signal=33%
GOBP_NEGATIVE_REGULATION_OF_PROTEOLYSIS	GOBP_NEGATIVE_REGULATION_OF_PROTEOLYSIS		26	-0.331221	-0.68925	0.924276	0.970809	1	189	tags=38%, list=25%, signal=50%
GOBP_CELL_CELL_JUNCTION_ORGANIZATION	GOBP_CELL_CELL_JUNCTION_ORGANIZATION		23	-0.336127	-0.67878	0.932939	0.975067	1	56	tags=9%, list=7%, signal=9%
GOBP_COGNITION	GOBP_COGNITION		28	-0.322646	-0.672237	0.943311	0.975322	1	119	tags=18%, list=16%, signal=20%
GOBP_REGULATION_OF_CELL_SUBSTRATE_ADHESION	GOBP_REGULATION_OF_CELL_SUBSTRATE_ADHESION		33	-0.307785	-0.667387	0.948849	0.974303	1	139	tags=18%, list=19%, signal=21%
GOBP_SMALL_GTPASE_MEDIATED_SIGNAL_TRANSDUCTION	GOBP_SMALL_GTPASE_MEDIATED_SIGNAL_TRANSDUCTION		21	-0.333773	-0.663534	0.931106	0.972519	1	115	tags=24%, list=15%, signal=27%
GOBP_NEGATIVE_REGULATION_OF_PEPTIDASE_ACTIVITY	GOBP_NEGATIVE_REGULATION_OF_PEPTIDASE_ACTIVITY		20	-0.327605	-0.652888	0.944672	0.974873	1	189	tags=45%, list=25%, signal=59%
GOBP_CYTOKINE_PRODUCTION	GOBP_CYTOKINE_PRODUCTION		61	-0.257383	-0.631201	0.994012	0.982382	1	161	tags=20%, list=22%, signal=23%
GOBP_POSITIVE_REGULATION_OF_PEPTIDYL_TYROSINE_PHOSPHORYLATION	GOBP_POSITIVE_REGULATION_OF_PEPTIDYL_TYROSINE_PHOSPHORYLATION		23	-0.307816	-0.621719	0.967177	0.982166	1	90	tags=9%, list=12%, signal=10%
GOBP_NEGATIVE_REGULATION_OF_LOCOMOTION	GOBP_NEGATIVE_REGULATION_OF_LOCOMOTION		40	-0.25672	-0.588872	0.989822	0.989921	1	145	tags=18%, list=19%, signal=21%
GOBP_NEGATIVE_REGULATION_OF_HYDROLASE_ACTIVITY	GOBP_NEGATIVE_REGULATION_OF_HYDROLASE_ACTIVITY		26	-0.2798	-0.583061	0.989429	0.987097	1	59	tags=12%, list=8%, signal=12%
GOBP_REGULATION_OF_CELL_MATRIX_ADHESION	GOBP_REGULATION_OF_CELL_MATRIX_ADHESION		15	-0.290191	-0.540501	0.984158	0.99145	1	224	tags=27%, list=30%, signal=37%

## Sheet: up_baseline
NAME	GS<br> follow link to MSigDB	GS DETAILS	SIZE	ES	NES	NOM p-val	FDR q-val	FWER p-val	RANK AT MAX	LEADING EDGE
GOBP_RESPONSE_TO_OXIDATIVE_STRESS	GOBP_RESPONSE_TO_OXIDATIVE_STRESS	Details ...	35	0.844077	1.67331	0.00169205	0.348073	0.278	5	tags=11%, list=1%, signal=11%
GOBP_CELLULAR_RESPONSE_TO_TOXIC_SUBSTANCE	GOBP_CELLULAR_RESPONSE_TO_TOXIC_SUBSTANCE	Details ...	19	0.931355	1.66856	0.00558659	0.19892	0.311	29	tags=32%, list=4%, signal=32%
GOBP_CELLULAR_OXIDANT_DETOXIFICATION	GOBP_CELLULAR_OXIDANT_DETOXIFICATION	Details ...	18	0.940817	1.66271	0	0.159612	0.359	29	tags=33%, list=4%, signal=34%
GOBP_DETOXIFICATION	GOBP_DETOXIFICATION	Details ...	19	0.931355	1.65484	0.00187266	0.148974	0.426	29	tags=32%, list=4%, signal=32%
GOBP_RESPONSE_TO_TOXIC_SUBSTANCE	GOBP_RESPONSE_TO_TOXIC_SUBSTANCE	Details ...	21	0.914802	1.65288	0	0.128668	0.447	29	tags=29%, list=4%, signal=29%
GOBP_REACTIVE_OXYGEN_SPECIES_METABOLIC_PROCESS	GOBP_REACTIVE_OXYGEN_SPECIES_METABOLIC_PROCESS	Details ...	23	0.897692	1.64385	0.00181818	0.137377	0.532	2	tags=13%, list=0%, signal=13%
GOBP_RESPONSE_TO_REACTIVE_OXYGEN_SPECIES	GOBP_RESPONSE_TO_REACTIVE_OXYGEN_SPECIES	Details ...	25	0.889334	1.63647	0.00367647	0.143446	0.598	2	tags=12%, list=0%, signal=12%
GOBP_TRANSMEMBRANE_TRANSPORT	GOBP_TRANSMEMBRANE_TRANSPORT	Details ...	42	0.803006	1.60784	0.0117253	0.263495	0.869	63	tags=29%, list=8%, signal=29%
GOBP_REGULATION_OF_BODY_FLUID_LEVELS	GOBP_REGULATION_OF_BODY_FLUID_LEVELS	Details ...	53	0.782966	1.60502	0.00490998	0.249662	0.881	72	tags=23%, list=10%, signal=23%
GOBP_CELL_ACTIVATION	GOBP_CELL_ACTIVATION	Details ...	79	0.739212	1.59798	0.00286123	0.264689	0.917	68	tags=19%, list=9%, signal=19%
GOBP_HEMOSTASIS	GOBP_HEMOSTASIS	Details ...	47	0.808023	1.59571	0.0015873	0.252801	0.927	72	tags=26%, list=10%, signal=26%
GOBP_RESPONSE_TO_INORGANIC_SUBSTANCE	GOBP_RESPONSE_TO_INORGANIC_SUBSTANCE	Details ...	45	0.785161	1.59287	0.00655738	0.245961	0.935	39	tags=18%, list=5%, signal=18%
GOBP_PLATELET_ACTIVATION	GOBP_PLATELET_ACTIVATION	Details ...	23	0.856947	1.57385	0.00952381	0.328383	0.976	68	tags=39%, list=9%, signal=42%
GOBP_CELLULAR_HOMEOSTASIS	GOBP_CELLULAR_HOMEOSTASIS	Details ...	55	0.748522	1.56776	0.0139969	0.340534	0.991	29	tags=11%, list=4%, signal=11%
GOBP_REGULATION_OF_T_CELL_ACTIVATION	GOBP_REGULATION_OF_T_CELL_ACTIVATION	Details ...	26	0.845621	1.55107	0.0108499	0.421115	0.999	38	tags=15%, list=5%, signal=16%
GOBP_IMMUNE_EFFECTOR_PROCESS	GOBP_IMMUNE_EFFECTOR_PROCESS	Details ...	81	0.715448	1.54368	0.0116618	0.446803	1	33	tags=11%, list=4%, signal=10%
GOBP_GENERATION_OF_PRECURSOR_METABOLITES_AND_ENERGY	GOBP_GENERATION_OF_PRECURSOR_METABOLITES_AND_ENERGY	Details ...	27	0.822363	1.53942	0.0249554	0.448175	1	73	tags=41%, list=10%, signal=44%
GOBP_CELLULAR_CATABOLIC_PROCESS	GOBP_CELLULAR_CATABOLIC_PROCESS	Details ...	76	0.716985	1.53906	0.00591716	0.425842	1	29	tags=13%, list=4%, signal=12%
GOBP_NEGATIVE_REGULATION_OF_IMMUNE_SYSTEM_PROCESS	GOBP_NEGATIVE_REGULATION_OF_IMMUNE_SYSTEM_PROCESS	Details ...	41	0.784864	1.53635	0.0229508	0.42123	1	31	tags=12%, list=4%, signal=12%
GOBP_REGULATION_OF_TRANSMEMBRANE_TRANSPORT	GOBP_REGULATION_OF_TRANSMEMBRANE_TRANSPORT	Details ...	26	0.825758	1.53313	0.026178	0.42024	1	63	tags=31%, list=8%, signal=32%
GOBP_REGULATION_OF_BLOOD_PRESSURE	GOBP_REGULATION_OF_BLOOD_PRESSURE		17	0.878639	1.53219	0.0284553	0.406381	1	0	tags=6%, list=0%, signal=6%
GOBP_CELL_KILLING	GOBP_CELL_KILLING		35	0.792074	1.53023	0.0325901	0.39821	1	45	tags=14%, list=6%, signal=14%
GOBP_REGULATION_OF_IMMUNE_EFFECTOR_PROCESS	GOBP_REGULATION_OF_IMMUNE_EFFECTOR_PROCESS		34	0.784666	1.51825	0.0464345	0.449052	1	33	tags=15%, list=4%, signal=15%
GOBP_REGULATION_OF_LYMPHOCYTE_ACTIVATION	GOBP_REGULATION_OF_LYMPHOCYTE_ACTIVATION		34	0.796374	1.5175	0.0305466	0.434096	1	38	tags=12%, list=5%, signal=12%
GOBP_NEGATIVE_REGULATION_OF_PROGRAMMED_CELL_DEATH	GOBP_NEGATIVE_REGULATION_OF_PROGRAMMED_CELL_DEATH		57	0.741487	1.51677	0.0179104	0.421548	1	75	tags=21%, list=10%, signal=22%
GOBP_NEGATIVE_REGULATION_OF_IMMUNE_RESPONSE	GOBP_NEGATIVE_REGULATION_OF_IMMUNE_RESPONSE		18	0.847824	1.5145	0.0409357	0.415987	1	31	tags=17%, list=4%, signal=17%
GOBP_RESPONSE_TO_OXYGEN_CONTAINING_COMPOUND	GOBP_RESPONSE_TO_OXYGEN_CONTAINING_COMPOUND		124	0.680284	1.51357	0.00131752	0.405392	1	66	tags=16%, list=9%, signal=15%
GOBP_INTRACELLULAR_PROTEIN_TRANSPORT	GOBP_INTRACELLULAR_PROTEIN_TRANSPORT		37	0.758236	1.50432	0.033389	0.440446	1	36	tags=19%, list=5%, signal=19%
GOBP_NEGATIVE_REGULATION_OF_CELL_ACTIVATION	GOBP_NEGATIVE_REGULATION_OF_CELL_ACTIVATION		20	0.834222	1.49775	0.0477876	0.460466	1	31	tags=10%, list=4%, signal=10%
GOBP_PLATELET_AGGREGATION	GOBP_PLATELET_AGGREGATION		15	0.870836	1.49575	0.0357853	0.455481	1	68	tags=53%, list=9%, signal=57%
GOBP_REGULATION_OF_CELL_CELL_ADHESION	GOBP_REGULATION_OF_CELL_CELL_ADHESION		43	0.741583	1.49387	0.0352564	0.451127	1	62	tags=19%, list=8%, signal=19%
GOBP_VASCULAR_PROCESS_IN_CIRCULATORY_SYSTEM	GOBP_VASCULAR_PROCESS_IN_CIRCULATORY_SYSTEM		21	0.817959	1.49104	0.0611111	0.451287	1	39	tags=14%, list=5%, signal=15%
GOBP_B_CELL_MEDIATED_IMMUNITY	GOBP_B_CELL_MEDIATED_IMMUNITY		35	0.753458	1.48405	0.0545746	0.473019	1	130	tags=40%, list=17%, signal=46%
GOBP_REGULATION_OF_TRANSPORT	GOBP_REGULATION_OF_TRANSPORT		108	0.672914	1.47974	0.00984529	0.481568	1	65	tags=19%, list=9%, signal=18%
GOBP_T_CELL_PROLIFERATION	GOBP_T_CELL_PROLIFERATION		20	0.821022	1.47392	0.0641509	0.499772	1	31	tags=15%, list=4%, signal=15%
GOBP_DISRUPTION_OF_ANATOMICAL_STRUCTURE_IN_ANOTHER_ORGANISM	GOBP_DISRUPTION_OF_ANATOMICAL_STRUCTURE_IN_ANOTHER_ORGANISM		16	0.844688	1.47093	0.0555556	0.500348	1	45	tags=19%, list=6%, signal=20%
GOBP_REGULATION_OF_REACTIVE_OXYGEN_SPECIES_METABOLIC_PROCESS	GOBP_REGULATION_OF_REACTIVE_OXYGEN_SPECIES_METABOLIC_PROCESS		15	0.847878	1.46528	0.0635246	0.515435	1	2	tags=7%, list=0%, signal=7%
GOBP_NEGATIVE_REGULATION_OF_CELL_CELL_ADHESION	GOBP_NEGATIVE_REGULATION_OF_CELL_CELL_ADHESION		16	0.826422	1.4648	0.0767717	0.504226	1	62	tags=19%, list=8%, signal=20%
GOBP_WOUND_HEALING	GOBP_WOUND_HEALING		60	0.709248	1.46418	0.036859	0.494069	1	72	tags=22%, list=10%, signal=22%
GOBP_PEPTIDE_TRANSPORT	GOBP_PEPTIDE_TRANSPORT		15	0.854754	1.46393	0.0581162	0.482594	1	59	tags=27%, list=8%, signal=28%
GOBP_CELLULAR_RESPONSE_TO_BIOTIC_STIMULUS	GOBP_CELLULAR_RESPONSE_TO_BIOTIC_STIMULUS		15	0.830146	1.45996	0.0733591	0.490253	1	10	tags=13%, list=1%, signal=13%
GOBP_REGULATION_OF_APOPTOTIC_SIGNALING_PATHWAY	GOBP_REGULATION_OF_APOPTOTIC_SIGNALING_PATHWAY		31	0.754857	1.45334	0.061296	0.510662	1	65	tags=19%, list=9%, signal=20%
GOBP_NEGATIVE_REGULATION_OF_APOPTOTIC_SIGNALING_PATHWAY	GOBP_NEGATIVE_REGULATION_OF_APOPTOTIC_SIGNALING_PATHWAY		20	0.814102	1.45276	0.0506823	0.501706	1	65	tags=30%, list=9%, signal=32%
GOBP_COMPLEMENT_ACTIVATION	GOBP_COMPLEMENT_ACTIVATION		40	0.740735	1.4473	0.0636042	0.516028	1	93	tags=28%, list=12%, signal=30%
GOBP_ADAPTIVE_IMMUNE_RESPONSE	GOBP_ADAPTIVE_IMMUNE_RESPONSE		56	0.696739	1.44633	0.0421875	0.508947	1	130	tags=30%, list=17%, signal=34%
GOBP_HOMOTYPIC_CELL_CELL_ADHESION	GOBP_HOMOTYPIC_CELL_CELL_ADHESION		19	0.803017	1.44608	0.104247	0.499132	1	68	tags=42%, list=9%, signal=45%
GOBP_GLUCOSE_METABOLIC_PROCESS	GOBP_GLUCOSE_METABOLIC_PROCESS		22	0.792623	1.44229	0.0740038	0.505232	1	96	tags=36%, list=13%, signal=40%
GOBP_REGULATION_OF_MONOATOMIC_ION_TRANSPORT	GOBP_REGULATION_OF_MONOATOMIC_ION_TRANSPORT		29	0.756944	1.44196	0.0696429	0.496239	1	63	tags=17%, list=8%, signal=18%
GOBP_COMPLEMENT_ACTIVATION_CLASSICAL_PATHWAY	GOBP_COMPLEMENT_ACTIVATION_CLASSICAL_PATHWAY		29	0.755882	1.4418	0.0765125	0.486825	1	114	tags=31%, list=15%, signal=35%
GOBP_REGULATION_OF_HEMOPOIESIS	GOBP_REGULATION_OF_HEMOPOIESIS		23	0.788682	1.4411	0.0812379	0.479773	1	78	tags=22%, list=10%, signal=24%
GOBP_ORGANOPHOSPHATE_METABOLIC_PROCESS	GOBP_ORGANOPHOSPHATE_METABOLIC_PROCESS		39	0.716713	1.43997	0.08	0.474308	1	60	tags=23%, list=8%, signal=24%
GOBP_T_CELL_ACTIVATION	GOBP_T_CELL_ACTIVATION		35	0.735534	1.43922	0.0706897	0.467953	1	38	tags=14%, list=5%, signal=14%
GOBP_ADAPTIVE_IMMUNE_RESPONSE_BASED_ON_SOMATIC_RECOMBINATION_OF_IMMUNE_RECEPTORS_BUILT_FROM_IMMUNOGLOBULIN_SUPERFAMILY_DOMAINS	GOBP_ADAPTIVE_IMMUNE_RESPONSE_BASED_ON_SOMATIC_RECOMBINATION_OF_IMMUNE_RECEPTORS_BUILT_FROM_IMMUNOGLOBULIN_SUPERFAMILY_DOMAINS		44	0.712928	1.43876	0.0576	0.460908	1	130	tags=32%, list=17%, signal=36%
GOBP_LEUKOCYTE_CELL_CELL_ADHESION	GOBP_LEUKOCYTE_CELL_CELL_ADHESION		32	0.760339	1.43816	0.0521583	0.454452	1	38	tags=13%, list=5%, signal=13%
GOBP_LYMPHOCYTE_ACTIVATION	GOBP_LYMPHOCYTE_ACTIVATION		46	0.717427	1.43518	0.0600924	0.457708	1	38	tags=13%, list=5%, signal=13%
GOBP_EXTRINSIC_APOPTOTIC_SIGNALING_PATHWAY	GOBP_EXTRINSIC_APOPTOTIC_SIGNALING_PATHWAY		17	0.804742	1.43413	0.073501	0.453444	1	59	tags=29%, list=8%, signal=31%
GOBP_REGULATION_OF_ANATOMICAL_STRUCTURE_SIZE	GOBP_REGULATION_OF_ANATOMICAL_STRUCTURE_SIZE		52	0.691592	1.43245	0.0645161	0.451781	1	64	tags=17%, list=9%, signal=18%
GOBP_MONOATOMIC_ION_TRANSPORT	GOBP_MONOATOMIC_ION_TRANSPORT		44	0.716216	1.43173	0.0662139	0.44684	1	63	tags=18%, list=8%, signal=19%
GOBP_MAPK_CASCADE	GOBP_MAPK_CASCADE		71	0.667566	1.43004	0.0609579	0.445575	1	65	tags=14%, list=9%, signal=14%
GOBP_REGULATION_OF_CELL_ACTIVATION	GOBP_REGULATION_OF_CELL_ACTIVATION		46	0.719449	1.42889	0.0669782	0.442131	1	38	tags=9%, list=5%, signal=9%
GOBP_LYMPHOCYTE_MEDIATED_IMMUNITY	GOBP_LYMPHOCYTE_MEDIATED_IMMUNITY		46	0.716755	1.42715	0.0622155	0.441738	1	130	tags=33%, list=17%, signal=37%
GOBP_HOMEOSTATIC_PROCESS	GOBP_HOMEOSTATIC_PROCESS		109	0.636584	1.42631	0.0412655	0.437289	1	75	tags=17%, list=10%, signal=17%
GOBP_PROTEIN_TARGETING	GOBP_PROTEIN_TARGETING		18	0.800887	1.42248	0.0848126	0.443028	1	36	tags=28%, list=5%, signal=28%
GOBP_NEGATIVE_REGULATION_OF_DEFENSE_RESPONSE	GOBP_NEGATIVE_REGULATION_OF_DEFENSE_RESPONSE		22	0.767409	1.42223	0.0858144	0.437294	1	70	tags=23%, list=9%, signal=24%
GOBP_HUMORAL_IMMUNE_RESPONSE_MEDIATED_BY_CIRCULATING_IMMUNOGLOBULIN	GOBP_HUMORAL_IMMUNE_RESPONSE_MEDIATED_BY_CIRCULATING_IMMUNOGLOBULIN		30	0.755663	1.4221	0.0875912	0.431023	1	114	tags=30%, list=15%, signal=34%
GOBP_NEGATIVE_REGULATION_OF_RESPONSE_TO_EXTERNAL_STIMULUS	GOBP_NEGATIVE_REGULATION_OF_RESPONSE_TO_EXTERNAL_STIMULUS		61	0.682415	1.41257	0.0651163	0.458824	1	72	tags=16%, list=10%, signal=17%
GOBP_ESTABLISHMENT_OF_PROTEIN_LOCALIZATION	GOBP_ESTABLISHMENT_OF_PROTEIN_LOCALIZATION		78	0.66044	1.41071	0.0539007	0.458256	1	65	tags=18%, list=9%, signal=18%
GOBP_REGULATION_OF_COAGULATION	GOBP_REGULATION_OF_COAGULATION		21	0.788505	1.41004	0.0970297	0.454001	1	72	tags=24%, list=10%, signal=26%
GOBP_REGULATION_OF_RESPONSE_TO_BIOTIC_STIMULUS	GOBP_REGULATION_OF_RESPONSE_TO_BIOTIC_STIMULUS		29	0.748654	1.40762	0.0930233	0.455105	1	31	tags=14%, list=4%, signal=14%
GOBP_APOPTOTIC_SIGNALING_PATHWAY	GOBP_APOPTOTIC_SIGNALING_PATHWAY		35	0.717467	1.40591	0.091222	0.454663	1	65	tags=17%, list=9%, signal=18%
GOBP_REGULATION_OF_LEUKOCYTE_DIFFERENTIATION	GOBP_REGULATION_OF_LEUKOCYTE_DIFFERENTIATION		19	0.793435	1.40521	0.0809249	0.450557	1	78	tags=21%, list=10%, signal=23%
GOBP_REGULATION_OF_PROTEIN_CONTAINING_COMPLEX_ASSEMBLY	GOBP_REGULATION_OF_PROTEIN_CONTAINING_COMPLEX_ASSEMBLY		27	0.753337	1.40504	0.0982456	0.444896	1	64	tags=22%, list=9%, signal=23%
GOBP_REGULATION_OF_EXTRINSIC_APOPTOTIC_SIGNALING_PATHWAY	GOBP_REGULATION_OF_EXTRINSIC_APOPTOTIC_SIGNALING_PATHWAY		15	0.813017	1.40455	0.0966387	0.440617	1	59	tags=33%, list=8%, signal=35%
GOBP_RESPONSE_TO_STEROID_HORMONE	GOBP_RESPONSE_TO_STEROID_HORMONE		22	0.764108	1.40407	0.102996	0.436282	1	70	tags=27%, list=9%, signal=29%
GOBP_NEGATIVE_REGULATION_OF_INTRACELLULAR_SIGNAL_TRANSDUCTION	GOBP_NEGATIVE_REGULATION_OF_INTRACELLULAR_SIGNAL_TRANSDUCTION		34	0.712413	1.39492	0.10327	0.459384	1	11	tags=6%, list=1%, signal=6%
GOBP_DEFENSE_RESPONSE	GOBP_DEFENSE_RESPONSE		155	0.595605	1.38938	0.0317848	0.471554	1	78	tags=17%, list=10%, signal=15%
GOBP_POSITIVE_REGULATION_OF_TRANSPORT	GOBP_POSITIVE_REGULATION_OF_TRANSPORT		71	0.652935	1.38419	0.0600293	0.481275	1	65	tags=18%, list=9%, signal=18%
GOBP_PROTEIN_CONTAINING_COMPLEX_ASSEMBLY	GOBP_PROTEIN_CONTAINING_COMPLEX_ASSEMBLY		60	0.665882	1.38249	0.0872375	0.481052	1	69	tags=23%, list=9%, signal=24%
GOBP_REGULATION_OF_TRANSPORTER_ACTIVITY	GOBP_REGULATION_OF_TRANSPORTER_ACTIVITY		17	0.79194	1.38107	0.115538	0.479619	1	62	tags=29%, list=8%, signal=31%
GOBP_CIRCULATORY_SYSTEM_PROCESS	GOBP_CIRCULATORY_SYSTEM_PROCESS		49	0.690772	1.37645	0.0996885	0.488966	1	62	tags=16%, list=8%, signal=17%
GOBP_LEUKOCYTE_PROLIFERATION	GOBP_LEUKOCYTE_PROLIFERATION		30	0.716167	1.37279	0.11775	0.494674	1	31	tags=10%, list=4%, signal=10%
GOBP_INTRACELLULAR_TRANSPORT	GOBP_INTRACELLULAR_TRANSPORT		60	0.654662	1.35965	0.0900474	0.531973	1	64	tags=15%, list=9%, signal=15%
GOBP_REGULATION_OF_IMMUNE_SYSTEM_PROCESS	GOBP_REGULATION_OF_IMMUNE_SYSTEM_PROCESS		133	0.600082	1.35861	0.0385604	0.5289	1	38	tags=9%, list=5%, signal=8%
GOBP_APOPTOTIC_PROCESS	GOBP_APOPTOTIC_PROCESS		107	0.614837	1.35605	0.0641201	0.531279	1	75	tags=17%, list=10%, signal=16%
GOBP_HUMORAL_IMMUNE_RESPONSE	GOBP_HUMORAL_IMMUNE_RESPONSE		57	0.650553	1.35559	0.105023	0.52662	1	78	tags=25%, list=10%, signal=25%
GOBP_LEUKOCYTE_MEDIATED_IMMUNITY	GOBP_LEUKOCYTE_MEDIATED_IMMUNITY		50	0.663605	1.35093	0.109907	0.535408	1	130	tags=30%, list=17%, signal=34%
GOBP_REGULATION_OF_ACTIN_FILAMENT_ORGANIZATION	GOBP_REGULATION_OF_ACTIN_FILAMENT_ORGANIZATION		15	0.765543	1.34996	0.156746	0.53208	1	116	tags=33%, list=16%, signal=39%
GOBP_POSITIVE_REGULATION_OF_CELL_CELL_ADHESION	GOBP_POSITIVE_REGULATION_OF_CELL_CELL_ADHESION		24	0.726957	1.34884	0.125887	0.529634	1	59	tags=21%, list=8%, signal=22%
GOBP_MONOATOMIC_ION_TRANSMEMBRANE_TRANSPORT	GOBP_MONOATOMIC_ION_TRANSMEMBRANE_TRANSPORT		28	0.719904	1.34726	0.115183	0.528406	1	63	tags=25%, list=8%, signal=26%
GOBP_NEGATIVE_REGULATION_OF_IMMUNE_EFFECTOR_PROCESS	GOBP_NEGATIVE_REGULATION_OF_IMMUNE_EFFECTOR_PROCESS		15	0.777873	1.34523	0.144898	0.528612	1	70	tags=20%, list=9%, signal=22%
GOBP_REGULATION_OF_CALCIUM_ION_TRANSPORT	GOBP_REGULATION_OF_CALCIUM_ION_TRANSPORT		15	0.758813	1.34254	0.151951	0.531064	1	22	tags=13%, list=3%, signal=13%
GOBP_CARBOHYDRATE_BIOSYNTHETIC_PROCESS	GOBP_CARBOHYDRATE_BIOSYNTHETIC_PROCESS		19	0.755812	1.3425	0.122677	0.52541	1	62	tags=26%, list=8%, signal=28%
GOBP_CHOLESTEROL_EFFLUX	GOBP_CHOLESTEROL_EFFLUX		17	0.755964	1.33898	0.156863	0.530689	1	62	tags=24%, list=8%, signal=25%
GOBP_REGULATION_OF_IMMUNE_RESPONSE	GOBP_REGULATION_OF_IMMUNE_RESPONSE		84	0.615232	1.33872	0.0840336	0.525877	1	33	tags=8%, list=4%, signal=8%
GOBP_INNATE_IMMUNE_RESPONSE	GOBP_INNATE_IMMUNE_RESPONSE		89	0.611913	1.33495	0.0928962	0.531741	1	78	tags=21%, list=10%, signal=21%
GOBP_NEGATIVE_REGULATION_OF_TRANSPORT	GOBP_NEGATIVE_REGULATION_OF_TRANSPORT		26	0.714621	1.33096	0.138996	0.538459	1	62	tags=27%, list=8%, signal=28%
GOBP_REGULATION_OF_LIPID_LOCALIZATION	GOBP_REGULATION_OF_LIPID_LOCALIZATION		22	0.724094	1.33059	0.148148	0.533925	1	62	tags=18%, list=8%, signal=19%
GOBP_REGULATION_OF_PLASMA_LIPOPROTEIN_PARTICLE_LEVELS	GOBP_REGULATION_OF_PLASMA_LIPOPROTEIN_PARTICLE_LEVELS		17	0.744439	1.3285	0.153846	0.534723	1	62	tags=24%, list=8%, signal=25%
GOBP_MONOSACCHARIDE_METABOLIC_PROCESS	GOBP_MONOSACCHARIDE_METABOLIC_PROCESS		33	0.697299	1.32735	0.1331	0.533041	1	62	tags=24%, list=8%, signal=25%
GOBP_CELLULAR_RESPONSE_TO_STRESS	GOBP_CELLULAR_RESPONSE_TO_STRESS		87	0.617888	1.32585	0.0978723	0.532141	1	50	tags=13%, list=7%, signal=12%
GOBP_MULTICELLULAR_ORGANISMAL_LEVEL_HOMEOSTASIS	GOBP_MULTICELLULAR_ORGANISMAL_LEVEL_HOMEOSTASIS		49	0.6488	1.32579	0.137441	0.527012	1	75	tags=22%, list=10%, signal=23%
GOBP_RESPONSE_TO_MOLECULE_OF_BACTERIAL_ORIGIN	GOBP_RESPONSE_TO_MOLECULE_OF_BACTERIAL_ORIGIN		25	0.694009	1.32182	0.143885	0.533356	1	10	tags=8%, list=1%, signal=8%
GOBP_REGULATION_OF_MONOATOMIC_ION_TRANSMEMBRANE_TRANSPORT	GOBP_REGULATION_OF_MONOATOMIC_ION_TRANSMEMBRANE_TRANSPORT		17	0.745693	1.31727	0.149171	0.541665	1	63	tags=24%, list=8%, signal=25%
GOBP_REGULATION_OF_SMALL_MOLECULE_METABOLIC_PROCESS	GOBP_REGULATION_OF_SMALL_MOLECULE_METABOLIC_PROCESS		25	0.713732	1.30663	0.158965	0.567784	1	96	tags=28%, list=13%, signal=31%
GOBP_CARBOHYDRATE_CATABOLIC_PROCESS	GOBP_CARBOHYDRATE_CATABOLIC_PROCESS		20	0.738115	1.29541	0.179884	0.595834	1	51	tags=35%, list=7%, signal=37%
GOBP_CELL_CELL_ADHESION	GOBP_CELL_CELL_ADHESION		125	0.568645	1.29488	0.0931436	0.591743	1	69	tags=12%, list=9%, signal=11%
GOBP_RESPONSE_TO_LIPID	GOBP_RESPONSE_TO_LIPID		55	0.627429	1.29471	0.152207	0.586699	1	77	tags=20%, list=10%, signal=21%
GOBP_BIOLOGICAL_PROCESS_INVOLVED_IN_INTERSPECIES_INTERACTION_BETWEEN_ORGANISMS	GOBP_BIOLOGICAL_PROCESS_INVOLVED_IN_INTERSPECIES_INTERACTION_BETWEEN_ORGANISMS		144	0.560674	1.29064	0.0793854	0.593448	1	78	tags=18%, list=10%, signal=16%
GOBP_RESPONSE_TO_EXTRACELLULAR_STIMULUS	GOBP_RESPONSE_TO_EXTRACELLULAR_STIMULUS		34	0.662635	1.29016	0.168739	0.589264	1	70	tags=21%, list=9%, signal=22%
GOBP_DEFENSE_RESPONSE_TO_OTHER_ORGANISM	GOBP_DEFENSE_RESPONSE_TO_OTHER_ORGANISM		107	0.585725	1.28515	0.125	0.598525	1	78	tags=20%, list=10%, signal=19%
GOBP_CELLULAR_RESPONSE_TO_LIPID	GOBP_CELLULAR_RESPONSE_TO_LIPID		29	0.685321	1.28435	0.191336	0.595452	1	77	tags=24%, list=10%, signal=26%
GOBP_ORGANIC_HYDROXY_COMPOUND_TRANSPORT	GOBP_ORGANIC_HYDROXY_COMPOUND_TRANSPORT		28	0.679564	1.28218	0.189189	0.596347	1	62	tags=18%, list=8%, signal=19%
GOBP_CHEMICAL_HOMEOSTASIS	GOBP_CHEMICAL_HOMEOSTASIS		69	0.601424	1.2813	0.147275	0.593539	1	62	tags=12%, list=8%, signal=11%
GOBP_MONONUCLEAR_CELL_DIFFERENTIATION	GOBP_MONONUCLEAR_CELL_DIFFERENTIATION		23	0.694195	1.27882	0.19708	0.595582	1	38	tags=9%, list=5%, signal=9%
GOBP_REGULATION_OF_WOUND_HEALING	GOBP_REGULATION_OF_WOUND_HEALING		23	0.699651	1.27836	0.19137	0.591731	1	72	tags=22%, list=10%, signal=23%
GOBP_AMIDE_TRANSPORT	GOBP_AMIDE_TRANSPORT		20	0.705172	1.27813	0.175649	0.587237	1	59	tags=20%, list=8%, signal=21%
GOBP_MONOATOMIC_ION_HOMEOSTASIS	GOBP_MONOATOMIC_ION_HOMEOSTASIS		37	0.645035	1.27787	0.193825	0.582942	1	22	tags=8%, list=3%, signal=8%
GOBP_SMALL_MOLECULE_METABOLIC_PROCESS	GOBP_SMALL_MOLECULE_METABOLIC_PROCESS		93	0.590905	1.27599	0.131579	0.583583	1	62	tags=20%, list=8%, signal=20%
GOBP_RESPONSE_TO_WOUNDING	GOBP_RESPONSE_TO_WOUNDING		88	0.593596	1.27542	0.144866	0.580362	1	72	tags=18%, list=10%, signal=18%
GOBP_CELLULAR_RESPONSE_TO_HORMONE_STIMULUS	GOBP_CELLULAR_RESPONSE_TO_HORMONE_STIMULUS		32	0.676768	1.27488	0.202401	0.577128	1	66	tags=22%, list=9%, signal=23%
GOBP_REGULATION_OF_RESPONSE_TO_STRESS	GOBP_REGULATION_OF_RESPONSE_TO_STRESS		92	0.590385	1.27237	0.131034	0.579413	1	72	tags=15%, list=10%, signal=15%
GOBP_POSITIVE_REGULATION_OF_MAPK_CASCADE	GOBP_POSITIVE_REGULATION_OF_MAPK_CASCADE		45	0.627353	1.27205	0.203226	0.575473	1	81	tags=16%, list=11%, signal=16%
GOBP_REGULATION_OF_INTRACELLULAR_SIGNAL_TRANSDUCTION	GOBP_REGULATION_OF_INTRACELLULAR_SIGNAL_TRANSDUCTION		106	0.574122	1.2663	0.128944	0.587003	1	65	tags=11%, list=9%, signal=11%
GOBP_REGULATION_OF_PROTEIN_CATABOLIC_PROCESS	GOBP_REGULATION_OF_PROTEIN_CATABOLIC_PROCESS		19	0.714028	1.26517	0.198795	0.585436	1	64	tags=26%, list=9%, signal=28%
GOBP_ACTIVATION_OF_IMMUNE_RESPONSE	GOBP_ACTIVATION_OF_IMMUNE_RESPONSE		59	0.598124	1.26385	0.176012	0.584118	1	100	tags=22%, list=13%, signal=23%
GOBP_MICROTUBULE_BASED_PROCESS	GOBP_MICROTUBULE_BASED_PROCESS		20	0.699766	1.25971	0.220703	0.590801	1	90	tags=30%, list=12%, signal=33%
GOBP_NUCLEOBASE_CONTAINING_SMALL_MOLECULE_METABOLIC_PROCESS	GOBP_NUCLEOBASE_CONTAINING_SMALL_MOLECULE_METABOLIC_PROCESS		20	0.7129	1.25956	0.20412	0.586623	1	51	tags=30%, list=7%, signal=31%
GOBP_SMALL_MOLECULE_BIOSYNTHETIC_PROCESS	GOBP_SMALL_MOLECULE_BIOSYNTHETIC_PROCESS		36	0.640368	1.25775	0.1875	0.586699	1	62	tags=22%, list=8%, signal=23%
GOBP_REGULATION_OF_CATABOLIC_PROCESS	GOBP_REGULATION_OF_CATABOLIC_PROCESS		35	0.638262	1.24446	0.204429	0.618753	1	74	tags=31%, list=10%, signal=33%
GOBP_RESPONSE_TO_BACTERIUM	GOBP_RESPONSE_TO_BACTERIUM		61	0.597469	1.24366	0.189394	0.61616	1	77	tags=21%, list=10%, signal=22%
GOBP_NEGATIVE_REGULATION_OF_PROTEIN_MODIFICATION_PROCESS	GOBP_NEGATIVE_REGULATION_OF_PROTEIN_MODIFICATION_PROCESS		23	0.678742	1.2428	0.221135	0.613844	1	81	tags=26%, list=11%, signal=28%
GOBP_NEGATIVE_REGULATION_OF_PHOSPHORUS_METABOLIC_PROCESS	GOBP_NEGATIVE_REGULATION_OF_PHOSPHORUS_METABOLIC_PROCESS		27	0.649028	1.24241	0.204668	0.610316	1	81	tags=22%, list=11%, signal=24%
GOBP_POSITIVE_REGULATION_OF_RNA_METABOLIC_PROCESS	GOBP_POSITIVE_REGULATION_OF_RNA_METABOLIC_PROCESS		28	0.665905	1.23915	0.205776	0.614404	1	38	tags=14%, list=5%, signal=14%
GOBP_CELLULAR_RESPONSE_TO_EXTRACELLULAR_STIMULUS	GOBP_CELLULAR_RESPONSE_TO_EXTRACELLULAR_STIMULUS		15	0.724795	1.23888	0.218295	0.61045	1	28	tags=20%, list=4%, signal=20%
GOBP_RESPONSE_TO_VIRUS	GOBP_RESPONSE_TO_VIRUS		17	0.711866	1.23564	0.233871	0.614519	1	28	tags=18%, list=4%, signal=18%
GOBP_PROCESS_UTILIZING_AUTOPHAGIC_MECHANISM	GOBP_PROCESS_UTILIZING_AUTOPHAGIC_MECHANISM		16	0.702311	1.23546	0.237525	0.610438	1	28	tags=19%, list=4%, signal=19%
GOBP_NEGATIVE_REGULATION_OF_CELL_ADHESION	GOBP_NEGATIVE_REGULATION_OF_CELL_ADHESION		35	0.627158	1.23475	0.226131	0.607698	1	66	tags=11%, list=9%, signal=12%
GOBP_PURINE_CONTAINING_COMPOUND_METABOLIC_PROCESS	GOBP_PURINE_CONTAINING_COMPOUND_METABOLIC_PROCESS		16	0.710875	1.22945	0.246032	0.617487	1	51	tags=31%, list=7%, signal=33%
GOBP_REGULATION_OF_CYTOSKELETON_ORGANIZATION	GOBP_REGULATION_OF_CYTOSKELETON_ORGANIZATION		23	0.681861	1.22931	0.222022	0.613496	1	92	tags=22%, list=12%, signal=24%
GOBP_ERK1_AND_ERK2_CASCADE	GOBP_ERK1_AND_ERK2_CASCADE		39	0.623861	1.22924	0.2304	0.609333	1	75	tags=15%, list=10%, signal=16%
GOBP_REGULATION_OF_LEUKOCYTE_MEDIATED_IMMUNITY	GOBP_REGULATION_OF_LEUKOCYTE_MEDIATED_IMMUNITY		15	0.702154	1.22335	0.241015	0.620568	1	8	tags=7%, list=1%, signal=7%
GOBP_REGULATION_OF_METAL_ION_TRANSPORT	GOBP_REGULATION_OF_METAL_ION_TRANSPORT		23	0.655257	1.22324	0.252688	0.616475	1	44	tags=13%, list=6%, signal=13%
GOBP_NEGATIVE_REGULATION_OF_RNA_BIOSYNTHETIC_PROCESS	GOBP_NEGATIVE_REGULATION_OF_RNA_BIOSYNTHETIC_PROCESS		18	0.6806	1.22322	0.235174	0.612217	1	90	tags=28%, list=12%, signal=31%
GOBP_POSITIVE_REGULATION_OF_IMMUNE_RESPONSE	GOBP_POSITIVE_REGULATION_OF_IMMUNE_RESPONSE		69	0.574445	1.22311	0.202363	0.608295	1	100	tags=19%, list=13%, signal=20%
GOBP_CELLULAR_RESPONSE_TO_EXTERNAL_STIMULUS	GOBP_CELLULAR_RESPONSE_TO_EXTERNAL_STIMULUS		17	0.705786	1.22165	0.238095	0.607662	1	42	tags=24%, list=6%, signal=24%
GOBP_PROTEIN_LOCALIZATION_TO_ORGANELLE	GOBP_PROTEIN_LOCALIZATION_TO_ORGANELLE		32	0.646742	1.22121	0.230503	0.604416	1	64	tags=16%, list=9%, signal=16%
GOBP_HEMOPOIESIS	GOBP_HEMOPOIESIS		48	0.594924	1.21864	0.243781	0.606867	1	90	tags=19%, list=12%, signal=20%
GOBP_SUBSTRATE_ADHESION_DEPENDENT_CELL_SPREADING	GOBP_SUBSTRATE_ADHESION_DEPENDENT_CELL_SPREADING		18	0.685551	1.21674	0.24498	0.60736	1	90	tags=22%, list=12%, signal=25%
GOBP_REGULATION_OF_PROGRAMMED_CELL_DEATH	GOBP_REGULATION_OF_PROGRAMMED_CELL_DEATH		90	0.559529	1.21632	0.199153	0.604253	1	81	tags=18%, list=11%, signal=18%
GOBP_ACTIN_FILAMENT_ORGANIZATION	GOBP_ACTIN_FILAMENT_ORGANIZATION		24	0.666533	1.21269	0.232176	0.608947	1	92	tags=38%, list=12%, signal=41%
GOBP_ORGANOPHOSPHATE_BIOSYNTHETIC_PROCESS	GOBP_ORGANOPHOSPHATE_BIOSYNTHETIC_PROCESS		18	0.690901	1.21179	0.268499	0.607165	1	51	tags=17%, list=7%, signal=17%
GOBP_REGULATION_OF_INNATE_IMMUNE_RESPONSE	GOBP_REGULATION_OF_INNATE_IMMUNE_RESPONSE		24	0.658199	1.20769	0.258064	0.613413	1	31	tags=13%, list=4%, signal=13%
GOBP_NEGATIVE_REGULATION_OF_CELLULAR_COMPONENT_ORGANIZATION	GOBP_NEGATIVE_REGULATION_OF_CELLULAR_COMPONENT_ORGANIZATION		68	0.569366	1.20663	0.209985	0.612202	1	62	tags=15%, list=8%, signal=15%
GOBP_PHAGOCYTOSIS	GOBP_PHAGOCYTOSIS		30	0.639248	1.20153	0.232236	0.620798	1	100	tags=17%, list=13%, signal=18%
GOBP_CELLULAR_RESPONSE_TO_REACTIVE_OXYGEN_SPECIES	GOBP_CELLULAR_RESPONSE_TO_REACTIVE_OXYGEN_SPECIES		15	0.687882	1.20146	0.287594	0.616955	1	29	tags=13%, list=4%, signal=14%
GOBP_MONOATOMIC_CATION_TRANSMEMBRANE_TRANSPORT	GOBP_MONOATOMIC_CATION_TRANSMEMBRANE_TRANSPORT		22	0.654705	1.20022	0.238748	0.615932	1	58	tags=18%, list=8%, signal=19%
GOBP_STEROL_TRANSPORT	GOBP_STEROL_TRANSPORT		20	0.673857	1.19834	0.267223	0.61641	1	62	tags=20%, list=8%, signal=21%
GOBP_POSITIVE_REGULATION_OF_GENE_EXPRESSION	GOBP_POSITIVE_REGULATION_OF_GENE_EXPRESSION		78	0.559694	1.1956	0.228693	0.619	1	75	tags=18%, list=10%, signal=18%
GOBP_NEGATIVE_REGULATION_OF_RESPONSE_TO_STIMULUS	GOBP_NEGATIVE_REGULATION_OF_RESPONSE_TO_STIMULUS		139	0.52641	1.19381	0.187661	0.619127	1	39	tags=7%, list=5%, signal=6%
GOBP_NEGATIVE_REGULATION_OF_NUCLEOBASE_CONTAINING_COMPOUND_METABOLIC_PROCESS	GOBP_NEGATIVE_REGULATION_OF_NUCLEOBASE_CONTAINING_COMPOUND_METABOLIC_PROCESS		18	0.6806	1.19271	0.277559	0.617886	1	90	tags=28%, list=12%, signal=31%
GOBP_ASTROCYTE_DIFFERENTIATION	GOBP_ASTROCYTE_DIFFERENTIATION		16	0.672531	1.18506	0.265107	0.632242	1	55	tags=25%, list=7%, signal=26%
GOBP_CARBOHYDRATE_METABOLIC_PROCESS	GOBP_CARBOHYDRATE_METABOLIC_PROCESS		56	0.57925	1.18402	0.257016	0.630552	1	81	tags=21%, list=11%, signal=22%
GOBP_POSITIVE_REGULATION_OF_SYNAPTIC_TRANSMISSION	GOBP_POSITIVE_REGULATION_OF_SYNAPTIC_TRANSMISSION		18	0.666045	1.18026	0.268145	0.635812	1	6	tags=11%, list=1%, signal=11%
GOBP_REGULATION_OF_VESICLE_MEDIATED_TRANSPORT	GOBP_REGULATION_OF_VESICLE_MEDIATED_TRANSPORT		47	0.595279	1.17726	0.265886	0.639419	1	120	tags=30%, list=16%, signal=33%
GOBP_REGULATION_OF_ESTABLISHMENT_OF_PROTEIN_LOCALIZATION	GOBP_REGULATION_OF_ESTABLISHMENT_OF_PROTEIN_LOCALIZATION		34	0.599272	1.17513	0.235401	0.640784	1	65	tags=29%, list=9%, signal=31%
GOBP_REGULATION_OF_CELLULAR_LOCALIZATION	GOBP_REGULATION_OF_CELLULAR_LOCALIZATION		55	0.563097	1.17452	0.267296	0.638273	1	76	tags=27%, list=10%, signal=28%
GOBP_REGULATION_OF_CELLULAR_CATABOLIC_PROCESS	GOBP_REGULATION_OF_CELLULAR_CATABOLIC_PROCESS		24	0.636471	1.16888	0.295956	0.647397	1	74	tags=29%, list=10%, signal=31%
GOBP_CYTOSKELETON_ORGANIZATION	GOBP_CYTOSKELETON_ORGANIZATION		52	0.576064	1.16491	0.267606	0.653035	1	92	tags=31%, list=12%, signal=33%
GOBP_RESPONSE_TO_HORMONE	GOBP_RESPONSE_TO_HORMONE		60	0.566382	1.16259	0.272451	0.654636	1	70	tags=18%, list=9%, signal=19%
GOBP_POSITIVE_REGULATION_OF_LEUKOCYTE_CELL_CELL_ADHESION	GOBP_POSITIVE_REGULATION_OF_LEUKOCYTE_CELL_CELL_ADHESION		19	0.665823	1.16256	0.292683	0.650818	1	38	tags=11%, list=5%, signal=11%
GOBP_CALCIUM_ION_TRANSPORT	GOBP_CALCIUM_ION_TRANSPORT		19	0.653954	1.16111	0.302846	0.65038	1	22	tags=11%, list=3%, signal=11%
GOBP_RESPONSE_TO_KETONE	GOBP_RESPONSE_TO_KETONE		15	0.685161	1.1608	0.321353	0.647328	1	70	tags=27%, list=9%, signal=29%
GOBP_CELLULAR_RESPONSE_TO_PEPTIDE_HORMONE_STIMULUS	GOBP_CELLULAR_RESPONSE_TO_PEPTIDE_HORMONE_STIMULUS		16	0.674143	1.15362	0.302575	0.66021	1	11	tags=13%, list=1%, signal=12%
GOBP_G_PROTEIN_COUPLED_RECEPTOR_SIGNALING_PATHWAY	GOBP_G_PROTEIN_COUPLED_RECEPTOR_SIGNALING_PATHWAY		35	0.585484	1.15268	0.29698	0.658477	1	50	tags=11%, list=7%, signal=12%
GOBP_NEGATIVE_REGULATION_OF_SIGNALING	GOBP_NEGATIVE_REGULATION_OF_SIGNALING		102	0.522492	1.14722	0.278515	0.667535	1	39	tags=8%, list=5%, signal=7%
GOBP_REGULATION_OF_RESPONSE_TO_WOUNDING	GOBP_REGULATION_OF_RESPONSE_TO_WOUNDING		34	0.586509	1.14206	0.275804	0.675951	1	72	tags=15%, list=10%, signal=16%
GOBP_POSITIVE_REGULATION_OF_IMMUNE_SYSTEM_PROCESS	GOBP_POSITIVE_REGULATION_OF_IMMUNE_SYSTEM_PROCESS		99	0.520259	1.13903	0.293243	0.679326	1	108	tags=21%, list=14%, signal=22%
GOBP_CELLULAR_RESPONSE_TO_OXYGEN_CONTAINING_COMPOUND	GOBP_CELLULAR_RESPONSE_TO_OXYGEN_CONTAINING_COMPOUND		82	0.523201	1.13652	0.283988	0.68125	1	66	tags=13%, list=9%, signal=13%
GOBP_MAINTENANCE_OF_LOCATION	GOBP_MAINTENANCE_OF_LOCATION		32	0.602642	1.1294	0.335135	0.694321	1	47	tags=13%, list=6%, signal=13%
GOBP_GLYCEROPHOSPHOLIPID_METABOLIC_PROCESS	GOBP_GLYCEROPHOSPHOLIPID_METABOLIC_PROCESS		15	0.637203	1.12234	0.320595	0.706829	1	5	tags=7%, list=1%, signal=7%
GOBP_POSITIVE_REGULATION_OF_NEUROGENESIS	GOBP_POSITIVE_REGULATION_OF_NEUROGENESIS		29	0.588249	1.11798	0.33452	0.713472	1	42	tags=10%, list=6%, signal=11%
GOBP_IMPORT_INTO_CELL	GOBP_IMPORT_INTO_CELL		73	0.528065	1.11589	0.323171	0.714244	1	89	tags=15%, list=12%, signal=15%
GOBP_REGULATION_OF_CELL_DEVELOPMENT	GOBP_REGULATION_OF_CELL_DEVELOPMENT		74	0.526879	1.11497	0.333333	0.712557	1	42	tags=8%, list=6%, signal=8%
GOBP_ANTIBACTERIAL_HUMORAL_RESPONSE	GOBP_ANTIBACTERIAL_HUMORAL_RESPONSE		16	0.64594	1.11422	0.367556	0.710486	1	71	tags=38%, list=10%, signal=41%
GOBP_RESPONSE_TO_PEPTIDE_HORMONE	GOBP_RESPONSE_TO_PEPTIDE_HORMONE		27	0.586836	1.114	0.354898	0.707098	1	11	tags=7%, list=1%, signal=7%
GOBP_POSITIVE_REGULATION_OF_ERK1_AND_ERK2_CASCADE	GOBP_POSITIVE_REGULATION_OF_ERK1_AND_ERK2_CASCADE		25	0.600968	1.10942	0.36553	0.714682	1	126	tags=28%, list=17%, signal=33%
GOBP_POSITIVE_REGULATION_OF_MONOATOMIC_ION_TRANSPORT	GOBP_POSITIVE_REGULATION_OF_MONOATOMIC_ION_TRANSPORT		16	0.632071	1.10846	0.347023	0.713009	1	44	tags=13%, list=6%, signal=13%
GOBP_CALCIUM_ION_HOMEOSTASIS	GOBP_CALCIUM_ION_HOMEOSTASIS		19	0.620362	1.10498	0.335238	0.717057	1	22	tags=11%, list=3%, signal=11%
GOBP_REGULATION_OF_INTRACELLULAR_PROTEIN_TRANSPORT	GOBP_REGULATION_OF_INTRACELLULAR_PROTEIN_TRANSPORT		15	0.647362	1.10056	0.380081	0.723951	1	120	tags=47%, list=16%, signal=54%
GOBP_INFLAMMATORY_RESPONSE	GOBP_INFLAMMATORY_RESPONSE		78	0.522333	1.10016	0.334328	0.721159	1	106	tags=19%, list=14%, signal=20%
GOBP_REGULATION_OF_DEFENSE_RESPONSE	GOBP_REGULATION_OF_DEFENSE_RESPONSE		48	0.553341	1.09857	0.35748	0.720948	1	70	tags=13%, list=9%, signal=13%
GOBP_GLIAL_CELL_DEVELOPMENT	GOBP_GLIAL_CELL_DEVELOPMENT		18	0.610168	1.09465	0.369048	0.726469	1	55	tags=17%, list=7%, signal=18%
GOBP_POSITIVE_REGULATION_OF_INTRACELLULAR_SIGNAL_TRANSDUCTION	GOBP_POSITIVE_REGULATION_OF_INTRACELLULAR_SIGNAL_TRANSDUCTION		73	0.517318	1.09211	0.362805	0.728875	1	81	tags=14%, list=11%, signal=14%
GOBP_ORGANELLE_ASSEMBLY	GOBP_ORGANELLE_ASSEMBLY		24	0.578105	1.09122	0.351103	0.727076	1	92	tags=33%, list=12%, signal=37%
GOBP_NEGATIVE_REGULATION_OF_MOLECULAR_FUNCTION	GOBP_NEGATIVE_REGULATION_OF_MOLECULAR_FUNCTION		56	0.537628	1.088	0.365971	0.730345	1	65	tags=16%, list=9%, signal=16%
GOBP_GLIAL_CELL_DIFFERENTIATION	GOBP_GLIAL_CELL_DIFFERENTIATION		34	0.550352	1.0805	0.356784	0.743915	1	55	tags=12%, list=7%, signal=12%
GOBP_REGULATION_OF_RESPONSE_TO_EXTERNAL_STIMULUS	GOBP_REGULATION_OF_RESPONSE_TO_EXTERNAL_STIMULUS		101	0.488574	1.07977	0.350975	0.741871	1	75	tags=12%, list=10%, signal=11%
GOBP_ORGANELLE_LOCALIZATION	GOBP_ORGANELLE_LOCALIZATION		17	0.612753	1.07911	0.385827	0.739546	1	4	tags=6%, list=1%, signal=6%
GOBP_REGULATION_OF_SYNAPTIC_PLASTICITY	GOBP_REGULATION_OF_SYNAPTIC_PLASTICITY		25	0.588476	1.07871	0.363636	0.73666	1	11	tags=8%, list=1%, signal=8%
GOBP_ORGANIC_ACID_METABOLIC_PROCESS	GOBP_ORGANIC_ACID_METABOLIC_PROCESS		44	0.536798	1.07805	0.352941	0.734528	1	62	tags=25%, list=8%, signal=26%
GOBP_MONOCARBOXYLIC_ACID_METABOLIC_PROCESS	GOBP_MONOCARBOXYLIC_ACID_METABOLIC_PROCESS		35	0.561221	1.07721	0.353765	0.732669	1	62	tags=29%, list=8%, signal=30%
GOBP_REGULATION_OF_NEURON_DIFFERENTIATION	GOBP_REGULATION_OF_NEURON_DIFFERENTIATION		17	0.628672	1.07421	0.398798	0.735766	1	42	tags=12%, list=6%, signal=12%
GOBP_POSITIVE_REGULATION_OF_SIGNALING	GOBP_POSITIVE_REGULATION_OF_SIGNALING		129	0.479163	1.07243	0.376344	0.736246	1	43	tags=6%, list=6%, signal=5%
GOBP_NEURON_APOPTOTIC_PROCESS	GOBP_NEURON_APOPTOTIC_PROCESS		26	0.564939	1.07213	0.370166	0.733262	1	42	tags=12%, list=6%, signal=12%
GOBP_ZYMOGEN_ACTIVATION	GOBP_ZYMOGEN_ACTIVATION		23	0.576248	1.06971	0.380117	0.735224	1	72	tags=26%, list=10%, signal=28%
GOBP_REGULATION_OF_TRANS_SYNAPTIC_SIGNALING	GOBP_REGULATION_OF_TRANS_SYNAPTIC_SIGNALING		47	0.527898	1.06869	0.362928	0.7341	1	11	tags=6%, list=1%, signal=6%
GOBP_NEGATIVE_REGULATION_OF_CELL_PROJECTION_ORGANIZATION	GOBP_NEGATIVE_REGULATION_OF_CELL_PROJECTION_ORGANIZATION		35	0.542601	1.06703	0.381113	0.734379	1	55	tags=11%, list=7%, signal=12%
GOBP_POSITIVE_REGULATION_OF_CELL_DEVELOPMENT	GOBP_POSITIVE_REGULATION_OF_CELL_DEVELOPMENT		41	0.544377	1.06612	0.391304	0.732894	1	62	tags=12%, list=8%, signal=13%
GOBP_CELLULAR_RESPONSE_TO_PEPTIDE	GOBP_CELLULAR_RESPONSE_TO_PEPTIDE		24	0.584865	1.06295	0.39011	0.736562	1	11	tags=8%, list=1%, signal=8%
GOBP_DEPHOSPHORYLATION	GOBP_DEPHOSPHORYLATION		15	0.607146	1.06293	0.413934	0.733086	1	65	tags=20%, list=9%, signal=21%
GOBP_ENDOMEMBRANE_SYSTEM_ORGANIZATION	GOBP_ENDOMEMBRANE_SYSTEM_ORGANIZATION		17	0.601288	1.06198	0.408	0.731743	1	18	tags=12%, list=2%, signal=12%
GOBP_LEUKOCYTE_DIFFERENTIATION	GOBP_LEUKOCYTE_DIFFERENTIATION		36	0.5539	1.0612	0.376289	0.729854	1	89	tags=17%, list=12%, signal=18%
GOBP_DEFENSE_RESPONSE_TO_BACTERIUM	GOBP_DEFENSE_RESPONSE_TO_BACTERIUM		34	0.539461	1.05852	0.377622	0.732376	1	71	tags=24%, list=10%, signal=25%
GOBP_PROTEIN_POLYMERIZATION	GOBP_PROTEIN_POLYMERIZATION		16	0.601322	1.058	0.415449	0.730105	1	59	tags=31%, list=8%, signal=33%
GOBP_REGULATION_OF_INTRACELLULAR_TRANSPORT	GOBP_REGULATION_OF_INTRACELLULAR_TRANSPORT		20	0.593417	1.05774	0.407407	0.727267	1	64	tags=25%, list=9%, signal=27%
GOBP_PHOSPHOLIPID_METABOLIC_PROCESS	GOBP_PHOSPHOLIPID_METABOLIC_PROCESS		18	0.580824	1.05744	0.389961	0.724462	1	5	tags=6%, list=1%, signal=5%
GOBP_NEGATIVE_REGULATION_OF_NEURON_PROJECTION_DEVELOPMENT	GOBP_NEGATIVE_REGULATION_OF_NEURON_PROJECTION_DEVELOPMENT		33	0.55155	1.057	0.411661	0.721989	1	55	tags=12%, list=7%, signal=13%
GOBP_POSITIVE_REGULATION_OF_MULTICELLULAR_ORGANISMAL_PROCESS	GOBP_POSITIVE_REGULATION_OF_MULTICELLULAR_ORGANISMAL_PROCESS		140	0.459147	1.05215	0.389169	0.728961	1	69	tags=11%, list=9%, signal=10%
GOBP_REGULATION_OF_PHAGOCYTOSIS	GOBP_REGULATION_OF_PHAGOCYTOSIS		16	0.607221	1.05106	0.421268	0.728055	1	62	tags=13%, list=8%, signal=13%
GOBP_LIPID_LOCALIZATION	GOBP_LIPID_LOCALIZATION		39	0.521224	1.04577	0.389068	0.735949	1	62	tags=13%, list=8%, signal=13%
GOBP_HORMONE_TRANSPORT	GOBP_HORMONE_TRANSPORT		20	0.570127	1.04452	0.415468	0.735177	1	62	tags=20%, list=8%, signal=21%
GOBP_RESPONSE_TO_MECHANICAL_STIMULUS	GOBP_RESPONSE_TO_MECHANICAL_STIMULUS		20	0.591613	1.04413	0.418511	0.73271	1	66	tags=25%, list=9%, signal=27%
GOBP_POSITIVE_REGULATION_OF_CATABOLIC_PROCESS	GOBP_POSITIVE_REGULATION_OF_CATABOLIC_PROCESS		19	0.574263	1.04236	0.436759	0.733174	1	64	tags=16%, list=9%, signal=17%
GOBP_POSITIVE_REGULATION_OF_CELL_ACTIVATION	GOBP_POSITIVE_REGULATION_OF_CELL_ACTIVATION		28	0.549026	1.03476	0.421053	0.745517	1	129	tags=25%, list=17%, signal=29%
GOBP_GLYCEROLIPID_METABOLIC_PROCESS	GOBP_GLYCEROLIPID_METABOLIC_PROCESS		24	0.558266	1.03215	0.434629	0.747653	1	60	tags=17%, list=8%, signal=18%
GOBP_POSITIVE_REGULATION_OF_ESTABLISHMENT_OF_PROTEIN_LOCALIZATION	GOBP_POSITIVE_REGULATION_OF_ESTABLISHMENT_OF_PROTEIN_LOCALIZATION		20	0.562026	1.02604	0.44486	0.757448	1	65	tags=30%, list=9%, signal=32%
GOBP_ANTIMICROBIAL_HUMORAL_RESPONSE	GOBP_ANTIMICROBIAL_HUMORAL_RESPONSE		21	0.567237	1.02376	0.439781	0.758981	1	71	tags=33%, list=10%, signal=36%
GOBP_NEGATIVE_REGULATION_OF_COAGULATION	GOBP_NEGATIVE_REGULATION_OF_COAGULATION		20	0.557593	1.02149	0.418251	0.760208	1	72	tags=20%, list=10%, signal=22%
GOBP_ANTIGEN_RECEPTOR_MEDIATED_SIGNALING_PATHWAY	GOBP_ANTIGEN_RECEPTOR_MEDIATED_SIGNALING_PATHWAY		15	0.601643	1.01965	0.470339	0.760842	1	118	tags=40%, list=16%, signal=47%
GOBP_CELLULAR_RESPONSE_TO_CHEMICAL_STRESS	GOBP_CELLULAR_RESPONSE_TO_CHEMICAL_STRESS		18	0.566336	1.01926	0.459883	0.758459	1	29	tags=11%, list=4%, signal=11%
GOBP_REGULATION_OF_ORGANELLE_ORGANIZATION	GOBP_REGULATION_OF_ORGANELLE_ORGANIZATION		47	0.50877	1.01844	0.435127	0.756921	1	92	tags=21%, list=12%, signal=23%
GOBP_REGULATION_OF_CELL_DIFFERENTIATION	GOBP_REGULATION_OF_CELL_DIFFERENTIATION		124	0.459243	1.01467	0.460733	0.761304	1	42	tags=6%, list=6%, signal=6%
GOBP_MONOATOMIC_CATION_TRANSPORT	GOBP_MONOATOMIC_CATION_TRANSPORT		37	0.525029	1.01259	0.4363	0.762359	1	58	tags=11%, list=8%, signal=11%
GOBP_CELL_RECOGNITION	GOBP_CELL_RECOGNITION		34	0.51855	1.01203	0.431655	0.760196	1	64	tags=15%, list=9%, signal=15%
GOBP_REGULATION_OF_CELL_ADHESION	GOBP_REGULATION_OF_CELL_ADHESION		88	0.462749	1.00991	0.46	0.761218	1	68	tags=11%, list=9%, signal=11%
GOBP_POSITIVE_REGULATION_OF_IMMUNE_EFFECTOR_PROCESS	GOBP_POSITIVE_REGULATION_OF_IMMUNE_EFFECTOR_PROCESS		20	0.556069	1.00794	0.461682	0.762085	1	33	tags=10%, list=4%, signal=10%
GOBP_POSITIVE_REGULATION_OF_PHAGOCYTOSIS	GOBP_POSITIVE_REGULATION_OF_PHAGOCYTOSIS		15	0.564203	1.0061	0.458774	0.762774	1	33	tags=7%, list=4%, signal=7%
GOBP_MEMBRANE_ORGANIZATION	GOBP_MEMBRANE_ORGANIZATION		42	0.508432	1.00561	0.430159	0.760538	1	28	tags=7%, list=4%, signal=7%
GOBP_NEGATIVE_REGULATION_OF_CELL_DIFFERENTIATION	GOBP_NEGATIVE_REGULATION_OF_CELL_DIFFERENTIATION		54	0.485338	1.00297	0.450245	0.762988	1	42	tags=7%, list=6%, signal=7%
GOBP_REGULATION_OF_BLOOD_CIRCULATION	GOBP_REGULATION_OF_BLOOD_CIRCULATION		16	0.563515	1.0022	0.498986	0.761512	1	59	tags=31%, list=8%, signal=33%
GOBP_NEGATIVE_REGULATION_OF_PHOSPHORYLATION	GOBP_NEGATIVE_REGULATION_OF_PHOSPHORYLATION		20	0.554777	0.997306	0.478417	0.768055	1	81	tags=20%, list=11%, signal=22%
GOBP_CELLULAR_RESPONSE_TO_OXIDATIVE_STRESS	GOBP_CELLULAR_RESPONSE_TO_OXIDATIVE_STRESS		18	0.566336	0.995671	0.482828	0.768267	1	29	tags=11%, list=4%, signal=11%
GOBP_NEGATIVE_REGULATION_OF_CELL_DEVELOPMENT	GOBP_NEGATIVE_REGULATION_OF_CELL_DEVELOPMENT		36	0.515514	0.989476	0.454855	0.777927	1	62	tags=11%, list=8%, signal=12%
GOBP_POSITIVE_REGULATION_OF_LYMPHOCYTE_ACTIVATION	GOBP_POSITIVE_REGULATION_OF_LYMPHOCYTE_ACTIVATION		24	0.566846	0.988352	0.503704	0.777267	1	38	tags=8%, list=5%, signal=8%
GOBP_SECRETION	GOBP_SECRETION		57	0.476984	0.980796	0.485362	0.789102	1	109	tags=21%, list=15%, signal=23%
GOBP_REGULATION_OF_CELLULAR_COMPONENT_BIOGENESIS	GOBP_REGULATION_OF_CELLULAR_COMPONENT_BIOGENESIS		69	0.46309	0.976971	0.491603	0.793857	1	69	tags=13%, list=9%, signal=13%
GOBP_REGULATION_OF_ENDOCYTOSIS	GOBP_REGULATION_OF_ENDOCYTOSIS		37	0.496872	0.975476	0.488927	0.793777	1	62	tags=14%, list=8%, signal=14%
GOBP_PROTEIN_CATABOLIC_PROCESS	GOBP_PROTEIN_CATABOLIC_PROCESS		54	0.477229	0.975345	0.474763	0.790872	1	64	tags=17%, list=9%, signal=17%
GOBP_TUMOR_NECROSIS_FACTOR_SUPERFAMILY_CYTOKINE_PRODUCTION	GOBP_TUMOR_NECROSIS_FACTOR_SUPERFAMILY_CYTOKINE_PRODUCTION		18	0.542321	0.973193	0.477842	0.792123	1	144	tags=39%, list=19%, signal=47%
GOBP_REGULATION_OF_LEUKOCYTE_PROLIFERATION	GOBP_REGULATION_OF_LEUKOCYTE_PROLIFERATION		24	0.528639	0.966427	0.509982	0.803053	1	106	tags=21%, list=14%, signal=23%
GOBP_REGULATION_OF_LIPID_BIOSYNTHETIC_PROCESS	GOBP_REGULATION_OF_LIPID_BIOSYNTHETIC_PROCESS		17	0.553878	0.965631	0.494071	0.801478	1	60	tags=18%, list=8%, signal=19%
GOBP_SUPRAMOLECULAR_FIBER_ORGANIZATION	GOBP_SUPRAMOLECULAR_FIBER_ORGANIZATION		50	0.477616	0.965029	0.512308	0.799475	1	67	tags=20%, list=9%, signal=21%
GOBP_RESPONSE_TO_PEPTIDE	GOBP_RESPONSE_TO_PEPTIDE		36	0.495154	0.962772	0.5	0.800983	1	62	tags=14%, list=8%, signal=14%
GOBP_FERTILIZATION	GOBP_FERTILIZATION		15	0.559116	0.960999	0.509677	0.801674	1	51	tags=20%, list=7%, signal=21%
GOBP_HEART_PROCESS	GOBP_HEART_PROCESS		17	0.548747	0.959814	0.531568	0.800844	1	61	tags=18%, list=8%, signal=19%
GOBP_NEGATIVE_REGULATION_OF_NEURON_APOPTOTIC_PROCESS	GOBP_NEGATIVE_REGULATION_OF_NEURON_APOPTOTIC_PROCESS		21	0.526583	0.959336	0.515829	0.798675	1	42	tags=10%, list=6%, signal=10%
GOBP_ACTIN_FILAMENT_BASED_PROCESS	GOBP_ACTIN_FILAMENT_BASED_PROCESS		40	0.484102	0.958696	0.506557	0.796744	1	92	tags=30%, list=12%, signal=32%
GOBP_MUSCLE_CONTRACTION	GOBP_MUSCLE_CONTRACTION		19	0.526818	0.957726	0.53507	0.795599	1	61	tags=21%, list=8%, signal=22%
GOBP_SYNAPTIC_SIGNALING	GOBP_SYNAPTIC_SIGNALING		64	0.458256	0.951866	0.514062	0.803952	1	11	tags=5%, list=1%, signal=4%
GOBP_SIGNAL_RELEASE	GOBP_SIGNAL_RELEASE		25	0.520499	0.949551	0.548638	0.805733	1	62	tags=16%, list=8%, signal=17%
GOBP_RESPONSE_TO_ORGANIC_CYCLIC_COMPOUND	GOBP_RESPONSE_TO_ORGANIC_CYCLIC_COMPOUND		47	0.470534	0.948638	0.517123	0.804527	1	70	tags=19%, list=9%, signal=20%
GOBP_POSITIVE_REGULATION_OF_CELL_DIFFERENTIATION	GOBP_POSITIVE_REGULATION_OF_CELL_DIFFERENTIATION		70	0.449377	0.942504	0.559816	0.813652	1	63	tags=11%, list=8%, signal=11%
GOBP_CELLULAR_LIPID_CATABOLIC_PROCESS	GOBP_CELLULAR_LIPID_CATABOLIC_PROCESS		18	0.542567	0.937854	0.555133	0.819849	1	62	tags=28%, list=8%, signal=30%
GOBP_REGULATION_OF_LIPID_TRANSPORT	GOBP_REGULATION_OF_LIPID_TRANSPORT		18	0.521157	0.931919	0.558317	0.828734	1	111	tags=28%, list=15%, signal=32%
GOBP_REGULATION_OF_SUPRAMOLECULAR_FIBER_ORGANIZATION	GOBP_REGULATION_OF_SUPRAMOLECULAR_FIBER_ORGANIZATION		25	0.501842	0.930987	0.561111	0.82754	1	92	tags=20%, list=12%, signal=22%
GOBP_CELLULAR_RESPONSE_TO_NITROGEN_COMPOUND	GOBP_CELLULAR_RESPONSE_TO_NITROGEN_COMPOUND		42	0.46217	0.930544	0.542904	0.825355	1	62	tags=14%, list=8%, signal=15%
GOBP_CELL_ADHESION	GOBP_CELL_ADHESION		221	0.38927	0.928274	0.639495	0.826762	1	69	tags=8%, list=9%, signal=6%
GOBP_ENDOCYTOSIS	GOBP_ENDOCYTOSIS		67	0.443258	0.926823	0.569094	0.826486	1	89	tags=15%, list=12%, signal=15%
GOBP_CELL_CYCLE_PROCESS	GOBP_CELL_CYCLE_PROCESS		16	0.547215	0.922898	0.586639	0.831233	1	90	tags=31%, list=12%, signal=35%
GOBP_REGULATION_OF_MULTICELLULAR_ORGANISMAL_DEVELOPMENT	GOBP_REGULATION_OF_MULTICELLULAR_ORGANISMAL_DEVELOPMENT		123	0.410908	0.922547	0.607527	0.828878	1	69	tags=9%, list=9%, signal=8%
GOBP_GAMETE_GENERATION	GOBP_GAMETE_GENERATION		16	0.524394	0.921683	0.564961	0.827433	1	27	tags=13%, list=4%, signal=13%
GOBP_REGULATION_OF_PROTEIN_SECRETION	GOBP_REGULATION_OF_PROTEIN_SECRETION		17	0.525861	0.920555	0.558577	0.826599	1	65	tags=29%, list=9%, signal=31%
GOBP_RESPONSE_TO_XENOBIOTIC_STIMULUS	GOBP_RESPONSE_TO_XENOBIOTIC_STIMULUS		22	0.498515	0.919861	0.567273	0.824815	1	107	tags=18%, list=14%, signal=21%
GOBP_PRODUCTION_OF_MOLECULAR_MEDIATOR_OF_IMMUNE_RESPONSE	GOBP_PRODUCTION_OF_MOLECULAR_MEDIATOR_OF_IMMUNE_RESPONSE		19	0.509753	0.919497	0.566176	0.822461	1	106	tags=16%, list=14%, signal=18%
GOBP_INORGANIC_ION_HOMEOSTASIS	GOBP_INORGANIC_ION_HOMEOSTASIS		33	0.477772	0.918886	0.565744	0.820633	1	22	tags=6%, list=3%, signal=6%
GOBP_VESICLE_MEDIATED_TRANSPORT	GOBP_VESICLE_MEDIATED_TRANSPORT		97	0.419979	0.915348	0.591978	0.824432	1	111	tags=23%, list=15%, signal=23%
GOBP_TISSUE_MORPHOGENESIS	GOBP_TISSUE_MORPHOGENESIS		51	0.449973	0.912024	0.5712	0.827892	1	75	tags=22%, list=10%, signal=22%
GOBP_REGULATION_OF_SYSTEM_PROCESS	GOBP_REGULATION_OF_SYSTEM_PROCESS		42	0.464016	0.906171	0.578073	0.836184	1	62	tags=17%, list=8%, signal=17%
GOBP_REGULATION_OF_TRANSFERASE_ACTIVITY	GOBP_REGULATION_OF_TRANSFERASE_ACTIVITY		51	0.449503	0.903857	0.571197	0.837641	1	75	tags=14%, list=10%, signal=14%
GOBP_REGULATION_OF_KINASE_ACTIVITY	GOBP_REGULATION_OF_KINASE_ACTIVITY		45	0.450507	0.903772	0.594156	0.834802	1	75	tags=13%, list=10%, signal=14%
GOBP_NEGATIVE_REGULATION_OF_CATALYTIC_ACTIVITY	GOBP_NEGATIVE_REGULATION_OF_CATALYTIC_ACTIVITY		38	0.45822	0.901738	0.587748	0.835609	1	80	tags=18%, list=11%, signal=20%
GOBP_NEGATIVE_REGULATION_OF_MULTICELLULAR_ORGANISMAL_PROCESS	GOBP_NEGATIVE_REGULATION_OF_MULTICELLULAR_ORGANISMAL_PROCESS		116	0.407191	0.90124	0.633377	0.833531	1	62	tags=10%, list=8%, signal=10%
GOBP_RESPONSE_TO_NITROGEN_COMPOUND	GOBP_RESPONSE_TO_NITROGEN_COMPOUND		61	0.430046	0.898229	0.589552	0.836179	1	62	tags=11%, list=8%, signal=11%
GOBP_PHOSPHORYLATION	GOBP_PHOSPHORYLATION		91	0.415394	0.897951	0.622563	0.833697	1	81	tags=11%, list=11%, signal=11%
GOBP_ACUTE_INFLAMMATORY_RESPONSE	GOBP_ACUTE_INFLAMMATORY_RESPONSE		24	0.472417	0.897729	0.580705	0.831214	1	144	tags=38%, list=19%, signal=45%
GOBP_REGULATION_OF_PHOSPHORUS_METABOLIC_PROCESS	GOBP_REGULATION_OF_PHOSPHORUS_METABOLIC_PROCESS		91	0.410051	0.891183	0.623816	0.840728	1	81	tags=12%, list=11%, signal=12%
GOBP_GLAND_DEVELOPMENT	GOBP_GLAND_DEVELOPMENT		32	0.467439	0.889773	0.604356	0.840323	1	2	tags=3%, list=0%, signal=3%
GOBP_CELLULAR_COMPONENT_DISASSEMBLY	GOBP_CELLULAR_COMPONENT_DISASSEMBLY		28	0.463722	0.887627	0.593368	0.841299	1	102	tags=25%, list=14%, signal=28%
GOBP_MITOTIC_CELL_CYCLE	GOBP_MITOTIC_CELL_CYCLE		18	0.494928	0.887011	0.59604	0.839507	1	90	tags=28%, list=12%, signal=31%
GOBP_MACROMOLECULE_CATABOLIC_PROCESS	GOBP_MACROMOLECULE_CATABOLIC_PROCESS		72	0.415035	0.874633	0.648256	0.859409	1	64	tags=14%, list=9%, signal=14%
GOBP_CARBOHYDRATE_HOMEOSTASIS	GOBP_CARBOHYDRATE_HOMEOSTASIS		17	0.493299	0.874412	0.612774	0.856886	1	96	tags=18%, list=13%, signal=20%
GOBP_REGULATION_OF_SYNAPSE_STRUCTURE_OR_ACTIVITY	GOBP_REGULATION_OF_SYNAPSE_STRUCTURE_OR_ACTIVITY		37	0.449686	0.872368	0.634188	0.857545	1	28	tags=5%, list=4%, signal=5%
GOBP_DEVELOPMENTAL_MATURATION	GOBP_DEVELOPMENTAL_MATURATION		36	0.438158	0.871167	0.649215	0.856921	1	52	tags=8%, list=7%, signal=9%
GOBP_LIPID_CATABOLIC_PROCESS	GOBP_LIPID_CATABOLIC_PROCESS		21	0.467112	0.866259	0.653465	0.863275	1	62	tags=24%, list=8%, signal=25%
GOBP_NEGATIVE_REGULATION_OF_WOUND_HEALING	GOBP_NEGATIVE_REGULATION_OF_WOUND_HEALING		21	0.483373	0.864935	0.624299	0.862796	1	72	tags=19%, list=10%, signal=20%
GOBP_GLIOGENESIS	GOBP_GLIOGENESIS		44	0.432166	0.862207	0.643548	0.864699	1	55	tags=9%, list=7%, signal=9%
GOBP_POSITIVE_REGULATION_OF_LEUKOCYTE_PROLIFERATION	GOBP_POSITIVE_REGULATION_OF_LEUKOCYTE_PROLIFERATION		16	0.496678	0.862092	0.665385	0.862058	1	106	tags=25%, list=14%, signal=29%
GOBP_RESPONSE_TO_SALT	GOBP_RESPONSE_TO_SALT		26	0.465369	0.86196	0.634234	0.859398	1	62	tags=23%, list=8%, signal=24%
GOBP_MUSCLE_SYSTEM_PROCESS	GOBP_MUSCLE_SYSTEM_PROCESS		26	0.463689	0.859387	0.656307	0.861317	1	61	tags=15%, list=8%, signal=16%
GOBP_REGULATION_OF_ACTIN_FILAMENT_BASED_PROCESS	GOBP_REGULATION_OF_ACTIN_FILAMENT_BASED_PROCESS		26	0.464441	0.851289	0.650735	0.873175	1	92	tags=23%, list=12%, signal=25%
GOBP_REGULATION_OF_AMIDE_METABOLIC_PROCESS	GOBP_REGULATION_OF_AMIDE_METABOLIC_PROCESS		22	0.478776	0.848666	0.668508	0.875214	1	55	tags=14%, list=7%, signal=14%
GOBP_REGULATION_OF_SECRETION	GOBP_REGULATION_OF_SECRETION		32	0.449472	0.846168	0.663063	0.876957	1	109	tags=28%, list=15%, signal=32%
GOBP_NEGATIVE_REGULATION_OF_DEVELOPMENTAL_PROCESS	GOBP_NEGATIVE_REGULATION_OF_DEVELOPMENTAL_PROCESS		79	0.398011	0.84543	0.705219	0.875426	1	42	tags=6%, list=6%, signal=6%
GOBP_POSITIVE_REGULATION_OF_ORGANELLE_ORGANIZATION	GOBP_POSITIVE_REGULATION_OF_ORGANELLE_ORGANIZATION		19	0.464905	0.843899	0.666667	0.875343	1	92	tags=26%, list=12%, signal=29%
GOBP_POSITIVE_REGULATION_OF_SECRETION	GOBP_POSITIVE_REGULATION_OF_SECRETION		20	0.465194	0.841732	0.688091	0.876572	1	65	tags=25%, list=9%, signal=27%
GOBP_NEURON_PROJECTION_REGENERATION	GOBP_NEURON_PROJECTION_REGENERATION		24	0.449365	0.839379	0.668593	0.877698	1	66	tags=17%, list=9%, signal=18%
GOBP_SMALL_MOLECULE_CATABOLIC_PROCESS	GOBP_SMALL_MOLECULE_CATABOLIC_PROCESS		19	0.470276	0.838974	0.6742	0.875571	1	62	tags=21%, list=8%, signal=22%
GOBP_CELL_CYCLE	GOBP_CELL_CYCLE		27	0.446294	0.836451	0.675325	0.876909	1	90	tags=26%, list=12%, signal=28%
GOBP_REGULATION_OF_NEUROGENESIS	GOBP_REGULATION_OF_NEUROGENESIS		49	0.410578	0.834222	0.698052	0.878211	1	42	tags=6%, list=6%, signal=6%
GOBP_POSITIVE_REGULATION_OF_NERVOUS_SYSTEM_DEVELOPMENT	GOBP_POSITIVE_REGULATION_OF_NERVOUS_SYSTEM_DEVELOPMENT		40	0.42121	0.834055	0.669492	0.8757	1	42	tags=8%, list=6%, signal=8%
GOBP_ALCOHOL_METABOLIC_PROCESS	GOBP_ALCOHOL_METABOLIC_PROCESS		24	0.451696	0.832029	0.682243	0.876512	1	45	tags=8%, list=6%, signal=9%
GOBP_IMMUNE_RESPONSE_REGULATING_SIGNALING_PATHWAY	GOBP_IMMUNE_RESPONSE_REGULATING_SIGNALING_PATHWAY		30	0.430458	0.830894	0.682759	0.875676	1	129	tags=37%, list=17%, signal=43%
GOBP_NEGATIVE_REGULATION_OF_PROTEIN_METABOLIC_PROCESS	GOBP_NEGATIVE_REGULATION_OF_PROTEIN_METABOLIC_PROCESS		60	0.400114	0.830691	0.688272	0.873236	1	81	tags=15%, list=11%, signal=15%
GOBP_CELLULAR_RESPONSE_TO_ORGANIC_CYCLIC_COMPOUND	GOBP_CELLULAR_RESPONSE_TO_ORGANIC_CYCLIC_COMPOUND		25	0.440506	0.828493	0.696798	0.87438	1	66	tags=24%, list=9%, signal=25%
GOBP_REGULATION_OF_INFLAMMATORY_RESPONSE	GOBP_REGULATION_OF_INFLAMMATORY_RESPONSE		27	0.431142	0.821969	0.696462	0.883233	1	144	tags=30%, list=19%, signal=35%
GOBP_EMBRYO_DEVELOPMENT_ENDING_IN_BIRTH_OR_EGG_HATCHING	GOBP_EMBRYO_DEVELOPMENT_ENDING_IN_BIRTH_OR_EGG_HATCHING		30	0.435182	0.821408	0.712946	0.881373	1	52	tags=10%, list=7%, signal=10%
GOBP_REGULATION_OF_NEURON_APOPTOTIC_PROCESS	GOBP_REGULATION_OF_NEURON_APOPTOTIC_PROCESS		24	0.43845	0.809951	0.693727	0.898366	1	42	tags=8%, list=6%, signal=9%
GOBP_IMMUNE_RESPONSE_REGULATING_CELL_SURFACE_RECEPTOR_SIGNALING_PATHWAY	GOBP_IMMUNE_RESPONSE_REGULATING_CELL_SURFACE_RECEPTOR_SIGNALING_PATHWAY		23	0.445211	0.809049	0.722222	0.897038	1	129	tags=43%, list=17%, signal=51%
GOBP_MORPHOGENESIS_OF_AN_EPITHELIUM	GOBP_MORPHOGENESIS_OF_AN_EPITHELIUM		39	0.405793	0.806614	0.722675	0.898428	1	75	tags=21%, list=10%, signal=22%
GOBP_REGULATION_OF_CELL_CYCLE	GOBP_REGULATION_OF_CELL_CYCLE		18	0.468273	0.80065	0.743952	0.90608	1	38	tags=17%, list=5%, signal=17%
GOBP_PROTEIN_PHOSPHORYLATION	GOBP_PROTEIN_PHOSPHORYLATION		83	0.375581	0.800008	0.757353	0.904279	1	81	tags=10%, list=11%, signal=10%
GOBP_REGULATION_OF_CATALYTIC_ACTIVITY	GOBP_REGULATION_OF_CATALYTIC_ACTIVITY		98	0.361377	0.794301	0.786795	0.91105	1	80	tags=13%, list=11%, signal=13%
GOBP_POSITIVE_REGULATION_OF_MOLECULAR_FUNCTION	GOBP_POSITIVE_REGULATION_OF_MOLECULAR_FUNCTION		76	0.377034	0.791688	0.763195	0.912884	1	75	tags=13%, list=10%, signal=13%
GOBP_POSITIVE_REGULATION_OF_PROTEIN_LOCALIZATION	GOBP_POSITIVE_REGULATION_OF_PROTEIN_LOCALIZATION		26	0.418959	0.783646	0.754319	0.92392	1	65	tags=27%, list=9%, signal=28%
GOBP_TISSUE_HOMEOSTASIS	GOBP_TISSUE_HOMEOSTASIS		26	0.419215	0.782121	0.744718	0.923684	1	75	tags=23%, list=10%, signal=25%
GOBP_EXPORT_FROM_CELL	GOBP_EXPORT_FROM_CELL		54	0.374633	0.770916	0.761076	0.939857	1	109	tags=22%, list=15%, signal=24%
GOBP_RESPONSE_TO_ENDOGENOUS_STIMULUS	GOBP_RESPONSE_TO_ENDOGENOUS_STIMULUS		138	0.339829	0.769962	0.865992	0.938675	1	38	tags=6%, list=5%, signal=5%
GOBP_ORGANONITROGEN_COMPOUND_CATABOLIC_PROCESS	GOBP_ORGANONITROGEN_COMPOUND_CATABOLIC_PROCESS		82	0.356213	0.767121	0.803371	0.940563	1	34	tags=7%, list=5%, signal=7%
GOBP_REGULATION_OF_CELLULAR_COMPONENT_SIZE	GOBP_REGULATION_OF_CELLULAR_COMPONENT_SIZE		39	0.385666	0.766362	0.777961	0.939041	1	64	tags=13%, list=9%, signal=13%
GOBP_GENERATION_OF_NEURONS	GOBP_GENERATION_OF_NEURONS		149	0.333067	0.764876	0.866751	0.938733	1	68	tags=8%, list=9%, signal=7%
GOBP_REGULATION_OF_NEURON_PROJECTION_DEVELOPMENT	GOBP_REGULATION_OF_NEURON_PROJECTION_DEVELOPMENT		62	0.364182	0.756212	0.810448	0.950385	1	67	tags=8%, list=9%, signal=8%
GOBP_CELL_CELL_SIGNALING	GOBP_CELL_CELL_SIGNALING		114	0.335928	0.749553	0.865591	0.958257	1	69	tags=9%, list=9%, signal=8%
GOBP_DEVELOPMENTAL_PROCESS_INVOLVED_IN_REPRODUCTION	GOBP_DEVELOPMENTAL_PROCESS_INVOLVED_IN_REPRODUCTION		37	0.379129	0.748787	0.800995	0.956583	1	70	tags=11%, list=9%, signal=11%
GOBP_REGULATION_OF_LIPID_METABOLIC_PROCESS	GOBP_REGULATION_OF_LIPID_METABOLIC_PROCESS		31	0.389526	0.743158	0.789207	0.963057	1	62	tags=13%, list=8%, signal=13%
GOBP_CELLULAR_COMPONENT_MORPHOGENESIS	GOBP_CELLULAR_COMPONENT_MORPHOGENESIS		98	0.337924	0.742274	0.884562	0.96159	1	75	tags=10%, list=10%, signal=10%
GOBP_MULTICELLULAR_ORGANISM_REPRODUCTION	GOBP_MULTICELLULAR_ORGANISM_REPRODUCTION		28	0.402302	0.74109	0.790036	0.960587	1	27	tags=7%, list=4%, signal=7%
GOBP_REGULATION_OF_CELL_PROJECTION_ORGANIZATION	GOBP_REGULATION_OF_CELL_PROJECTION_ORGANIZATION		73	0.347294	0.734542	0.843558	0.968325	1	67	tags=10%, list=9%, signal=10%
GOBP_STEROID_METABOLIC_PROCESS	GOBP_STEROID_METABOLIC_PROCESS		23	0.395426	0.733504	0.823748	0.967053	1	45	tags=9%, list=6%, signal=9%
GOBP_CENTRAL_NERVOUS_SYSTEM_DEVELOPMENT	GOBP_CENTRAL_NERVOUS_SYSTEM_DEVELOPMENT		101	0.338112	0.732229	0.894022	0.966253	1	55	tags=7%, list=7%, signal=6%
GOBP_POSITIVE_REGULATION_OF_CELL_ADHESION	GOBP_POSITIVE_REGULATION_OF_CELL_ADHESION		52	0.362809	0.730377	0.844828	0.966345	1	59	tags=10%, list=8%, signal=10%
GOBP_REGULATION_OF_PROTEIN_BINDING	GOBP_REGULATION_OF_PROTEIN_BINDING		16	0.409796	0.72584	0.800766	0.970357	1	62	tags=13%, list=8%, signal=13%
GOBP_SYNAPSE_ORGANIZATION	GOBP_SYNAPSE_ORGANIZATION		80	0.333606	0.720656	0.883853	0.975607	1	78	tags=13%, list=10%, signal=12%
GOBP_REGENERATION	GOBP_REGENERATION		38	0.369133	0.720484	0.837748	0.973042	1	66	tags=13%, list=9%, signal=14%
GOBP_ORGANIC_HYDROXY_COMPOUND_METABOLIC_PROCESS	GOBP_ORGANIC_HYDROXY_COMPOUND_METABOLIC_PROCESS		35	0.37225	0.715109	0.873771	0.977988	1	45	tags=9%, list=6%, signal=9%
GOBP_PROTEIN_PROCESSING	GOBP_PROTEIN_PROCESSING		43	0.364055	0.714868	0.86172	0.975488	1	72	tags=14%, list=10%, signal=15%
GOBP_MAINTENANCE_OF_LOCATION_IN_CELL	GOBP_MAINTENANCE_OF_LOCATION_IN_CELL		21	0.398265	0.711112	0.846899	0.978149	1	47	tags=10%, list=6%, signal=10%
GOBP_LIPID_BIOSYNTHETIC_PROCESS	GOBP_LIPID_BIOSYNTHETIC_PROCESS		28	0.372293	0.70703	0.849638	0.981345	1	111	tags=25%, list=15%, signal=28%
GOBP_GASTRULATION	GOBP_GASTRULATION		16	0.406749	0.705971	0.836601	0.979982	1	62	tags=13%, list=8%, signal=13%
GOBP_CELL_PROJECTION_ASSEMBLY	GOBP_CELL_PROJECTION_ASSEMBLY		19	0.395917	0.705392	0.822097	0.978064	1	92	tags=26%, list=12%, signal=29%
GOBP_RESPONSE_TO_METAL_ION	GOBP_RESPONSE_TO_METAL_ION		30	0.36959	0.701008	0.847902	0.981314	1	61	tags=20%, list=8%, signal=21%
GOBP_POSITIVE_REGULATION_OF_CELL_POPULATION_PROLIFERATION	GOBP_POSITIVE_REGULATION_OF_CELL_POPULATION_PROLIFERATION		103	0.320524	0.698927	0.941504	0.981471	1	56	tags=7%, list=7%, signal=6%
GOBP_INTEGRIN_MEDIATED_SIGNALING_PATHWAY	GOBP_INTEGRIN_MEDIATED_SIGNALING_PATHWAY		21	0.382346	0.697651	0.857143	0.980444	1	90	tags=14%, list=12%, signal=16%
GOBP_REGULATION_OF_MEMBRANE_POTENTIAL	GOBP_REGULATION_OF_MEMBRANE_POTENTIAL		24	0.376309	0.690771	0.843416	0.986845	1	63	tags=13%, list=8%, signal=13%
GOBP_POSITIVE_REGULATION_OF_CYTOKINE_PRODUCTION	GOBP_POSITIVE_REGULATION_OF_CYTOKINE_PRODUCTION		35	0.35538	0.689262	0.857886	0.98592	1	128	tags=29%, list=17%, signal=33%
GOBP_PROTEIN_LOCALIZATION_TO_EXTRACELLULAR_REGION	GOBP_PROTEIN_LOCALIZATION_TO_EXTRACELLULAR_REGION		31	0.364881	0.683555	0.868512	0.990628	1	65	tags=16%, list=9%, signal=17%
GOBP_NEUROGENESIS	GOBP_NEUROGENESIS		168	0.296917	0.681994	0.983851	0.989838	1	68	tags=7%, list=9%, signal=6%
GOBP_REGULATION_OF_PROTEIN_SERINE_THREONINE_KINASE_ACTIVITY	GOBP_REGULATION_OF_PROTEIN_SERINE_THREONINE_KINASE_ACTIVITY		18	0.383259	0.68194	0.853557	0.987138	1	62	tags=11%, list=8%, signal=12%
GOBP_RESPONSE_TO_ABIOTIC_STIMULUS	GOBP_RESPONSE_TO_ABIOTIC_STIMULUS		67	0.324993	0.681765	0.920354	0.984584	1	66	tags=13%, list=9%, signal=13%
GOBP_CARBOHYDRATE_DERIVATIVE_METABOLIC_PROCESS	GOBP_CARBOHYDRATE_DERIVATIVE_METABOLIC_PROCESS		78	0.316633	0.675205	0.934307	0.989617	1	57	tags=12%, list=8%, signal=11%
GOBP_STRIATED_MUSCLE_CELL_DIFFERENTIATION	GOBP_STRIATED_MUSCLE_CELL_DIFFERENTIATION		15	0.389889	0.67478	0.839917	0.987364	1	89	tags=20%, list=12%, signal=22%
GOBP_NEGATIVE_REGULATION_OF_CYTOKINE_PRODUCTION	GOBP_NEGATIVE_REGULATION_OF_CYTOKINE_PRODUCTION		25	0.362799	0.674022	0.887218	0.985447	1	62	tags=8%, list=8%, signal=8%
GOBP_REGULATION_OF_DNA_BINDING_TRANSCRIPTION_FACTOR_ACTIVITY	GOBP_REGULATION_OF_DNA_BINDING_TRANSCRIPTION_FACTOR_ACTIVITY		15	0.377076	0.663377	0.877953	0.994467	1	90	tags=20%, list=12%, signal=22%
GOBP_REGULATION_OF_MUSCLE_SYSTEM_PROCESS	GOBP_REGULATION_OF_MUSCLE_SYSTEM_PROCESS		16	0.381048	0.663366	0.87	0.991742	1	15	tags=6%, list=2%, signal=6%
GOBP_POSTSYNAPSE_ORGANIZATION	GOBP_POSTSYNAPSE_ORGANIZATION		30	0.340037	0.656582	0.907638	0.99612	1	76	tags=20%, list=10%, signal=21%
GOBP_REGULATION_OF_NERVOUS_SYSTEM_DEVELOPMENT	GOBP_REGULATION_OF_NERVOUS_SYSTEM_DEVELOPMENT		61	0.314757	0.651669	0.952756	0.9983	1	42	tags=5%, list=6%, signal=5%
GOBP_RAS_PROTEIN_SIGNAL_TRANSDUCTION	GOBP_RAS_PROTEIN_SIGNAL_TRANSDUCTION		18	0.366686	0.646878	0.911469	1	1	67	tags=17%, list=9%, signal=18%
GOBP_NEGATIVE_REGULATION_OF_RESPONSE_TO_WOUNDING	GOBP_NEGATIVE_REGULATION_OF_RESPONSE_TO_WOUNDING		28	0.337896	0.638	0.925234	1	1	72	tags=14%, list=10%, signal=15%
GOBP_PROTEIN_LOCALIZATION_TO_PLASMA_MEMBRANE	GOBP_PROTEIN_LOCALIZATION_TO_PLASMA_MEMBRANE		18	0.355535	0.635059	0.896484	1	1	120	tags=28%, list=16%, signal=32%
GOBP_POSITIVE_REGULATION_OF_ENDOCYTOSIS	GOBP_POSITIVE_REGULATION_OF_ENDOCYTOSIS		26	0.335049	0.630818	0.928322	1	1	33	tags=4%, list=4%, signal=4%
GOBP_MYELOID_CELL_DIFFERENTIATION	GOBP_MYELOID_CELL_DIFFERENTIATION		24	0.342028	0.622384	0.933092	1	1	90	tags=25%, list=12%, signal=28%
GOBP_REGULATION_OF_POSTSYNAPSE_ORGANIZATION	GOBP_REGULATION_OF_POSTSYNAPSE_ORGANIZATION		18	0.344	0.615895	0.935685	1	1	69	tags=17%, list=9%, signal=18%
GOBP_CELL_JUNCTION_ORGANIZATION	GOBP_CELL_JUNCTION_ORGANIZATION		106	0.280294	0.615632	0.991892	1	1	78	tags=11%, list=10%, signal=11%
GOBP_TELENCEPHALON_DEVELOPMENT	GOBP_TELENCEPHALON_DEVELOPMENT		23	0.33382	0.613421	0.939216	1	1	90	tags=13%, list=12%, signal=14%
GOBP_CELL_PROJECTION_ORGANIZATION	GOBP_CELL_PROJECTION_ORGANIZATION		140	0.268016	0.605585	0.997528	1	1	68	tags=8%, list=9%, signal=7%
GOBP_NEGATIVE_REGULATION_OF_GENE_EXPRESSION	GOBP_NEGATIVE_REGULATION_OF_GENE_EXPRESSION		46	0.299119	0.601027	0.972085	1	1	74	tags=11%, list=10%, signal=11%
GOBP_CELL_MORPHOGENESIS_INVOLVED_IN_NEURON_DIFFERENTIATION	GOBP_CELL_MORPHOGENESIS_INVOLVED_IN_NEURON_DIFFERENTIATION		88	0.274294	0.596612	0.997131	1	1	75	tags=9%, list=10%, signal=9%
GOBP_CELL_MORPHOGENESIS	GOBP_CELL_MORPHOGENESIS		116	0.269193	0.593834	0.994785	1	1	75	tags=9%, list=10%, signal=9%
GOBP_MULTI_MULTICELLULAR_ORGANISM_PROCESS	GOBP_MULTI_MULTICELLULAR_ORGANISM_PROCESS		23	0.32629	0.59121	0.958801	1	1	56	tags=9%, list=7%, signal=9%
GOBP_REGULATION_OF_CELLULAR_RESPONSE_TO_STRESS	GOBP_REGULATION_OF_CELLULAR_RESPONSE_TO_STRESS		33	0.309276	0.587019	0.970588	1	1	136	tags=24%, list=18%, signal=28%
GOBP_CELL_PART_MORPHOGENESIS	GOBP_CELL_PART_MORPHOGENESIS		93	0.267902	0.585465	0.995868	1	1	75	tags=9%, list=10%, signal=8%
GOBP_MUSCLE_CELL_DIFFERENTIATION	GOBP_MUSCLE_CELL_DIFFERENTIATION		28	0.307007	0.581129	0.966549	1	1	61	tags=7%, list=8%, signal=7%
GOBP_REGULATION_OF_CELL_MORPHOGENESIS	GOBP_REGULATION_OF_CELL_MORPHOGENESIS		23	0.320115	0.580534	0.944123	1	1	89	tags=26%, list=12%, signal=29%
GOBP_NEGATIVE_REGULATION_OF_MAPK_CASCADE	GOBP_NEGATIVE_REGULATION_OF_MAPK_CASCADE		17	0.327569	0.572995	0.933735	1	1	138	tags=29%, list=18%, signal=35%
GOBP_NEURON_MIGRATION	GOBP_NEURON_MIGRATION		29	0.303575	0.569964	0.96036	1	1	22	tags=3%, list=3%, signal=3%
GOBP_PROTEIN_LOCALIZATION_TO_CELL_PERIPHERY	GOBP_PROTEIN_LOCALIZATION_TO_CELL_PERIPHERY		22	0.302845	0.561496	0.965649	1	1	120	tags=23%, list=16%, signal=26%
GOBP_CYTOKINE_MEDIATED_SIGNALING_PATHWAY	GOBP_CYTOKINE_MEDIATED_SIGNALING_PATHWAY		23	0.304894	0.558234	0.974406	1	1	75	tags=13%, list=10%, signal=14%
GOBP_FOREBRAIN_DEVELOPMENT	GOBP_FOREBRAIN_DEVELOPMENT		34	0.260511	0.509569	0.996667	1	1	22	tags=3%, list=3%, signal=3%
GOBP_LOCALIZATION_WITHIN_MEMBRANE	GOBP_LOCALIZATION_WITHIN_MEMBRANE		43	0.252594	0.509228	0.998344	1	1	102	tags=14%, list=14%, signal=15%
GOBP_RECEPTOR_MEDIATED_ENDOCYTOSIS	GOBP_RECEPTOR_MEDIATED_ENDOCYTOSIS		30	0.263333	0.504412	0.991639	1	1	120	tags=27%, list=16%, signal=30%
GOBP_REGULATION_OF_BINDING	GOBP_REGULATION_OF_BINDING		21	0.274362	0.502381	1	1	1	62	tags=10%, list=8%, signal=10%
GOBP_NEURON_RECOGNITION	GOBP_NEURON_RECOGNITION		16	0.279028	0.497945	0.984064	1	1	112	tags=13%, list=15%, signal=14%
GOBP_CELL_CELL_JUNCTION_ASSEMBLY	GOBP_CELL_CELL_JUNCTION_ASSEMBLY		16	0.275129	0.470544	0.994024	1	1	68	tags=13%, list=9%, signal=13%
GOBP_MUSCLE_CELL_MIGRATION	GOBP_MUSCLE_CELL_MIGRATION		15	0.276562	0.465065	0.991786	0.999059	1	141	tags=27%, list=19%, signal=32%
GOBP_CELL_ACTIVATION_INVOLVED_IN_IMMUNE_RESPONSE	GOBP_CELL_ACTIVATION_INVOLVED_IN_IMMUNE_RESPONSE		19	0.252234	0.435176	0.998066	0.998324	1	32	tags=5%, list=4%, signal=5%
