# Supplementary material for: Cerebrospinal fluid protein biomarkers are associated with response to multiagent intraventricular chemotherapy in patients with CNS lymphoma
Source: Neurooncol Adv. 2025 Feb 25;7(1):vdaf046. doi: 10.1093/noajnl/vdaf046 (PMC12048878; doi:10.1093/noajnl/vdaf046)
Supplement: vdaf046_suppl_Supplementary_Tables_S5 [file vdaf046_suppl_supplementary_tables_s5.xlsx]

## Sheet: down_early
NAME	GS<br> follow link to MSigDB	GS DETAILS	SIZE	ES	NES	NOM p-val	FDR q-val	FWER p-val	RANK AT MAX	LEADING EDGE
GOBP_RESPONSE_TO_TOXIC_SUBSTANCE	GOBP_RESPONSE_TO_TOXIC_SUBSTANCE	Details ...	26	-0.671394	-2.56722	0	0	0	98	tags=54%, list=13%, signal=60%
GOBP_ACTIN_FILAMENT_ORGANIZATION	GOBP_ACTIN_FILAMENT_ORGANIZATION	Details ...	28	-0.606211	-2.27543	0	0	0	156	tags=54%, list=21%, signal=65%
GOBP_SMALL_MOLECULE_METABOLIC_PROCESS	GOBP_SMALL_MOLECULE_METABOLIC_PROCESS	Details ...	101	-0.445978	-2.24449	0	0	0	100	tags=32%, list=14%, signal=32%
GOBP_REGULATION_OF_BODY_FLUID_LEVELS	GOBP_REGULATION_OF_BODY_FLUID_LEVELS	Details ...	54	-0.483542	-2.21813	0	0.000528226	0.001	83	tags=33%, list=11%, signal=35%
GOBP_PROTEIN_CONTAINING_COMPLEX_ASSEMBLY	GOBP_PROTEIN_CONTAINING_COMPLEX_ASSEMBLY	Details ...	65	-0.445692	-2.15707	0	0.00123046	0.003	119	tags=34%, list=16%, signal=37%
GOBP_REGULATION_OF_PROTEIN_CONTAINING_COMPLEX_ASSEMBLY	GOBP_REGULATION_OF_PROTEIN_CONTAINING_COMPLEX_ASSEMBLY	Details ...	32	-0.536162	-2.13384	0	0.00169521	0.005	105	tags=44%, list=14%, signal=49%
GOBP_HEMOSTASIS	GOBP_HEMOSTASIS	Details ...	49	-0.473422	-2.12435	0	0.00145304	0.005	83	tags=33%, list=11%, signal=34%
GOBP_REACTIVE_OXYGEN_SPECIES_METABOLIC_PROCESS	GOBP_REACTIVE_OXYGEN_SPECIES_METABOLIC_PROCESS	Details ...	27	-0.551111	-2.10855	0.00452489	0.00127141	0.005	78	tags=33%, list=11%, signal=36%
GOBP_ORGANOPHOSPHATE_METABOLIC_PROCESS	GOBP_ORGANOPHOSPHATE_METABOLIC_PROCESS	Details ...	42	-0.478505	-2.04673	0	0.00204331	0.009	144	tags=45%, list=20%, signal=53%
GOBP_CYTOSKELETON_ORGANIZATION	GOBP_CYTOSKELETON_ORGANIZATION	Details ...	59	-0.449018	-2.03749	0	0.00224925	0.011	156	tags=51%, list=21%, signal=59%
GOBP_WOUND_HEALING	GOBP_WOUND_HEALING	Details ...	62	-0.434898	-1.99243	0	0.00295765	0.015	83	tags=29%, list=11%, signal=30%
GOBP_REGULATION_OF_CYTOSKELETON_ORGANIZATION	GOBP_REGULATION_OF_CYTOSKELETON_ORGANIZATION	Details ...	29	-0.515378	-1.98519	0	0.00341359	0.019	156	tags=55%, list=21%, signal=67%
GOBP_ACTIN_FILAMENT_BASED_PROCESS	GOBP_ACTIN_FILAMENT_BASED_PROCESS	Details ...	41	-0.477464	-1.97406	0	0.00315101	0.019	156	tags=51%, list=21%, signal=61%
GOBP_SMALL_MOLECULE_BIOSYNTHETIC_PROCESS	GOBP_SMALL_MOLECULE_BIOSYNTHETIC_PROCESS	Details ...	39	-0.479032	-1.94365	0.00480769	0.00421744	0.027	144	tags=46%, list=20%, signal=54%
GOBP_CELLULAR_CATABOLIC_PROCESS	GOBP_CELLULAR_CATABOLIC_PROCESS	Details ...	83	-0.399646	-1.94134	0	0.00393627	0.027	98	tags=33%, list=13%, signal=33%
GOBP_REGULATION_OF_ACTIN_FILAMENT_BASED_PROCESS	GOBP_REGULATION_OF_ACTIN_FILAMENT_BASED_PROCESS	Details ...	26	-0.508084	-1.89055	0.00425532	0.00849586	0.063	156	tags=54%, list=21%, signal=66%
GOBP_MONOCARBOXYLIC_ACID_METABOLIC_PROCESS	GOBP_MONOCARBOXYLIC_ACID_METABOLIC_PROCESS	Details ...	39	-0.410291	-1.70536	0.00505051	0.0366672	0.268	153	tags=49%, list=21%, signal=58%
GOBP_SUPRAMOLECULAR_FIBER_ORGANIZATION	GOBP_SUPRAMOLECULAR_FIBER_ORGANIZATION	Details ...	57	-0.374543	-1.69846	0	0.0369575	0.286	146	tags=39%, list=20%, signal=44%
GOBP_REGULATION_OF_SMALL_MOLECULE_METABOLIC_PROCESS	GOBP_REGULATION_OF_SMALL_MOLECULE_METABOLIC_PROCESS	Details ...	26	-0.442566	-1.63748	0.0185185	0.0572619	0.426	156	tags=54%, list=21%, signal=66%
GOBP_GENERATION_OF_PRECURSOR_METABOLITES_AND_ENERGY	GOBP_GENERATION_OF_PRECURSOR_METABOLITES_AND_ENERGY	Details ...	31	-0.400371	-1.59652	0.0224215	0.0739748	0.527	118	tags=39%, list=16%, signal=44%
GOBP_REGULATION_OF_ORGANELLE_ORGANIZATION	GOBP_REGULATION_OF_ORGANELLE_ORGANIZATION		54	-0.347902	-1.57654	0	0.0815195	0.577	110	tags=35%, list=15%, signal=38%
GOBP_ORGANIC_ACID_METABOLIC_PROCESS	GOBP_ORGANIC_ACID_METABOLIC_PROCESS		50	-0.353569	-1.54819	0.0104167	0.0974055	0.661	157	tags=44%, list=21%, signal=52%
GOBP_REGULATION_OF_TRANSMEMBRANE_TRANSPORT	GOBP_REGULATION_OF_TRANSMEMBRANE_TRANSPORT		28	-0.400282	-1.5445	0.0257511	0.0958948	0.676	122	tags=39%, list=17%, signal=45%
GOBP_MULTICELLULAR_ORGANISMAL_LEVEL_HOMEOSTASIS	GOBP_MULTICELLULAR_ORGANISMAL_LEVEL_HOMEOSTASIS		55	-0.34711	-1.5417	0.0204082	0.0937396	0.681	62	tags=22%, list=8%, signal=22%
GOBP_ALCOHOL_METABOLIC_PROCESS	GOBP_ALCOHOL_METABOLIC_PROCESS		28	-0.405903	-1.52903	0.0220264	0.0985289	0.714	98	tags=32%, list=13%, signal=36%
GOBP_RESPONSE_TO_OXIDATIVE_STRESS	GOBP_RESPONSE_TO_OXIDATIVE_STRESS		36	-0.366392	-1.50704	0.0273224	0.11143	0.772	80	tags=25%, list=11%, signal=27%
GOBP_ORGANIC_HYDROXY_COMPOUND_METABOLIC_PROCESS	GOBP_ORGANIC_HYDROXY_COMPOUND_METABOLIC_PROCESS		39	-0.35903	-1.4944	0.0348259	0.117024	0.794	98	tags=28%, list=13%, signal=31%
GOBP_LEUKOCYTE_PROLIFERATION	GOBP_LEUKOCYTE_PROLIFERATION		30	-0.380542	-1.43961	0.0567686	0.167195	0.912	97	tags=30%, list=13%, signal=33%
GOBP_ACUTE_INFLAMMATORY_RESPONSE	GOBP_ACUTE_INFLAMMATORY_RESPONSE		26	-0.389852	-1.42263	0.0684932	0.181442	0.932	194	tags=46%, list=27%, signal=61%
GOBP_CELL_ACTIVATION	GOBP_CELL_ACTIVATION		82	-0.294072	-1.41617	0.0153846	0.1838	0.944	84	tags=22%, list=11%, signal=22%
GOBP_LYMPHOCYTE_ACTIVATION	GOBP_LYMPHOCYTE_ACTIVATION		48	-0.32024	-1.41418	0.0404624	0.179671	0.944	84	tags=25%, list=11%, signal=26%
GOBP_REGULATION_OF_SUPRAMOLECULAR_FIBER_ORGANIZATION	GOBP_REGULATION_OF_SUPRAMOLECULAR_FIBER_ORGANIZATION		30	-0.356201	-1.40942	0.0637255	0.180878	0.948	105	tags=30%, list=14%, signal=34%
GOBP_CELLULAR_RESPONSE_TO_HORMONE_STIMULUS	GOBP_CELLULAR_RESPONSE_TO_HORMONE_STIMULUS		34	-0.353424	-1.4037	0.0571429	0.18189	0.952	56	tags=18%, list=8%, signal=18%
GOBP_RESPONSE_TO_INORGANIC_SUBSTANCE	GOBP_RESPONSE_TO_INORGANIC_SUBSTANCE		47	-0.319049	-1.37525	0.0679012	0.21451	0.971	102	tags=23%, list=14%, signal=25%
GOBP_REGULATION_OF_T_CELL_ACTIVATION	GOBP_REGULATION_OF_T_CELL_ACTIVATION		26	-0.356891	-1.35677	0.0875	0.235088	0.983	62	tags=19%, list=8%, signal=20%
GOBP_T_CELL_ACTIVATION	GOBP_T_CELL_ACTIVATION		36	-0.329798	-1.34968	0.0747663	0.239533	0.985	76	tags=22%, list=10%, signal=24%
GOBP_POSITIVE_REGULATION_OF_TRANSPORT	GOBP_POSITIVE_REGULATION_OF_TRANSPORT		72	-0.291021	-1.34597	0.0441177	0.238834	0.987	99	tags=24%, list=14%, signal=25%
GOBP_REGULATION_OF_TRANSPORT	GOBP_REGULATION_OF_TRANSPORT		110	-0.255316	-1.32463	0.0361446	0.267192	0.994	102	tags=24%, list=14%, signal=23%
GOBP_POSITIVE_REGULATION_OF_PROTEIN_LOCALIZATION	GOBP_POSITIVE_REGULATION_OF_PROTEIN_LOCALIZATION		27	-0.33725	-1.32285	0.0943396	0.263373	0.994	110	tags=33%, list=15%, signal=38%
GOBP_REGULATION_OF_MONOATOMIC_ION_TRANSPORT	GOBP_REGULATION_OF_MONOATOMIC_ION_TRANSPORT		32	-0.321832	-1.31634	0.106061	0.268381	0.996	117	tags=31%, list=16%, signal=36%
GOBP_NEGATIVE_REGULATION_OF_TRANSPORT	GOBP_NEGATIVE_REGULATION_OF_TRANSPORT		27	-0.340003	-1.31499	0.0897959	0.263392	0.996	96	tags=33%, list=13%, signal=37%
GOBP_CELLULAR_COMPONENT_DISASSEMBLY	GOBP_CELLULAR_COMPONENT_DISASSEMBLY		28	-0.33091	-1.29783	0.110577	0.285778	0.997	105	tags=29%, list=14%, signal=32%
GOBP_TRANSMEMBRANE_TRANSPORT	GOBP_TRANSMEMBRANE_TRANSPORT		45	-0.296343	-1.289	0.107317	0.294233	0.997	122	tags=33%, list=17%, signal=38%
GOBP_CELL_CYCLE	GOBP_CELL_CYCLE		28	-0.344961	-1.28544	0.113537	0.293905	0.998	76	tags=29%, list=10%, signal=31%
GOBP_CELLULAR_RESPONSE_TO_LIPID	GOBP_CELLULAR_RESPONSE_TO_LIPID		33	-0.311231	-1.28455	0.0956938	0.289341	0.998	97	tags=30%, list=13%, signal=33%
GOBP_LEUKOCYTE_CELL_CELL_ADHESION	GOBP_LEUKOCYTE_CELL_CELL_ADHESION		34	-0.323468	-1.26647	0.17033	0.314238	0.999	69	tags=21%, list=9%, signal=22%
GOBP_HOMEOSTATIC_PROCESS	GOBP_HOMEOSTATIC_PROCESS		117	-0.238436	-1.26336	0.0490196	0.312774	0.999	91	tags=20%, list=12%, signal=19%
GOBP_STEROID_METABOLIC_PROCESS	GOBP_STEROID_METABOLIC_PROCESS		26	-0.340255	-1.26157	0.133641	0.30952	0.999	144	tags=42%, list=20%, signal=51%
GOBP_REGULATION_OF_CELLULAR_LOCALIZATION	GOBP_REGULATION_OF_CELLULAR_LOCALIZATION		55	-0.280336	-1.25772	0.101796	0.310174	0.999	96	tags=27%, list=13%, signal=29%
GOBP_REGULATION_OF_CATABOLIC_PROCESS	GOBP_REGULATION_OF_CATABOLIC_PROCESS		39	-0.301568	-1.24689	0.127451	0.323975	0.999	109	tags=33%, list=15%, signal=37%
GOBP_RESPONSE_TO_LIPID	GOBP_RESPONSE_TO_LIPID		60	-0.262527	-1.2353	0.131944	0.339238	0.999	97	tags=25%, list=13%, signal=26%
GOBP_RESPONSE_TO_WOUNDING	GOBP_RESPONSE_TO_WOUNDING		89	-0.244261	-1.21915	0.0956522	0.367035	0.999	83	tags=21%, list=11%, signal=21%
GOBP_CELLULAR_LIPID_METABOLIC_PROCESS	GOBP_CELLULAR_LIPID_METABOLIC_PROCESS		47	-0.278738	-1.21087	0.152542	0.378334	1	144	tags=36%, list=20%, signal=42%
GOBP_LIPID_LOCALIZATION	GOBP_LIPID_LOCALIZATION		39	-0.293487	-1.20362	0.152632	0.3873	1	169	tags=41%, list=23%, signal=51%
GOBP_EPITHELIAL_CELL_DIFFERENTIATION	GOBP_EPITHELIAL_CELL_DIFFERENTIATION		40	-0.281445	-1.17533	0.190722	0.447274	1	102	tags=28%, list=14%, signal=30%
GOBP_MONOATOMIC_ION_TRANSPORT	GOBP_MONOATOMIC_ION_TRANSPORT		47	-0.268382	-1.16358	0.176471	0.468739	1	156	tags=38%, list=21%, signal=46%
GOBP_POSITIVE_REGULATION_OF_RNA_METABOLIC_PROCESS	GOBP_POSITIVE_REGULATION_OF_RNA_METABOLIC_PROCESS		31	-0.287979	-1.16241	0.225	0.463239	1	62	tags=23%, list=8%, signal=24%
GOBP_ORGANIC_HYDROXY_COMPOUND_TRANSPORT	GOBP_ORGANIC_HYDROXY_COMPOUND_TRANSPORT		28	-0.301045	-1.15897	0.244444	0.463739	1	144	tags=36%, list=20%, signal=43%
GOBP_CARBOHYDRATE_METABOLIC_PROCESS	GOBP_CARBOHYDRATE_METABOLIC_PROCESS		58	-0.249938	-1.15205	0.197368	0.474282	1	122	tags=28%, list=17%, signal=30%
GOBP_RESPONSE_TO_HORMONE	GOBP_RESPONSE_TO_HORMONE		62	-0.250722	-1.13078	0.188679	0.524258	1	56	tags=15%, list=8%, signal=14%
GOBP_REGULATION_OF_LYMPHOCYTE_ACTIVATION	GOBP_REGULATION_OF_LYMPHOCYTE_ACTIVATION		35	-0.278741	-1.12153	0.262673	0.543263	1	97	tags=23%, list=13%, signal=25%
GOBP_MONOSACCHARIDE_METABOLIC_PROCESS	GOBP_MONOSACCHARIDE_METABOLIC_PROCESS		33	-0.281907	-1.11478	0.291667	0.553644	1	122	tags=30%, list=17%, signal=35%
GOBP_CELLULAR_RESPONSE_TO_ORGANIC_CYCLIC_COMPOUND	GOBP_CELLULAR_RESPONSE_TO_ORGANIC_CYCLIC_COMPOUND		28	-0.286843	-1.11476	0.258064	0.544918	1	90	tags=29%, list=12%, signal=31%
GOBP_TISSUE_HOMEOSTASIS	GOBP_TISSUE_HOMEOSTASIS		27	-0.293294	-1.1124	0.290043	0.542863	1	62	tags=19%, list=8%, signal=19%
GOBP_ORGANONITROGEN_COMPOUND_CATABOLIC_PROCESS	GOBP_ORGANONITROGEN_COMPOUND_CATABOLIC_PROCESS		84	-0.222693	-1.10573	0.212389	0.552007	1	95	tags=24%, list=13%, signal=24%
GOBP_REGULATION_OF_ESTABLISHMENT_OF_PROTEIN_LOCALIZATION	GOBP_REGULATION_OF_ESTABLISHMENT_OF_PROTEIN_LOCALIZATION		34	-0.274357	-1.10501	0.265701	0.545336	1	110	tags=26%, list=15%, signal=30%
GOBP_REGULATION_OF_CELL_ACTIVATION	GOBP_REGULATION_OF_CELL_ACTIVATION		47	-0.257202	-1.10246	0.304124	0.544364	1	97	tags=21%, list=13%, signal=23%
GOBP_RESPONSE_TO_OXYGEN_CONTAINING_COMPOUND	GOBP_RESPONSE_TO_OXYGEN_CONTAINING_COMPOUND		124	-0.207339	-1.09598	0.207792	0.554661	1	97	tags=19%, list=13%, signal=19%
GOBP_REGULATION_OF_VESICLE_MEDIATED_TRANSPORT	GOBP_REGULATION_OF_VESICLE_MEDIATED_TRANSPORT		46	-0.24895	-1.09146	0.305699	0.559666	1	71	tags=20%, list=10%, signal=20%
GOBP_CELL_KILLING	GOBP_CELL_KILLING		37	-0.26464	-1.08809	0.34434	0.560765	1	120	tags=27%, list=16%, signal=31%
GOBP_HEMOPOIESIS	GOBP_HEMOPOIESIS		50	-0.247353	-1.08222	0.313253	0.568823	1	76	tags=18%, list=10%, signal=19%
GOBP_EPITHELIUM_DEVELOPMENT	GOBP_EPITHELIUM_DEVELOPMENT		77	-0.220071	-1.07577	0.330769	0.579947	1	74	tags=19%, list=10%, signal=19%
GOBP_NEGATIVE_REGULATION_OF_IMMUNE_SYSTEM_PROCESS	GOBP_NEGATIVE_REGULATION_OF_IMMUNE_SYSTEM_PROCESS		42	-0.24726	-1.06215	0.325843	0.613437	1	128	tags=31%, list=18%, signal=35%
GOBP_MONOATOMIC_ION_TRANSMEMBRANE_TRANSPORT	GOBP_MONOATOMIC_ION_TRANSMEMBRANE_TRANSPORT		32	-0.269105	-1.05716	0.320755	0.619689	1	117	tags=34%, list=16%, signal=39%
GOBP_RESPONSE_TO_ORGANIC_CYCLIC_COMPOUND	GOBP_RESPONSE_TO_ORGANIC_CYCLIC_COMPOUND		49	-0.234547	-1.04559	0.381818	0.64712	1	69	tags=20%, list=9%, signal=21%
GOBP_NEGATIVE_REGULATION_OF_PROTEIN_MODIFICATION_PROCESS	GOBP_NEGATIVE_REGULATION_OF_PROTEIN_MODIFICATION_PROCESS		26	-0.279368	-1.035	0.396624	0.671168	1	80	tags=23%, list=11%, signal=25%
GOBP_LIPID_METABOLIC_PROCESS	GOBP_LIPID_METABOLIC_PROCESS		71	-0.213058	-1.01862	0.433121	0.71311	1	98	tags=21%, list=13%, signal=22%
GOBP_MACROMOLECULE_CATABOLIC_PROCESS	GOBP_MACROMOLECULE_CATABOLIC_PROCESS		75	-0.210064	-1.0128	0.382353	0.722761	1	95	tags=23%, list=13%, signal=23%
GOBP_LIPID_BIOSYNTHETIC_PROCESS	GOBP_LIPID_BIOSYNTHETIC_PROCESS		29	-0.27087	-1.01231	0.420601	0.715222	1	144	tags=38%, list=20%, signal=45%
GOBP_PROTEIN_CATABOLIC_PROCESS	GOBP_PROTEIN_CATABOLIC_PROCESS		57	-0.218875	-1.00524	0.451389	0.72832	1	95	tags=25%, list=13%, signal=26%
GOBP_DEFENSE_RESPONSE_TO_OTHER_ORGANISM	GOBP_DEFENSE_RESPONSE_TO_OTHER_ORGANISM		118	-0.191984	-1.00011	0.5	0.734935	1	151	tags=27%, list=21%, signal=29%
GOBP_TISSUE_MORPHOGENESIS	GOBP_TISSUE_MORPHOGENESIS		47	-0.231608	-0.998571	0.458333	0.730738	1	69	tags=21%, list=9%, signal=22%
GOBP_MONOATOMIC_ION_HOMEOSTASIS	GOBP_MONOATOMIC_ION_HOMEOSTASIS		42	-0.230461	-0.984442	0.442786	0.766782	1	102	tags=21%, list=14%, signal=23%
GOBP_CHEMICAL_HOMEOSTASIS	GOBP_CHEMICAL_HOMEOSTASIS		73	-0.198704	-0.960658	0.590551	0.832979	1	91	tags=19%, list=12%, signal=20%
GOBP_NEGATIVE_REGULATION_OF_PROGRAMMED_CELL_DEATH	GOBP_NEGATIVE_REGULATION_OF_PROGRAMMED_CELL_DEATH		64	-0.204601	-0.954611	0.533333	0.84128	1	80	tags=20%, list=11%, signal=21%
GOBP_HUMORAL_IMMUNE_RESPONSE	GOBP_HUMORAL_IMMUNE_RESPONSE		61	-0.207674	-0.949188	0.58125	0.848843	1	189	tags=36%, list=26%, signal=45%
GOBP_NEGATIVE_REGULATION_OF_PHOSPHORUS_METABOLIC_PROCESS	GOBP_NEGATIVE_REGULATION_OF_PHOSPHORUS_METABOLIC_PROCESS		28	-0.249272	-0.949058	0.540909	0.839389	1	80	tags=25%, list=11%, signal=27%
GOBP_CELLULAR_RESPONSE_TO_OXYGEN_CONTAINING_COMPOUND	GOBP_CELLULAR_RESPONSE_TO_OXYGEN_CONTAINING_COMPOUND		83	-0.193748	-0.945836	0.626984	0.840137	1	102	tags=23%, list=14%, signal=24%
GOBP_INNATE_IMMUNE_RESPONSE	GOBP_INNATE_IMMUNE_RESPONSE		97	-0.189148	-0.940766	0.613208	0.845398	1	149	tags=28%, list=20%, signal=30%
GOBP_INTRACELLULAR_PROTEIN_TRANSPORT	GOBP_INTRACELLULAR_PROTEIN_TRANSPORT		38	-0.224825	-0.935224	0.577114	0.852999	1	134	tags=32%, list=18%, signal=37%
GOBP_HUMORAL_IMMUNE_RESPONSE_MEDIATED_BY_CIRCULATING_IMMUNOGLOBULIN	GOBP_HUMORAL_IMMUNE_RESPONSE_MEDIATED_BY_CIRCULATING_IMMUNOGLOBULIN		31	-0.235277	-0.930851	0.583333	0.855715	1	418	tags=94%, list=57%, signal=209%
GOBP_PROTEIN_LOCALIZATION_TO_ORGANELLE	GOBP_PROTEIN_LOCALIZATION_TO_ORGANELLE		34	-0.232231	-0.926004	0.570048	0.859963	1	87	tags=21%, list=12%, signal=22%
GOBP_BIOLOGICAL_PROCESS_INVOLVED_IN_INTERSPECIES_INTERACTION_BETWEEN_ORGANISMS	GOBP_BIOLOGICAL_PROCESS_INVOLVED_IN_INTERSPECIES_INTERACTION_BETWEEN_ORGANISMS		151	-0.16899	-0.916885	0.765625	0.878294	1	97	tags=17%, list=13%, signal=15%
GOBP_MEMBRANE_ORGANIZATION	GOBP_MEMBRANE_ORGANIZATION		43	-0.222235	-0.913204	0.651429	0.879586	1	76	tags=19%, list=10%, signal=20%
GOBP_REGULATION_OF_IMMUNE_SYSTEM_PROCESS	GOBP_REGULATION_OF_IMMUNE_SYSTEM_PROCESS		138	-0.166585	-0.906628	0.794872	0.888829	1	128	tags=20%, list=18%, signal=20%
GOBP_REGULATION_OF_ENDOCYTOSIS	GOBP_REGULATION_OF_ENDOCYTOSIS		37	-0.220416	-0.8928	0.670103	0.917235	1	71	tags=19%, list=10%, signal=20%
GOBP_IMMUNE_EFFECTOR_PROCESS	GOBP_IMMUNE_EFFECTOR_PROCESS		85	-0.179447	-0.883062	0.733333	0.933888	1	51	tags=9%, list=7%, signal=9%
GOBP_COMPLEMENT_ACTIVATION_CLASSICAL_PATHWAY	GOBP_COMPLEMENT_ACTIVATION_CLASSICAL_PATHWAY		30	-0.22622	-0.882809	0.660377	0.925014	1	418	tags=93%, list=57%, signal=209%
GOBP_POSITIVE_REGULATION_OF_GENE_EXPRESSION	GOBP_POSITIVE_REGULATION_OF_GENE_EXPRESSION		78	-0.184797	-0.87341	0.717391	0.939172	1	120	tags=23%, list=16%, signal=25%
GOBP_REGULATION_OF_CELL_CELL_ADHESION	GOBP_REGULATION_OF_CELL_CELL_ADHESION		42	-0.200266	-0.864419	0.730392	0.953873	1	73	tags=14%, list=10%, signal=15%
GOBP_REGULATION_OF_METAL_ION_TRANSPORT	GOBP_REGULATION_OF_METAL_ION_TRANSPORT		25	-0.238339	-0.860802	0.644351	0.953344	1	117	tags=28%, list=16%, signal=32%
GOBP_RESPONSE_TO_PEPTIDE	GOBP_RESPONSE_TO_PEPTIDE		37	-0.208192	-0.848257	0.716102	0.973197	1	90	tags=19%, list=12%, signal=20%
GOBP_B_CELL_MEDIATED_IMMUNITY	GOBP_B_CELL_MEDIATED_IMMUNITY		36	-0.202172	-0.835407	0.730965	0.991959	1	418	tags=92%, list=57%, signal=204%
GOBP_DEFENSE_RESPONSE	GOBP_DEFENSE_RESPONSE		165	-0.151383	-0.831454	0.933333	0.990349	1	164	tags=27%, list=22%, signal=27%
GOBP_RESPONSE_TO_PEPTIDE_HORMONE	GOBP_RESPONSE_TO_PEPTIDE_HORMONE		28	-0.218235	-0.829802	0.739726	0.984503	1	90	tags=18%, list=12%, signal=20%
GOBP_CELLULAR_RESPONSE_TO_NITROGEN_COMPOUND	GOBP_CELLULAR_RESPONSE_TO_NITROGEN_COMPOUND		42	-0.18965	-0.812187	0.829146	1	1	65	tags=14%, list=9%, signal=15%
GOBP_RESPONSE_TO_BACTERIUM	GOBP_RESPONSE_TO_BACTERIUM		65	-0.172605	-0.810787	0.833333	1	1	97	tags=17%, list=13%, signal=18%
GOBP_LYMPHOCYTE_MEDIATED_IMMUNITY	GOBP_LYMPHOCYTE_MEDIATED_IMMUNITY		49	-0.185095	-0.81047	0.844595	0.993931	1	188	tags=35%, list=26%, signal=44%
GOBP_MYELOID_CELL_DIFFERENTIATION	GOBP_MYELOID_CELL_DIFFERENTIATION		27	-0.208917	-0.800447	0.826291	1	1	76	tags=15%, list=10%, signal=16%
GOBP_REGULATION_OF_PROGRAMMED_CELL_DEATH	GOBP_REGULATION_OF_PROGRAMMED_CELL_DEATH		91	-0.157298	-0.795082	0.913462	1	1	97	tags=19%, list=13%, signal=19%
GOBP_PROTEIN_MATURATION	GOBP_PROTEIN_MATURATION		73	-0.163196	-0.786869	0.900763	1	1	85	tags=18%, list=12%, signal=18%
GOBP_ENDOCYTOSIS	GOBP_ENDOCYTOSIS		68	-0.164013	-0.78333	0.914894	1	1	76	tags=16%, list=10%, signal=16%
GOBP_POSITIVE_REGULATION_OF_LYMPHOCYTE_ACTIVATION	GOBP_POSITIVE_REGULATION_OF_LYMPHOCYTE_ACTIVATION		25	-0.206033	-0.776485	0.826291	1	1	97	tags=20%, list=13%, signal=22%
GOBP_PROTEIN_PROCESSING	GOBP_PROTEIN_PROCESSING		41	-0.186549	-0.773272	0.859813	0.999343	1	118	tags=27%, list=16%, signal=30%
GOBP_REGULATION_OF_CELLULAR_CATABOLIC_PROCESS	GOBP_REGULATION_OF_CELLULAR_CATABOLIC_PROCESS		26	-0.206841	-0.773099	0.830275	0.990918	1	144	tags=38%, list=20%, signal=46%
GOBP_POSITIVE_REGULATION_OF_CELL_CELL_ADHESION	GOBP_POSITIVE_REGULATION_OF_CELL_CELL_ADHESION		25	-0.203147	-0.75556	0.87	1	1	62	tags=12%, list=8%, signal=13%
GOBP_CIRCULATORY_SYSTEM_PROCESS	GOBP_CIRCULATORY_SYSTEM_PROCESS		44	-0.168585	-0.7367	0.936782	1	1	47	tags=9%, list=6%, signal=9%
GOBP_ESTABLISHMENT_OF_PROTEIN_LOCALIZATION	GOBP_ESTABLISHMENT_OF_PROTEIN_LOCALIZATION		80	-0.151285	-0.735828	0.931624	1	1	96	tags=18%, list=13%, signal=18%
GOBP_IMPORT_INTO_CELL	GOBP_IMPORT_INTO_CELL		74	-0.151083	-0.729748	0.958333	1	1	95	tags=18%, list=13%, signal=18%
GOBP_INFLAMMATORY_RESPONSE	GOBP_INFLAMMATORY_RESPONSE		81	-0.152307	-0.721865	0.954887	1	1	186	tags=36%, list=25%, signal=43%
GOBP_NEGATIVE_REGULATION_OF_MOLECULAR_FUNCTION	GOBP_NEGATIVE_REGULATION_OF_MOLECULAR_FUNCTION		57	-0.154732	-0.721641	0.960894	1	1	80	tags=18%, list=11%, signal=18%
GOBP_POSITIVE_REGULATION_OF_CELL_ACTIVATION	GOBP_POSITIVE_REGULATION_OF_CELL_ACTIVATION		29	-0.182004	-0.705271	0.891304	1	1	97	tags=17%, list=13%, signal=19%
GOBP_COMPLEMENT_ACTIVATION	GOBP_COMPLEMENT_ACTIVATION		41	-0.164038	-0.69317	0.925714	1	1	418	tags=90%, list=57%, signal=199%
GOBP_REGULATION_OF_EPITHELIAL_CELL_MIGRATION	GOBP_REGULATION_OF_EPITHELIAL_CELL_MIGRATION		25	-0.185552	-0.69192	0.947955	1	1	601	tags=100%, list=82%, signal=543%
GOBP_REGULATION_OF_LIPID_METABOLIC_PROCESS	GOBP_REGULATION_OF_LIPID_METABOLIC_PROCESS		30	-0.176982	-0.691037	0.912442	0.993634	1	144	tags=30%, list=20%, signal=36%
GOBP_RECEPTOR_MEDIATED_ENDOCYTOSIS	GOBP_RECEPTOR_MEDIATED_ENDOCYTOSIS		29	-0.169533	-0.664079	0.916279	1	1	73	tags=17%, list=10%, signal=18%
GOBP_NEGATIVE_REGULATION_OF_CATALYTIC_ACTIVITY	GOBP_NEGATIVE_REGULATION_OF_CATALYTIC_ACTIVITY		41	-0.152172	-0.643347	0.984772	1	1	80	tags=17%, list=11%, signal=18%
GOBP_REGULATION_OF_INFLAMMATORY_RESPONSE	GOBP_REGULATION_OF_INFLAMMATORY_RESPONSE		31	-0.157881	-0.613041	0.97549	1	1	156	tags=32%, list=21%, signal=39%
GOBP_LEUKOCYTE_MEDIATED_IMMUNITY	GOBP_LEUKOCYTE_MEDIATED_IMMUNITY		54	-0.135483	-0.612393	0.993631	0.998997	1	48	tags=7%, list=7%, signal=7%
GOBP_ADAPTIVE_IMMUNE_RESPONSE_BASED_ON_SOMATIC_RECOMBINATION_OF_IMMUNE_RECEPTORS_BUILT_FROM_IMMUNOGLOBULIN_SUPERFAMILY_DOMAINS	GOBP_ADAPTIVE_IMMUNE_RESPONSE_BASED_ON_SOMATIC_RECOMBINATION_OF_IMMUNE_RECEPTORS_BUILT_FROM_IMMUNOGLOBULIN_SUPERFAMILY_DOMAINS		45	-0.132942	-0.586907	0.989011	0.99707	1	188	tags=33%, list=26%, signal=42%
GOBP_ADAPTIVE_IMMUNE_RESPONSE	GOBP_ADAPTIVE_IMMUNE_RESPONSE		56	-0.126288	-0.574436	0.993548	0.991518	1	480	tags=91%, list=66%, signal=245%

## Sheet: up_early
NAME	GS<br> follow link to MSigDB	GS DETAILS	SIZE	ES	NES	NOM p-val	FDR q-val	FWER p-val	RANK AT MAX	LEADING EDGE
GOBP_AXON_GUIDANCE	GOBP_AXON_GUIDANCE	Details ...	44	0.645302	2.22629	0	0	0	172	tags=64%, list=24%, signal=78%
GOBP_GENERATION_OF_NEURONS	GOBP_GENERATION_OF_NEURONS	Details ...	139	0.511994	2.10843	0	0.00039	0.001	158	tags=45%, list=22%, signal=47%
GOBP_AXON_DEVELOPMENT	GOBP_AXON_DEVELOPMENT	Details ...	84	0.546635	2.08673	0	0.00026	0.001	158	tags=50%, list=22%, signal=56%
GOBP_NEURON_DEVELOPMENT	GOBP_NEURON_DEVELOPMENT	Details ...	121	0.513538	2.07472	0	0.000195	0.001	221	tags=56%, list=30%, signal=67%
GOBP_NEUROGENESIS	GOBP_NEUROGENESIS	Details ...	158	0.497847	2.07192	0	0.000156	0.001	268	tags=61%, list=37%, signal=75%
GOBP_CELLULAR_COMPONENT_MORPHOGENESIS	GOBP_CELLULAR_COMPONENT_MORPHOGENESIS	Details ...	91	0.530655	2.04813	0	0.00013	0.001	158	tags=47%, list=22%, signal=53%
GOBP_REGULATION_OF_AXONOGENESIS	GOBP_REGULATION_OF_AXONOGENESIS	Details ...	31	0.626711	2.03008	0	0.000221	0.002	137	tags=55%, list=19%, signal=65%
GOBP_CELL_PART_MORPHOGENESIS	GOBP_CELL_PART_MORPHOGENESIS	Details ...	86	0.530862	2.02674	0	0.000193	0.002	158	tags=48%, list=22%, signal=54%
GOBP_REGULATION_OF_DEVELOPMENTAL_GROWTH	GOBP_REGULATION_OF_DEVELOPMENTAL_GROWTH	Details ...	40	0.602311	2.02372	0	0.000172	0.002	104	tags=45%, list=14%, signal=50%
GOBP_CELL_MORPHOGENESIS_INVOLVED_IN_NEURON_DIFFERENTIATION	GOBP_CELL_MORPHOGENESIS_INVOLVED_IN_NEURON_DIFFERENTIATION	Details ...	82	0.525102	2.00559	0	0.000234	0.003	158	tags=48%, list=22%, signal=54%
GOBP_REGULATION_OF_CELL_SIZE	GOBP_REGULATION_OF_CELL_SIZE	Details ...	25	0.64806	1.99819	0	0.000356	0.005	127	tags=56%, list=17%, signal=65%
GOBP_REGULATION_OF_NERVOUS_SYSTEM_DEVELOPMENT	GOBP_REGULATION_OF_NERVOUS_SYSTEM_DEVELOPMENT	Details ...	59	0.543528	1.99556	0	0.000326	0.005	228	tags=61%, list=31%, signal=82%
GOBP_CELL_MORPHOGENESIS	GOBP_CELL_MORPHOGENESIS	Details ...	108	0.49354	1.97113	0	0.000721	0.012	159	tags=44%, list=22%, signal=48%
GOBP_REGULATION_OF_NEUROGENESIS	GOBP_REGULATION_OF_NEUROGENESIS	Details ...	48	0.548027	1.91601	0	0.00178837	0.032	268	tags=69%, list=37%, signal=101%
GOBP_HOMOPHILIC_CELL_ADHESION_VIA_PLASMA_MEMBRANE_ADHESION_MOLECULES	GOBP_HOMOPHILIC_CELL_ADHESION_VIA_PLASMA_MEMBRANE_ADHESION_MOLECULES	Details ...	35	0.553633	1.85187	0	0.00490117	0.09	300	tags=83%, list=41%, signal=134%
GOBP_DEVELOPMENTAL_GROWTH_INVOLVED_IN_MORPHOGENESIS	GOBP_DEVELOPMENTAL_GROWTH_INVOLVED_IN_MORPHOGENESIS	Details ...	33	0.553783	1.84125	0	0.00552462	0.108	104	tags=45%, list=14%, signal=51%
GOBP_REGULATION_OF_NEURON_PROJECTION_DEVELOPMENT	GOBP_REGULATION_OF_NEURON_PROJECTION_DEVELOPMENT	Details ...	59	0.50322	1.83993	0.00116686	0.00529033	0.11	221	tags=58%, list=30%, signal=76%
GOBP_SYNAPSE_ASSEMBLY	GOBP_SYNAPSE_ASSEMBLY	Details ...	34	0.560098	1.8251	0	0.00582634	0.125	209	tags=71%, list=29%, signal=94%
GOBP_REGULATION_OF_GROWTH	GOBP_REGULATION_OF_GROWTH	Details ...	66	0.486141	1.81506	0	0.006588	0.149	104	tags=33%, list=14%, signal=35%
GOBP_POSITIVE_REGULATION_OF_NERVOUS_SYSTEM_DEVELOPMENT	GOBP_POSITIVE_REGULATION_OF_NERVOUS_SYSTEM_DEVELOPMENT	Details ...	39	0.534578	1.80474	0.00123916	0.00724796	0.171	179	tags=56%, list=24%, signal=71%
GOBP_DEVELOPMENTAL_CELL_GROWTH	GOBP_DEVELOPMENTAL_CELL_GROWTH		31	0.554715	1.80417	0	0.00693956	0.172	127	tags=48%, list=17%, signal=56%
GOBP_CELL_PROJECTION_ORGANIZATION	GOBP_CELL_PROJECTION_ORGANIZATION		132	0.443432	1.80311	0	0.00676586	0.174	158	tags=42%, list=22%, signal=44%
GOBP_NEGATIVE_REGULATION_OF_NEURON_PROJECTION_DEVELOPMENT	GOBP_NEGATIVE_REGULATION_OF_NEURON_PROJECTION_DEVELOPMENT		30	0.550139	1.7699	0.00256739	0.00984056	0.249	146	tags=50%, list=20%, signal=60%
GOBP_HEAD_DEVELOPMENT	GOBP_HEAD_DEVELOPMENT		60	0.478697	1.76882	0	0.00959335	0.254	215	tags=52%, list=29%, signal=67%
GOBP_NEGATIVE_REGULATION_OF_NERVOUS_SYSTEM_DEVELOPMENT	GOBP_NEGATIVE_REGULATION_OF_NERVOUS_SYSTEM_DEVELOPMENT		25	0.580651	1.75675	0.00260756	0.0107679	0.286	67	tags=36%, list=9%, signal=38%
GOBP_REGULATION_OF_CELL_PROJECTION_ORGANIZATION	GOBP_REGULATION_OF_CELL_PROJECTION_ORGANIZATION		71	0.462985	1.74992	0.00115607	0.0114122	0.307	156	tags=44%, list=21%, signal=50%
GOBP_POSITIVE_REGULATION_OF_NEUROGENESIS	GOBP_POSITIVE_REGULATION_OF_NEUROGENESIS		29	0.54352	1.74524	0.00129702	0.0119143	0.326	172	tags=55%, list=24%, signal=69%
GOBP_REGULATION_OF_CELL_GROWTH	GOBP_REGULATION_OF_CELL_GROWTH		49	0.485856	1.73307	0.00120192	0.0138315	0.378	104	tags=33%, list=14%, signal=36%
GOBP_DEVELOPMENTAL_GROWTH	GOBP_DEVELOPMENTAL_GROWTH		60	0.468828	1.72833	0.00120048	0.0139742	0.393	104	tags=35%, list=14%, signal=37%
GOBP_CELL_CELL_ADHESION_VIA_PLASMA_MEMBRANE_ADHESION_MOLECULES	GOBP_CELL_CELL_ADHESION_VIA_PLASMA_MEMBRANE_ADHESION_MOLECULES		53	0.478775	1.72125	0.00474496	0.0149249	0.423	300	tags=72%, list=41%, signal=113%
GOBP_REGULATION_OF_ANATOMICAL_STRUCTURE_MORPHOGENESIS	GOBP_REGULATION_OF_ANATOMICAL_STRUCTURE_MORPHOGENESIS		82	0.444895	1.71579	0	0.0152554	0.439	172	tags=40%, list=24%, signal=47%
GOBP_POSITIVE_REGULATION_OF_CELL_PROJECTION_ORGANIZATION	GOBP_POSITIVE_REGULATION_OF_CELL_PROJECTION_ORGANIZATION		33	0.519044	1.70602	0.00378788	0.0167915	0.481	142	tags=48%, list=19%, signal=57%
GOBP_NEGATIVE_REGULATION_OF_GROWTH	GOBP_NEGATIVE_REGULATION_OF_GROWTH		28	0.537113	1.70133	0.00129199	0.017614	0.507	75	tags=36%, list=10%, signal=38%
GOBP_CELL_JUNCTION_ASSEMBLY	GOBP_CELL_JUNCTION_ASSEMBLY		55	0.467627	1.68492	0.00118765	0.020924	0.587	142	tags=44%, list=19%, signal=50%
GOBP_REGULATION_OF_SYNAPSE_STRUCTURE_OR_ACTIVITY	GOBP_REGULATION_OF_SYNAPSE_STRUCTURE_OR_ACTIVITY		36	0.491756	1.64953	0.00506971	0.0313504	0.746	211	tags=61%, list=29%, signal=82%
GOBP_SYNAPSE_ORGANIZATION	GOBP_SYNAPSE_ORGANIZATION		79	0.428562	1.63882	0.00348837	0.0346969	0.802	254	tags=58%, list=35%, signal=80%
GOBP_BEHAVIOR	GOBP_BEHAVIOR		56	0.446821	1.63454	0.00240674	0.0355212	0.818	170	tags=46%, list=23%, signal=56%
GOBP_NEGATIVE_REGULATION_OF_CELL_PROJECTION_ORGANIZATION	GOBP_NEGATIVE_REGULATION_OF_CELL_PROJECTION_ORGANIZATION		34	0.48036	1.62139	0.0112641	0.0398821	0.853	146	tags=44%, list=20%, signal=53%
GOBP_FOREBRAIN_DEVELOPMENT	GOBP_FOREBRAIN_DEVELOPMENT		30	0.51094	1.62113	0.00900901	0.0389612	0.853	55	tags=33%, list=8%, signal=35%
GOBP_RESPONSE_TO_AXON_INJURY	GOBP_RESPONSE_TO_AXON_INJURY		25	0.535735	1.62072	0.016624	0.0381416	0.855	156	tags=48%, list=21%, signal=59%
GOBP_CELL_ADHESION	GOBP_CELL_ADHESION		214	0.383996	1.61908	0	0.0380773	0.862	302	tags=57%, list=41%, signal=68%
GOBP_GLYCOPROTEIN_METABOLIC_PROCESS	GOBP_GLYCOPROTEIN_METABOLIC_PROCESS		40	0.479624	1.61272	0.0036452	0.0398182	0.886	238	tags=55%, list=33%, signal=77%
GOBP_CELL_GROWTH	GOBP_CELL_GROWTH		55	0.443287	1.59974	0.00732601	0.0447201	0.912	104	tags=31%, list=14%, signal=33%
GOBP_CENTRAL_NERVOUS_SYSTEM_DEVELOPMENT	GOBP_CENTRAL_NERVOUS_SYSTEM_DEVELOPMENT		98	0.396639	1.56505	0.00336323	0.0635037	0.975	228	tags=46%, list=31%, signal=58%
GOBP_MUSCLE_CELL_DIFFERENTIATION	GOBP_MUSCLE_CELL_DIFFERENTIATION		29	0.4978	1.56252	0.012837	0.0640474	0.981	258	tags=69%, list=35%, signal=102%
GOBP_GROWTH	GOBP_GROWTH		83	0.409738	1.56	0.00566893	0.0641215	0.982	92	tags=28%, list=13%, signal=28%
GOBP_CELL_JUNCTION_ORGANIZATION	GOBP_CELL_JUNCTION_ORGANIZATION		99	0.390551	1.54941	0.0114155	0.0703202	0.989	256	tags=54%, list=35%, signal=71%
GOBP_REGULATION_OF_CELL_DIFFERENTIATION	GOBP_REGULATION_OF_CELL_DIFFERENTIATION		121	0.376629	1.53872	0.00431965	0.0771725	0.993	294	tags=57%, list=40%, signal=80%
GOBP_NEGATIVE_REGULATION_OF_DEVELOPMENTAL_PROCESS	GOBP_NEGATIVE_REGULATION_OF_DEVELOPMENTAL_PROCESS		76	0.403796	1.5367	0.0105634	0.0771985	0.993	242	tags=46%, list=33%, signal=62%
GOBP_REGULATION_OF_CELL_JUNCTION_ASSEMBLY	GOBP_REGULATION_OF_CELL_JUNCTION_ASSEMBLY		31	0.465037	1.49969	0.0338346	0.108724	0.999	126	tags=39%, list=17%, signal=45%
GOBP_NEURON_MIGRATION	GOBP_NEURON_MIGRATION		26	0.489278	1.49385	0.0269576	0.112092	0.999	145	tags=46%, list=20%, signal=56%
GOBP_POSITIVE_REGULATION_OF_CELL_DEVELOPMENT	GOBP_POSITIVE_REGULATION_OF_CELL_DEVELOPMENT		40	0.438072	1.48474	0.0351317	0.11883	0.999	172	tags=45%, list=24%, signal=56%
GOBP_NEGATIVE_REGULATION_OF_CELL_POPULATION_PROLIFERATION	GOBP_NEGATIVE_REGULATION_OF_CELL_POPULATION_PROLIFERATION		87	0.377167	1.4685	0.0235426	0.134665	0.999	286	tags=51%, list=39%, signal=73%
GOBP_LOCOMOTORY_BEHAVIOR	GOBP_LOCOMOTORY_BEHAVIOR		27	0.475043	1.46653	0.0465116	0.134023	0.999	211	tags=56%, list=29%, signal=75%
GOBP_REGULATION_OF_CHEMOTAXIS	GOBP_REGULATION_OF_CHEMOTAXIS		30	0.456443	1.46097	0.0425806	0.138089	1	241	tags=53%, list=33%, signal=76%
GOBP_TAXIS	GOBP_TAXIS		51	0.403249	1.45842	0.0336134	0.138658	1	175	tags=39%, list=24%, signal=48%
GOBP_MUSCLE_STRUCTURE_DEVELOPMENT	GOBP_MUSCLE_STRUCTURE_DEVELOPMENT		46	0.417455	1.45534	0.0452323	0.139893	1	258	tags=57%, list=35%, signal=82%
GOBP_REGULATION_OF_CELL_DEVELOPMENT	GOBP_REGULATION_OF_CELL_DEVELOPMENT		73	0.384628	1.45437	0.0173611	0.138655	1	293	tags=56%, list=40%, signal=84%
GOBP_DEVELOPMENTAL_MATURATION	GOBP_DEVELOPMENTAL_MATURATION		35	0.441373	1.44615	0.0452261	0.145822	1	303	tags=63%, list=41%, signal=102%
GOBP_TRANSMEMBRANE_RECEPTOR_PROTEIN_TYROSINE_KINASE_SIGNALING_PATHWAY	GOBP_TRANSMEMBRANE_RECEPTOR_PROTEIN_TYROSINE_KINASE_SIGNALING_PATHWAY		62	0.395245	1.44072	0.0309524	0.150275	1	175	tags=37%, list=24%, signal=45%
GOBP_NEGATIVE_REGULATION_OF_CELL_DEVELOPMENT	GOBP_NEGATIVE_REGULATION_OF_CELL_DEVELOPMENT		34	0.42833	1.43444	0.0505549	0.155307	1	67	tags=24%, list=9%, signal=25%
GOBP_GLIAL_CELL_DIFFERENTIATION	GOBP_GLIAL_CELL_DIFFERENTIATION		35	0.432136	1.42469	0.0478655	0.165899	1	268	tags=60%, list=37%, signal=90%
GOBP_REGULATION_OF_MULTICELLULAR_ORGANISMAL_DEVELOPMENT	GOBP_REGULATION_OF_MULTICELLULAR_ORGANISMAL_DEVELOPMENT		121	0.352434	1.41179	0.0195865	0.181374	1	268	tags=46%, list=37%, signal=61%
GOBP_REGULATION_OF_CELLULAR_COMPONENT_SIZE	GOBP_REGULATION_OF_CELLULAR_COMPONENT_SIZE		38	0.427312	1.41004	0.0435866	0.18098	1	104	tags=34%, list=14%, signal=38%
GOBP_CELL_CELL_SIGNALING	GOBP_CELL_CELL_SIGNALING		110	0.352141	1.40261	0.025641	0.188987	1	263	tags=50%, list=36%, signal=66%
GOBP_CELL_CELL_ADHESION	GOBP_CELL_CELL_ADHESION		123	0.339795	1.37949	0.0304679	0.223125	1	146	tags=33%, list=20%, signal=34%
GOBP_VASCULATURE_DEVELOPMENT	GOBP_VASCULATURE_DEVELOPMENT		73	0.367408	1.37803	0.0528129	0.222348	1	236	tags=42%, list=32%, signal=56%
GOBP_SYNAPTIC_SIGNALING	GOBP_SYNAPTIC_SIGNALING		62	0.370067	1.36973	0.0497685	0.233344	1	212	tags=48%, list=29%, signal=62%
GOBP_POSITIVE_REGULATION_OF_CELL_POPULATION_PROLIFERATION	GOBP_POSITIVE_REGULATION_OF_CELL_POPULATION_PROLIFERATION		100	0.343937	1.35957	0.0426966	0.247875	1	194	tags=40%, list=27%, signal=47%
GOBP_POSITIVE_REGULATION_OF_DEVELOPMENTAL_PROCESS	GOBP_POSITIVE_REGULATION_OF_DEVELOPMENTAL_PROCESS		102	0.342824	1.34807	0.0434783	0.265358	1	268	tags=51%, list=37%, signal=69%
GOBP_ENZYME_LINKED_RECEPTOR_PROTEIN_SIGNALING_PATHWAY	GOBP_ENZYME_LINKED_RECEPTOR_PROTEIN_SIGNALING_PATHWAY		102	0.341212	1.34698	0.04679	0.263726	1	330	tags=57%, list=45%, signal=89%
GOBP_NEGATIVE_REGULATION_OF_CELL_DIFFERENTIATION	GOBP_NEGATIVE_REGULATION_OF_CELL_DIFFERENTIATION		51	0.381648	1.33757	0.0875912	0.278426	1	251	tags=47%, list=34%, signal=67%
GOBP_ANATOMICAL_STRUCTURE_FORMATION_INVOLVED_IN_MORPHOGENESIS	GOBP_ANATOMICAL_STRUCTURE_FORMATION_INVOLVED_IN_MORPHOGENESIS		89	0.345893	1.3367	0.0614334	0.276356	1	172	tags=30%, list=24%, signal=35%
GOBP_COGNITION	GOBP_COGNITION		27	0.423235	1.33605	0.101652	0.273986	1	227	tags=56%, list=31%, signal=78%
GOBP_NERVOUS_SYSTEM_PROCESS	GOBP_NERVOUS_SYSTEM_PROCESS		63	0.368662	1.33593	0.0762911	0.270645	1	274	tags=51%, list=37%, signal=74%
GOBP_MESENCHYMAL_CELL_DIFFERENTIATION	GOBP_MESENCHYMAL_CELL_DIFFERENTIATION		26	0.424409	1.32392	0.119792	0.29053	1	242	tags=50%, list=33%, signal=72%
GOBP_MESENCHYME_DEVELOPMENT	GOBP_MESENCHYME_DEVELOPMENT		29	0.407227	1.30351	0.1181	0.329006	1	242	tags=48%, list=33%, signal=69%
GOBP_TUBE_MORPHOGENESIS	GOBP_TUBE_MORPHOGENESIS		79	0.339974	1.29405	0.0957944	0.345228	1	236	tags=41%, list=32%, signal=53%
GOBP_NEGATIVE_REGULATION_OF_LOCOMOTION	GOBP_NEGATIVE_REGULATION_OF_LOCOMOTION		36	0.390476	1.28919	0.125466	0.351748	1	224	tags=44%, list=31%, signal=61%
GOBP_REGULATION_OF_ANATOMICAL_STRUCTURE_SIZE	GOBP_REGULATION_OF_ANATOMICAL_STRUCTURE_SIZE		51	0.360087	1.28858	0.119767	0.348759	1	127	tags=31%, list=17%, signal=35%
GOBP_REGENERATION	GOBP_REGENERATION		38	0.382454	1.28726	0.145885	0.347304	1	195	tags=42%, list=27%, signal=54%
GOBP_GLIOGENESIS	GOBP_GLIOGENESIS		45	0.372756	1.28169	0.147659	0.355623	1	268	tags=53%, list=37%, signal=79%
GOBP_RESPONSE_TO_ABIOTIC_STIMULUS	GOBP_RESPONSE_TO_ABIOTIC_STIMULUS		64	0.345022	1.27266	0.128355	0.371796	1	236	tags=41%, list=32%, signal=55%
GOBP_REGULATION_OF_SYNAPTIC_PLASTICITY	GOBP_REGULATION_OF_SYNAPTIC_PLASTICITY		27	0.395156	1.26349	0.150649	0.389943	1	211	tags=52%, list=29%, signal=70%
GOBP_POSITIVE_REGULATION_OF_CELL_DIFFERENTIATION	GOBP_POSITIVE_REGULATION_OF_CELL_DIFFERENTIATION		69	0.339927	1.26249	0.122931	0.387625	1	294	tags=59%, list=40%, signal=90%
GOBP_TUBE_DEVELOPMENT	GOBP_TUBE_DEVELOPMENT		92	0.32131	1.25346	0.125561	0.405266	1	236	tags=39%, list=32%, signal=51%
GOBP_REGULATION_OF_CELLULAR_RESPONSE_TO_GROWTH_FACTOR_STIMULUS	GOBP_REGULATION_OF_CELLULAR_RESPONSE_TO_GROWTH_FACTOR_STIMULUS		38	0.363273	1.24725	0.154639	0.416123	1	373	tags=71%, list=51%, signal=138%
GOBP_BLOOD_VESSEL_MORPHOGENESIS	GOBP_BLOOD_VESSEL_MORPHOGENESIS		65	0.334422	1.24703	0.135356	0.411963	1	236	tags=40%, list=32%, signal=54%
GOBP_EPITHELIAL_CELL_PROLIFERATION	GOBP_EPITHELIAL_CELL_PROLIFERATION		39	0.371097	1.24562	0.159033	0.410711	1	263	tags=49%, list=36%, signal=72%
GOBP_SIGNAL_RELEASE	GOBP_SIGNAL_RELEASE		25	0.402737	1.24271	0.181935	0.413395	1	87	tags=24%, list=12%, signal=26%
GOBP_NEGATIVE_REGULATION_OF_RESPONSE_TO_WOUNDING	GOBP_NEGATIVE_REGULATION_OF_RESPONSE_TO_WOUNDING		28	0.383537	1.23633	0.186375	0.425164	1	53	tags=18%, list=7%, signal=19%
GOBP_POSTSYNAPSE_ORGANIZATION	GOBP_POSTSYNAPSE_ORGANIZATION		28	0.392095	1.2316	0.198232	0.432598	1	227	tags=54%, list=31%, signal=75%
GOBP_POSITIVE_REGULATION_OF_HYDROLASE_ACTIVITY	GOBP_POSITIVE_REGULATION_OF_HYDROLASE_ACTIVITY		33	0.377437	1.22902	0.184442	0.434514	1	128	tags=27%, list=18%, signal=32%
GOBP_REGULATION_OF_EPITHELIAL_CELL_PROLIFERATION	GOBP_REGULATION_OF_EPITHELIAL_CELL_PROLIFERATION		33	0.379114	1.22643	0.175659	0.436401	1	263	tags=52%, list=36%, signal=77%
GOBP_HEART_DEVELOPMENT	GOBP_HEART_DEVELOPMENT		33	0.368556	1.22272	0.181354	0.441168	1	175	tags=33%, list=24%, signal=42%
GOBP_NEGATIVE_REGULATION_OF_RESPONSE_TO_STIMULUS	GOBP_NEGATIVE_REGULATION_OF_RESPONSE_TO_STIMULUS		140	0.297656	1.22201	0.128998	0.438425	1	274	tags=42%, list=37%, signal=54%
GOBP_CELL_SUBSTRATE_ADHESION	GOBP_CELL_SUBSTRATE_ADHESION		54	0.333392	1.21546	0.17654	0.450419	1	354	tags=65%, list=48%, signal=116%
GOBP_POSITIVE_REGULATION_OF_CELLULAR_COMPONENT_ORGANIZATION	GOBP_POSITIVE_REGULATION_OF_CELLULAR_COMPONENT_ORGANIZATION		93	0.311412	1.21486	0.143659	0.447335	1	201	tags=34%, list=27%, signal=41%
GOBP_NEGATIVE_REGULATION_OF_SIGNALING	GOBP_NEGATIVE_REGULATION_OF_SIGNALING		102	0.306784	1.21234	0.157254	0.449168	1	274	tags=45%, list=37%, signal=62%
GOBP_CELL_MOTILITY	GOBP_CELL_MOTILITY		163	0.291015	1.21124	0.137634	0.447239	1	260	tags=43%, list=36%, signal=52%
GOBP_REGULATION_OF_TRANSMEMBRANE_RECEPTOR_PROTEIN_SERINE_THREONINE_KINASE_SIGNALING_PATHWAY	GOBP_REGULATION_OF_TRANSMEMBRANE_RECEPTOR_PROTEIN_SERINE_THREONINE_KINASE_SIGNALING_PATHWAY		27	0.387233	1.20898	0.216113	0.448347	1	330	tags=67%, list=45%, signal=117%
GOBP_CIRCULATORY_SYSTEM_DEVELOPMENT	GOBP_CIRCULATORY_SYSTEM_DEVELOPMENT		86	0.310277	1.20786	0.176072	0.446742	1	240	tags=38%, list=33%, signal=50%
GOBP_RESPONSE_TO_TRANSFORMING_GROWTH_FACTOR_BETA	GOBP_RESPONSE_TO_TRANSFORMING_GROWTH_FACTOR_BETA		27	0.37935	1.20713	0.20996	0.444225	1	363	tags=74%, list=50%, signal=142%
GOBP_CELL_MATRIX_ADHESION	GOBP_CELL_MATRIX_ADHESION		32	0.3707	1.20333	0.205096	0.448833	1	352	tags=66%, list=48%, signal=121%
GOBP_REGULATION_OF_HORMONE_LEVELS	GOBP_REGULATION_OF_HORMONE_LEVELS		35	0.362452	1.20317	0.205549	0.445004	1	309	tags=57%, list=42%, signal=94%
GOBP_EXTERNAL_ENCAPSULATING_STRUCTURE_ORGANIZATION	GOBP_EXTERNAL_ENCAPSULATING_STRUCTURE_ORGANIZATION		56	0.334478	1.20054	0.219194	0.44737	1	261	tags=45%, list=36%, signal=64%
GOBP_NEGATIVE_REGULATION_OF_RESPONSE_TO_EXTERNAL_STIMULUS	GOBP_NEGATIVE_REGULATION_OF_RESPONSE_TO_EXTERNAL_STIMULUS		60	0.323799	1.19758	0.204131	0.450231	1	67	tags=17%, list=9%, signal=17%
GOBP_VIRAL_LIFE_CYCLE	GOBP_VIRAL_LIFE_CYCLE		29	0.375031	1.18408	0.238349	0.479345	1	309	tags=59%, list=42%, signal=98%
GOBP_LOCOMOTION	GOBP_LOCOMOTION		124	0.292016	1.18273	0.182514	0.478429	1	230	tags=38%, list=31%, signal=46%
GOBP_BIOLOGICAL_PROCESS_INVOLVED_IN_INTERACTION_WITH_HOST	GOBP_BIOLOGICAL_PROCESS_INVOLVED_IN_INTERACTION_WITH_HOST		26	0.376147	1.16656	0.262599	0.514445	1	309	tags=54%, list=42%, signal=90%
GOBP_LOCALIZATION_WITHIN_MEMBRANE	GOBP_LOCALIZATION_WITHIN_MEMBRANE		39	0.341809	1.16568	0.245763	0.512118	1	289	tags=59%, list=40%, signal=92%
GOBP_TRANSMEMBRANE_RECEPTOR_PROTEIN_SERINE_THREONINE_KINASE_SIGNALING_PATHWAY	GOBP_TRANSMEMBRANE_RECEPTOR_PROTEIN_SERINE_THREONINE_KINASE_SIGNALING_PATHWAY		40	0.341026	1.16055	0.242647	0.520982	1	330	tags=60%, list=45%, signal=103%
GOBP_REGULATION_OF_TRANS_SYNAPTIC_SIGNALING	GOBP_REGULATION_OF_TRANS_SYNAPTIC_SIGNALING		47	0.329826	1.15891	0.263221	0.520382	1	211	tags=45%, list=29%, signal=59%
GOBP_VIRAL_PROCESS	GOBP_VIRAL_PROCESS		33	0.350885	1.14988	0.258512	0.539354	1	309	tags=58%, list=42%, signal=95%
GOBP_REGULATION_OF_RESPONSE_TO_EXTERNAL_STIMULUS	GOBP_REGULATION_OF_RESPONSE_TO_EXTERNAL_STIMULUS		104	0.290218	1.14806	0.240492	0.539388	1	227	tags=33%, list=31%, signal=41%
GOBP_PEPTIDYL_TYROSINE_MODIFICATION	GOBP_PEPTIDYL_TYROSINE_MODIFICATION		29	0.363228	1.14798	0.284605	0.535056	1	274	tags=48%, list=37%, signal=74%
GOBP_SKELETAL_SYSTEM_DEVELOPMENT	GOBP_SKELETAL_SYSTEM_DEVELOPMENT		44	0.329102	1.13866	0.274074	0.554507	1	329	tags=57%, list=45%, signal=97%
GOBP_LEUKOCYTE_CHEMOTAXIS	GOBP_LEUKOCYTE_CHEMOTAXIS		28	0.358868	1.12776	0.28875	0.578586	1	175	tags=39%, list=24%, signal=50%
GOBP_CELL_RECOGNITION	GOBP_CELL_RECOGNITION		36	0.341029	1.11978	0.28535	0.594801	1	286	tags=53%, list=39%, signal=82%
GOBP_REGULATION_OF_LOCOMOTION	GOBP_REGULATION_OF_LOCOMOTION		110	0.279384	1.11822	0.263158	0.594132	1	260	tags=42%, list=36%, signal=55%
GOBP_EMBRYONIC_MORPHOGENESIS	GOBP_EMBRYONIC_MORPHOGENESIS		29	0.346095	1.11616	0.30039	0.594624	1	155	tags=31%, list=21%, signal=38%
GOBP_POSITIVE_REGULATION_OF_KINASE_ACTIVITY	GOBP_POSITIVE_REGULATION_OF_KINASE_ACTIVITY		31	0.342983	1.11091	0.310038	0.60385	1	175	tags=35%, list=24%, signal=45%
GOBP_ANIMAL_ORGAN_MORPHOGENESIS	GOBP_ANIMAL_ORGAN_MORPHOGENESIS		67	0.29685	1.10209	0.309496	0.622433	1	358	tags=60%, list=49%, signal=106%
GOBP_DEVELOPMENTAL_PROCESS_INVOLVED_IN_REPRODUCTION	GOBP_DEVELOPMENTAL_PROCESS_INVOLVED_IN_REPRODUCTION		37	0.331373	1.09925	0.341709	0.625296	1	149	tags=32%, list=20%, signal=39%
GOBP_REGULATION_OF_HYDROLASE_ACTIVITY	GOBP_REGULATION_OF_HYDROLASE_ACTIVITY		65	0.293166	1.09675	0.316986	0.626841	1	137	tags=23%, list=19%, signal=26%
GOBP_REGULATION_OF_SYSTEM_PROCESS	GOBP_REGULATION_OF_SYSTEM_PROCESS		39	0.325295	1.09394	0.353374	0.629356	1	288	tags=49%, list=39%, signal=76%
GOBP_PEPTIDE_METABOLIC_PROCESS	GOBP_PEPTIDE_METABOLIC_PROCESS		41	0.317235	1.09215	0.344828	0.629113	1	328	tags=61%, list=45%, signal=104%
GOBP_POSITIVE_REGULATION_OF_DEFENSE_RESPONSE	GOBP_POSITIVE_REGULATION_OF_DEFENSE_RESPONSE		28	0.341347	1.08397	0.346003	0.646324	1	278	tags=46%, list=38%, signal=72%
GOBP_PROTEIN_LOCALIZATION_TO_EXTRACELLULAR_REGION	GOBP_PROTEIN_LOCALIZATION_TO_EXTRACELLULAR_REGION		31	0.330935	1.07069	0.37	0.678343	1	148	tags=26%, list=20%, signal=31%
GOBP_RESPONSE_TO_OXYGEN_LEVELS	GOBP_RESPONSE_TO_OXYGEN_LEVELS		27	0.336344	1.06936	0.375	0.676596	1	236	tags=41%, list=32%, signal=58%
GOBP_REGULATION_OF_PEPTIDYL_TYROSINE_PHOSPHORYLATION	GOBP_REGULATION_OF_PEPTIDYL_TYROSINE_PHOSPHORYLATION		26	0.34696	1.06613	0.390501	0.680532	1	274	tags=46%, list=37%, signal=71%
GOBP_PEPTIDYL_AMINO_ACID_MODIFICATION	GOBP_PEPTIDYL_AMINO_ACID_MODIFICATION		56	0.290325	1.06173	0.364198	0.687633	1	274	tags=41%, list=37%, signal=61%
GOBP_POSITIVE_REGULATION_OF_LOCOMOTION	GOBP_POSITIVE_REGULATION_OF_LOCOMOTION		65	0.283261	1.05575	0.380282	0.698742	1	260	tags=42%, list=36%, signal=59%
GOBP_POSITIVE_REGULATION_OF_PHOSPHORYLATION	GOBP_POSITIVE_REGULATION_OF_PHOSPHORYLATION		53	0.296895	1.04911	0.401949	0.710879	1	175	tags=30%, list=24%, signal=37%
GOBP_POSITIVE_REGULATION_OF_CATALYTIC_ACTIVITY	GOBP_POSITIVE_REGULATION_OF_CATALYTIC_ACTIVITY		64	0.284488	1.04877	0.385429	0.706556	1	129	tags=22%, list=18%, signal=24%
GOBP_RESPONSE_TO_GROWTH_FACTOR	GOBP_RESPONSE_TO_GROWTH_FACTOR		68	0.281211	1.04339	0.421911	0.715865	1	244	tags=41%, list=33%, signal=56%
GOBP_REGULATION_OF_INNATE_IMMUNE_RESPONSE	GOBP_REGULATION_OF_INNATE_IMMUNE_RESPONSE		25	0.338744	1.04326	0.414414	0.711092	1	278	tags=44%, list=38%, signal=69%
GOBP_REGULATION_OF_KINASE_ACTIVITY	GOBP_REGULATION_OF_KINASE_ACTIVITY		45	0.294884	1.03062	0.432399	0.740028	1	328	tags=58%, list=45%, signal=98%
GOBP_REGULATION_OF_RESPONSE_TO_WOUNDING	GOBP_REGULATION_OF_RESPONSE_TO_WOUNDING		34	0.308718	1.03054	0.42698	0.734915	1	221	tags=35%, list=30%, signal=48%
GOBP_EXPORT_FROM_CELL	GOBP_EXPORT_FROM_CELL		55	0.285295	1.02855	0.4284	0.734952	1	227	tags=38%, list=31%, signal=51%
GOBP_REGULATION_OF_CELLULAR_RESPONSE_TO_STRESS	GOBP_REGULATION_OF_CELLULAR_RESPONSE_TO_STRESS		34	0.31198	1.02329	0.421914	0.743739	1	251	tags=47%, list=34%, signal=68%
GOBP_REGULATION_OF_NEURON_APOPTOTIC_PROCESS	GOBP_REGULATION_OF_NEURON_APOPTOTIC_PROCESS		26	0.32705	1.01543	0.446034	0.75962	1	77	tags=19%, list=11%, signal=21%
GOBP_EMBRYO_DEVELOPMENT	GOBP_EMBRYO_DEVELOPMENT		54	0.283975	1.01505	0.468215	0.755338	1	303	tags=54%, list=41%, signal=85%
GOBP_SEXUAL_REPRODUCTION	GOBP_SEXUAL_REPRODUCTION		33	0.310009	1.01403	0.44125	0.752733	1	147	tags=30%, list=20%, signal=36%
GOBP_CELL_CHEMOTAXIS	GOBP_CELL_CHEMOTAXIS		33	0.305318	1.01393	0.445693	0.747735	1	175	tags=33%, list=24%, signal=42%
GOBP_NEGATIVE_REGULATION_OF_MULTICELLULAR_ORGANISMAL_PROCESS	GOBP_NEGATIVE_REGULATION_OF_MULTICELLULAR_ORGANISMAL_PROCESS		116	0.251504	1.01058	0.465423	0.751611	1	251	tags=34%, list=34%, signal=44%
GOBP_MYELOID_LEUKOCYTE_MIGRATION	GOBP_MYELOID_LEUKOCYTE_MIGRATION		28	0.323388	1.00887	0.469833	0.750955	1	184	tags=36%, list=25%, signal=46%
GOBP_CARBOHYDRATE_DERIVATIVE_BIOSYNTHETIC_PROCESS	GOBP_CARBOHYDRATE_DERIVATIVE_BIOSYNTHETIC_PROCESS		35	0.299286	1.00543	0.455882	0.754906	1	232	tags=46%, list=32%, signal=64%
GOBP_REGULATION_OF_CELL_SUBSTRATE_ADHESION	GOBP_REGULATION_OF_CELL_SUBSTRATE_ADHESION		31	0.310447	1.00434	0.47044	0.752655	1	388	tags=68%, list=53%, signal=138%
GOBP_REPRODUCTION	GOBP_REPRODUCTION		63	0.269695	0.997715	0.47232	0.76484	1	271	tags=41%, list=37%, signal=60%
GOBP_POSITIVE_REGULATION_OF_RESPONSE_TO_EXTERNAL_STIMULUS	GOBP_POSITIVE_REGULATION_OF_RESPONSE_TO_EXTERNAL_STIMULUS		52	0.278865	0.989156	0.476773	0.782691	1	278	tags=40%, list=38%, signal=61%
GOBP_POSITIVE_REGULATION_OF_MULTICELLULAR_ORGANISMAL_PROCESS	GOBP_POSITIVE_REGULATION_OF_MULTICELLULAR_ORGANISMAL_PROCESS		138	0.243898	0.987837	0.510293	0.780676	1	271	tags=39%, list=37%, signal=50%
GOBP_POSITIVE_REGULATION_OF_PROTEOLYSIS	GOBP_POSITIVE_REGULATION_OF_PROTEOLYSIS		33	0.297318	0.984627	0.462916	0.783777	1	64	tags=15%, list=9%, signal=16%
GOBP_REGULATION_OF_PEPTIDASE_ACTIVITY	GOBP_REGULATION_OF_PEPTIDASE_ACTIVITY		37	0.292855	0.982988	0.505689	0.782611	1	224	tags=32%, list=31%, signal=44%
GOBP_G_PROTEIN_COUPLED_RECEPTOR_SIGNALING_PATHWAY	GOBP_G_PROTEIN_COUPLED_RECEPTOR_SIGNALING_PATHWAY		35	0.293225	0.980128	0.522959	0.785073	1	220	tags=43%, list=30%, signal=58%
GOBP_AMIDE_METABOLIC_PROCESS	GOBP_AMIDE_METABOLIC_PROCESS		54	0.267664	0.972261	0.520516	0.79946	1	328	tags=56%, list=45%, signal=93%
GOBP_NEURON_APOPTOTIC_PROCESS	GOBP_NEURON_APOPTOTIC_PROCESS		28	0.30328	0.967784	0.532552	0.805987	1	77	tags=18%, list=11%, signal=19%
GOBP_ORGANELLE_ASSEMBLY	GOBP_ORGANELLE_ASSEMBLY		27	0.308685	0.963994	0.535248	0.810133	1	80	tags=22%, list=11%, signal=24%
GOBP_ERK1_AND_ERK2_CASCADE	GOBP_ERK1_AND_ERK2_CASCADE		34	0.289883	0.96	0.533502	0.815508	1	75	tags=18%, list=10%, signal=19%
GOBP_REGULATION_OF_PHOSPHORYLATION	GOBP_REGULATION_OF_PHOSPHORYLATION		77	0.25159	0.957435	0.550283	0.816955	1	292	tags=43%, list=40%, signal=64%
GOBP_POSITIVE_REGULATION_OF_PHOSPHORUS_METABOLIC_PROCESS	GOBP_POSITIVE_REGULATION_OF_PHOSPHORUS_METABOLIC_PROCESS		59	0.260547	0.956477	0.549112	0.81428	1	175	tags=27%, list=24%, signal=33%
GOBP_POSITIVE_REGULATION_OF_CELLULAR_COMPONENT_BIOGENESIS	GOBP_POSITIVE_REGULATION_OF_CELLULAR_COMPONENT_BIOGENESIS		41	0.272913	0.953033	0.533835	0.817565	1	155	tags=29%, list=21%, signal=35%
GOBP_CYTOKINE_PRODUCTION	GOBP_CYTOKINE_PRODUCTION		61	0.26002	0.949457	0.572275	0.82098	1	314	tags=44%, list=43%, signal=71%
GOBP_CELLULAR_RESPONSE_TO_STRESS	GOBP_CELLULAR_RESPONSE_TO_STRESS		91	0.242458	0.945579	0.576366	0.825219	1	156	tags=25%, list=21%, signal=28%
GOBP_ORGANONITROGEN_COMPOUND_BIOSYNTHETIC_PROCESS	GOBP_ORGANONITROGEN_COMPOUND_BIOSYNTHETIC_PROCESS		67	0.254129	0.944762	0.558167	0.822134	1	235	tags=42%, list=32%, signal=56%
GOBP_MULTICELLULAR_ORGANISM_REPRODUCTION	GOBP_MULTICELLULAR_ORGANISM_REPRODUCTION		29	0.297757	0.931182	0.585213	0.849226	1	309	tags=59%, list=42%, signal=98%
GOBP_NEGATIVE_REGULATION_OF_CELL_ADHESION	GOBP_NEGATIVE_REGULATION_OF_CELL_ADHESION		31	0.287459	0.93025	0.580645	0.846525	1	137	tags=26%, list=19%, signal=30%
GOBP_REGULATION_OF_CELL_ADHESION	GOBP_REGULATION_OF_CELL_ADHESION		84	0.239416	0.928318	0.612385	0.845898	1	274	tags=40%, list=37%, signal=57%
GOBP_PROTEIN_PHOSPHORYLATION	GOBP_PROTEIN_PHOSPHORYLATION		81	0.240019	0.919543	0.61661	0.860884	1	329	tags=48%, list=45%, signal=78%
GOBP_NEGATIVE_REGULATION_OF_CELLULAR_COMPONENT_ORGANIZATION	GOBP_NEGATIVE_REGULATION_OF_CELLULAR_COMPONENT_ORGANIZATION		71	0.24163	0.917023	0.605293	0.861957	1	94	tags=20%, list=13%, signal=20%
GOBP_AMEBOIDAL_TYPE_CELL_MIGRATION	GOBP_AMEBOIDAL_TYPE_CELL_MIGRATION		50	0.25646	0.912815	0.616405	0.866767	1	216	tags=32%, list=30%, signal=42%
GOBP_POSITIVE_REGULATION_OF_SIGNALING	GOBP_POSITIVE_REGULATION_OF_SIGNALING		124	0.225127	0.911585	0.640303	0.86452	1	387	tags=62%, list=53%, signal=110%
GOBP_POSITIVE_REGULATION_OF_CELL_ADHESION	GOBP_POSITIVE_REGULATION_OF_CELL_ADHESION		52	0.254183	0.90823	0.629131	0.867568	1	271	tags=40%, list=37%, signal=60%
GOBP_REGULATION_OF_RESPONSE_TO_BIOTIC_STIMULUS	GOBP_REGULATION_OF_RESPONSE_TO_BIOTIC_STIMULUS		31	0.283516	0.907725	0.617647	0.863716	1	36	tags=13%, list=5%, signal=13%
GOBP_LEUKOCYTE_MIGRATION	GOBP_LEUKOCYTE_MIGRATION		43	0.261259	0.899925	0.637037	0.876149	1	199	tags=35%, list=27%, signal=45%
GOBP_NEGATIVE_REGULATION_OF_GENE_EXPRESSION	GOBP_NEGATIVE_REGULATION_OF_GENE_EXPRESSION		47	0.256735	0.89437	0.632603	0.883281	1	312	tags=47%, list=43%, signal=76%
GOBP_RESPONSE_TO_ENDOGENOUS_STIMULUS	GOBP_RESPONSE_TO_ENDOGENOUS_STIMULUS		138	0.215788	0.886376	0.69288	0.895693	1	290	tags=44%, list=40%, signal=59%
GOBP_EMBRYO_DEVELOPMENT_ENDING_IN_BIRTH_OR_EGG_HATCHING	GOBP_EMBRYO_DEVELOPMENT_ENDING_IN_BIRTH_OR_EGG_HATCHING		28	0.281396	0.885294	0.638853	0.8931	1	303	tags=57%, list=41%, signal=94%
GOBP_POSITIVE_REGULATION_OF_MAPK_CASCADE	GOBP_POSITIVE_REGULATION_OF_MAPK_CASCADE		41	0.261427	0.881033	0.66135	0.897037	1	241	tags=39%, list=33%, signal=55%
GOBP_SECRETION	GOBP_SECRETION		58	0.243532	0.877099	0.690504	0.900593	1	227	tags=38%, list=31%, signal=51%
GOBP_CARBOHYDRATE_DERIVATIVE_METABOLIC_PROCESS	GOBP_CARBOHYDRATE_DERIVATIVE_METABOLIC_PROCESS		80	0.229223	0.869724	0.710706	0.911105	1	178	tags=29%, list=24%, signal=34%
GOBP_APOPTOTIC_SIGNALING_PATHWAY	GOBP_APOPTOTIC_SIGNALING_PATHWAY		37	0.253509	0.859632	0.683951	0.927205	1	119	tags=16%, list=16%, signal=18%
GOBP_MORPHOGENESIS_OF_AN_EPITHELIUM	GOBP_MORPHOGENESIS_OF_AN_EPITHELIUM		37	0.253581	0.855293	0.691214	0.931049	1	190	tags=35%, list=26%, signal=45%
GOBP_CARBOHYDRATE_DERIVATIVE_CATABOLIC_PROCESS	GOBP_CARBOHYDRATE_DERIVATIVE_CATABOLIC_PROCESS		26	0.269878	0.842378	0.711611	0.951945	1	255	tags=46%, list=35%, signal=68%
GOBP_GLAND_DEVELOPMENT	GOBP_GLAND_DEVELOPMENT		28	0.263452	0.827918	0.737789	0.975348	1	296	tags=54%, list=40%, signal=87%
GOBP_REGULATION_OF_INTRACELLULAR_SIGNAL_TRANSDUCTION	GOBP_REGULATION_OF_INTRACELLULAR_SIGNAL_TRANSDUCTION		103	0.206262	0.82045	0.82	0.984684	1	388	tags=61%, list=53%, signal=112%
GOBP_PHAGOCYTOSIS	GOBP_PHAGOCYTOSIS		32	0.248682	0.818555	0.729592	0.982917	1	227	tags=31%, list=31%, signal=43%
GOBP_REGULATION_OF_CELLULAR_COMPONENT_BIOGENESIS	GOBP_REGULATION_OF_CELLULAR_COMPONENT_BIOGENESIS		72	0.216531	0.81748	0.797001	0.979658	1	128	tags=22%, list=18%, signal=24%
GOBP_IMMUNE_RESPONSE_REGULATING_SIGNALING_PATHWAY	GOBP_IMMUNE_RESPONSE_REGULATING_SIGNALING_PATHWAY		32	0.252734	0.815326	0.751601	0.978216	1	32	tags=9%, list=4%, signal=9%
GOBP_REGULATION_OF_CATALYTIC_ACTIVITY	GOBP_REGULATION_OF_CATALYTIC_ACTIVITY		103	0.205965	0.81107	0.820399	0.980704	1	137	tags=19%, list=19%, signal=21%
GOBP_POSITIVE_REGULATION_OF_PROTEIN_MODIFICATION_PROCESS	GOBP_POSITIVE_REGULATION_OF_PROTEIN_MODIFICATION_PROCESS		52	0.22554	0.805734	0.796491	0.985085	1	175	tags=27%, list=24%, signal=33%
GOBP_POSITIVE_REGULATION_OF_INTRACELLULAR_SIGNAL_TRANSDUCTION	GOBP_POSITIVE_REGULATION_OF_INTRACELLULAR_SIGNAL_TRANSDUCTION		71	0.212394	0.801258	0.81422	0.98807	1	215	tags=30%, list=29%, signal=38%
GOBP_POSITIVE_REGULATION_OF_TRANSFERASE_ACTIVITY	GOBP_POSITIVE_REGULATION_OF_TRANSFERASE_ACTIVITY		40	0.236034	0.801257	0.7763	0.982954	1	129	tags=23%, list=18%, signal=26%
GOBP_OSSIFICATION	GOBP_OSSIFICATION		37	0.240486	0.796178	0.773183	0.986561	1	360	tags=59%, list=49%, signal=111%
GOBP_RESPONSE_TO_MOLECULE_OF_BACTERIAL_ORIGIN	GOBP_RESPONSE_TO_MOLECULE_OF_BACTERIAL_ORIGIN		28	0.248146	0.792204	0.764706	0.988497	1	50	tags=14%, list=7%, signal=15%
GOBP_CELLULAR_HOMEOSTASIS	GOBP_CELLULAR_HOMEOSTASIS		60	0.216775	0.790735	0.800475	0.98581	1	147	tags=27%, list=20%, signal=31%
GOBP_REGULATION_OF_PROTEOLYSIS	GOBP_REGULATION_OF_PROTEOLYSIS		58	0.216423	0.787642	0.817204	0.985788	1	92	tags=14%, list=13%, signal=15%
GOBP_POSITIVE_REGULATION_OF_MOLECULAR_FUNCTION	GOBP_POSITIVE_REGULATION_OF_MOLECULAR_FUNCTION		81	0.204939	0.78541	0.845455	0.984397	1	58	tags=11%, list=8%, signal=11%
GOBP_BIOLOGICAL_PROCESS_INVOLVED_IN_SYMBIOTIC_INTERACTION	GOBP_BIOLOGICAL_PROCESS_INVOLVED_IN_SYMBIOTIC_INTERACTION		39	0.22999	0.7854	0.797531	0.979462	1	309	tags=41%, list=42%, signal=67%
GOBP_NEGATIVE_REGULATION_OF_PROTEOLYSIS	GOBP_NEGATIVE_REGULATION_OF_PROTEOLYSIS		27	0.245786	0.771918	0.780178	0.995386	1	224	tags=30%, list=31%, signal=41%
GOBP_REGULATION_OF_PROTEIN_MODIFICATION_PROCESS	GOBP_REGULATION_OF_PROTEIN_MODIFICATION_PROCESS		83	0.200321	0.770514	0.842286	0.992576	1	288	tags=40%, list=39%, signal=58%
GOBP_INORGANIC_ION_HOMEOSTASIS	GOBP_INORGANIC_ION_HOMEOSTASIS		36	0.22607	0.760196	0.814249	1	1	305	tags=44%, list=42%, signal=73%
GOBP_REGULATION_OF_DEFENSE_RESPONSE	GOBP_REGULATION_OF_DEFENSE_RESPONSE		54	0.212936	0.759954	0.850657	0.998499	1	285	tags=35%, list=39%, signal=53%
GOBP_RESPONSE_TO_EXTRACELLULAR_STIMULUS	GOBP_RESPONSE_TO_EXTRACELLULAR_STIMULUS		32	0.231116	0.755715	0.82125	0.999845	1	292	tags=44%, list=40%, signal=70%
GOBP_POSITIVE_REGULATION_OF_PROTEIN_METABOLIC_PROCESS	GOBP_POSITIVE_REGULATION_OF_PROTEIN_METABOLIC_PROCESS		89	0.192373	0.752254	0.868834	0.999636	1	142	tags=20%, list=19%, signal=22%
GOBP_REGULATION_OF_PHOSPHORUS_METABOLIC_PROCESS	GOBP_REGULATION_OF_PHOSPHORUS_METABOLIC_PROCESS		91	0.193078	0.750956	0.890625	0.996685	1	292	tags=38%, list=40%, signal=56%
GOBP_REGULATION_OF_TRANSFERASE_ACTIVITY	GOBP_REGULATION_OF_TRANSFERASE_ACTIVITY		52	0.208757	0.748767	0.854415	0.994808	1	129	tags=21%, list=18%, signal=24%
GOBP_POSITIVE_REGULATION_OF_CYTOKINE_PRODUCTION	GOBP_POSITIVE_REGULATION_OF_CYTOKINE_PRODUCTION		36	0.226333	0.747459	0.816352	0.991812	1	328	tags=42%, list=45%, signal=72%
GOBP_NEGATIVE_REGULATION_OF_PROTEIN_METABOLIC_PROCESS	GOBP_NEGATIVE_REGULATION_OF_PROTEIN_METABOLIC_PROCESS		62	0.203986	0.745551	0.885914	0.989747	1	274	tags=35%, list=37%, signal=52%
GOBP_MAPK_CASCADE	GOBP_MAPK_CASCADE		65	0.19996	0.744216	0.876471	0.986908	1	241	tags=34%, list=33%, signal=46%
GOBP_PHOSPHORYLATION	GOBP_PHOSPHORYLATION		90	0.189553	0.744189	0.896976	0.982283	1	329	tags=46%, list=45%, signal=73%
GOBP_RESPONSE_TO_NITROGEN_COMPOUND	GOBP_RESPONSE_TO_NITROGEN_COMPOUND		63	0.196881	0.726177	0.893443	1	1	299	tags=48%, list=41%, signal=74%
GOBP_NEGATIVE_REGULATION_OF_INTRACELLULAR_SIGNAL_TRANSDUCTION	GOBP_NEGATIVE_REGULATION_OF_INTRACELLULAR_SIGNAL_TRANSDUCTION		32	0.221197	0.720061	0.871921	1	1	352	tags=56%, list=48%, signal=104%
GOBP_PROTEIN_FOLDING	GOBP_PROTEIN_FOLDING		25	0.228391	0.710646	0.860104	1	1	324	tags=44%, list=44%, signal=76%
GOBP_REGULATION_OF_RESPONSE_TO_STRESS	GOBP_REGULATION_OF_RESPONSE_TO_STRESS		98	0.181881	0.708718	0.930155	1	1	53	tags=9%, list=7%, signal=9%
GOBP_ACTIVATION_OF_IMMUNE_RESPONSE	GOBP_ACTIVATION_OF_IMMUNE_RESPONSE		62	0.191512	0.701348	0.928066	1	1	36	tags=6%, list=5%, signal=6%
GOBP_REGULATION_OF_SECRETION	GOBP_REGULATION_OF_SECRETION		32	0.205965	0.665443	0.899235	1	1	227	tags=31%, list=31%, signal=43%
GOBP_APOPTOTIC_PROCESS	GOBP_APOPTOTIC_PROCESS		106	0.163909	0.6511	0.989047	1	1	131	tags=16%, list=18%, signal=17%
GOBP_PROTEOLYSIS	GOBP_PROTEOLYSIS		130	0.159348	0.648445	0.983535	1	1	227	tags=28%, list=31%, signal=33%
GOBP_REGULATION_OF_APOPTOTIC_SIGNALING_PATHWAY	GOBP_REGULATION_OF_APOPTOTIC_SIGNALING_PATHWAY		33	0.194392	0.643126	0.940594	1	1	119	tags=12%, list=16%, signal=14%
GOBP_RESPONSE_TO_METAL_ION	GOBP_RESPONSE_TO_METAL_ION		33	0.19661	0.642655	0.938442	1	1	131	tags=18%, list=18%, signal=21%
GOBP_VESICLE_MEDIATED_TRANSPORT	GOBP_VESICLE_MEDIATED_TRANSPORT		97	0.158864	0.627282	0.984462	1	1	261	tags=32%, list=36%, signal=43%
GOBP_POSITIVE_REGULATION_OF_ENDOCYTOSIS	GOBP_POSITIVE_REGULATION_OF_ENDOCYTOSIS		27	0.190368	0.604982	0.942308	1	1	352	tags=41%, list=48%, signal=76%
GOBP_MONOATOMIC_CATION_TRANSPORT	GOBP_MONOATOMIC_CATION_TRANSPORT		38	0.175475	0.602414	0.966376	1	1	303	tags=39%, list=41%, signal=64%
GOBP_LEUKOCYTE_DIFFERENTIATION	GOBP_LEUKOCYTE_DIFFERENTIATION		36	0.178741	0.60041	0.972798	1	1	76	tags=11%, list=10%, signal=12%
GOBP_POSITIVE_REGULATION_OF_PROGRAMMED_CELL_DEATH	GOBP_POSITIVE_REGULATION_OF_PROGRAMMED_CELL_DEATH		30	0.186055	0.595998	0.963614	1	1	407	tags=60%, list=56%, signal=130%
GOBP_MAINTENANCE_OF_LOCATION_IN_CELL	GOBP_MAINTENANCE_OF_LOCATION_IN_CELL		25	0.192481	0.590874	0.958549	1	1	281	tags=40%, list=38%, signal=63%
GOBP_ENDOTHELIAL_CELL_MIGRATION	GOBP_ENDOTHELIAL_CELL_MIGRATION		29	0.186427	0.589996	0.959477	1	1	175	tags=24%, list=24%, signal=30%
GOBP_PROTEOLYSIS_INVOLVED_IN_PROTEIN_CATABOLIC_PROCESS	GOBP_PROTEOLYSIS_INVOLVED_IN_PROTEIN_CATABOLIC_PROCESS		29	0.180975	0.575371	0.970246	1	1	327	tags=52%, list=45%, signal=90%
GOBP_POSITIVE_REGULATION_OF_IMMUNE_RESPONSE	GOBP_POSITIVE_REGULATION_OF_IMMUNE_RESPONSE		72	0.153811	0.574589	0.991898	1	1	36	tags=6%, list=5%, signal=5%
GOBP_DEFENSE_RESPONSE_TO_BACTERIUM	GOBP_DEFENSE_RESPONSE_TO_BACTERIUM		38	0.170718	0.572013	0.972466	1	1	342	tags=37%, list=47%, signal=66%
GOBP_NEGATIVE_REGULATION_OF_HYDROLASE_ACTIVITY	GOBP_NEGATIVE_REGULATION_OF_HYDROLASE_ACTIVITY		28	0.174378	0.545337	0.984556	1	1	224	tags=29%, list=31%, signal=40%
GOBP_REGULATION_OF_IMMUNE_EFFECTOR_PROCESS	GOBP_REGULATION_OF_IMMUNE_EFFECTOR_PROCESS		36	0.161548	0.530062	0.991162	1	1	292	tags=36%, list=40%, signal=57%
GOBP_INTRACELLULAR_TRANSPORT	GOBP_INTRACELLULAR_TRANSPORT		62	0.143514	0.528666	0.994145	1	1	346	tags=52%, list=47%, signal=90%
GOBP_TISSUE_MIGRATION	GOBP_TISSUE_MIGRATION		39	0.155318	0.5239	0.986198	1	1	175	tags=23%, list=24%, signal=29%
GOBP_MAINTENANCE_OF_LOCATION	GOBP_MAINTENANCE_OF_LOCATION		36	0.155464	0.521086	0.987593	1	1	286	tags=39%, list=39%, signal=61%
GOBP_RESPONSE_TO_CYTOKINE	GOBP_RESPONSE_TO_CYTOKINE		56	0.143909	0.517903	0.996462	1	1	292	tags=38%, list=40%, signal=58%
GOBP_REGULATION_OF_PROTEIN_STABILITY	GOBP_REGULATION_OF_PROTEIN_STABILITY		27	0.15672	0.496099	0.988281	1	1	131	tags=15%, list=18%, signal=17%
GOBP_POSITIVE_REGULATION_OF_IMMUNE_SYSTEM_PROCESS	GOBP_POSITIVE_REGULATION_OF_IMMUNE_SYSTEM_PROCESS		103	0.123882	0.49001	0.998878	1	1	83	tags=9%, list=11%, signal=8%
GOBP_REGULATION_OF_IMMUNE_RESPONSE	GOBP_REGULATION_OF_IMMUNE_RESPONSE		88	0.115218	0.451247	1	0.998815	1	36	tags=5%, list=5%, signal=4%
